# Supplementary material for: Label-free and isobaric tandem mass tag (TMT) multiplexed quantitative proteomic data of two contrasting rice cultivars exposed to drought stress and recovery
Source: Data Brief. 2018 Dec 15;22:697–702. doi: 10.1016/j.dib.2018.12.041 (PMC6329202; doi:10.1016/j.dib.2018.12.041)
Supplement: Supplementary file 2 — Supplementary material Supplementary Data Table 1. Protein identification and quantitation data for all differentially expressed proteins under moderate drought, extreme drought and recovery, along with gene ontology analysis. The Gene ontology (GO) annotation of differentially expressed proteins was extracted from the UniProt database and matched to the list of reproducibly identified proteins using PloGo. The NSAF abundance data were merged and plotted to obtain an image of overall protein abundance change over time for biological process categories. [file mmc2.xlsx]

## Sheet: File details
DETAILS OF PROTEIN IDENTIFICATION AND LABEL-FREE QUANTITATION DATA
Data is produced using the Scrappy and PloGo software packages:
[Neilson, K.A., Keighley, T., Pascovici, D., Cooke, B., Haynes, P.A. Label-free quantitative shotgun proteomics using normalized spectral abundance factors. Methods Mol. Biol, 2013, 1002: p. 205-22.]
[Pascovici, D., Keighley, T., Mirzaei, M., Haynes, P.A., Cooke, B., PloGO: plotting gene ontology annotation and abundance in multi-condition proteomics experiments. Proteomics, 2012. 12(3): p. 406-10.]
Tab File 1 is the list of proteins with increased abundance in IAC1131 under extreme drought
Tab File 2 is the list of proteins with increased abundance in IAC1131 under moderate drought
Tab File 3 is the list of proteins with increased abundance in IAC1131 under recovery
Tab File 4 is the list of proteins with increased abundance in Nipponbare under extreme drought
Tab File 5 is the list of proteins with increased abundance in Nipponbare under moderate drought
Tab File 6 is the list of proteins with increased abundance in Nipponbare under recovery
Tab File 7 is the list of proteins with decreased abundance in IAC1131 under extreme drought
Tab File 8 is the list of proteins with decreased abundance in IAC1131 under moderate drought
Tab File 9 is the list of proteins with decreased abundance in IAC1131 under recovery
Tab File 10 is the list of proteins with increased decreased in Nipponbare under extreme drought
Tab File 11 is the list of proteins with decreased abundance in Nipponbare under moderate drought
Tab File 12 is the list of proteins with decreased abundance in Nipponbare under recovery
Each tab above contains columns for: Identifier, description, molecular weight, raw spectral counts and calculated NSF values for each replicate,
avaraged NSAF value for each condition, t statistic, p-value, adjusted p-value, ratio and inverse ratio.
GOSummary tab is the Gene ontology annotation of differentially expressed proteins extracted from the UniProt database and matched to the list of reproducibly identified proteins

## Sheet: File1
Identifier	IACc.1.csv	IACc.2.csv	IACc.3.csv	IACd.1.csv	IACd.2.csv	IACd.3.csv	Mr	Description	NSAF.IACc	NSAF.IACd	NSAF.IACc.1.csv	NSAF.IACc.2.csv	NSAF.IACc.3.csv	NSAF.IACd.1.csv	NSAF.IACd.2.csv	NSAF.IACd.3.csv	statistic.t	p.value	pAdj	ratio	invratio
gi|115465191|	0	0	0	8	7	8	20500	Os05g0542500, Os05g0542500 .PRK13108, prolipoprotein diacylglyceryl transferase	3.92e-05	0.000698969	-10.1274	-10.1391	-10.1734	-7.24633	-7.38194	-7.17992	-47.1465	1.21e-06	0.000325206	0.0561051	17.8237
gi|115452567|	0	0	0	14	9	9	18400	Os03g0305600, Os03g0305600 .Tim17, Tim17/Tim22/Tim23/Pmp24 family	4.37e-05	0.00106052	-10.0193	-10.0311	-10.0653	-6.60417	-7.03747	-6.96062	-23.6308	1.9e-05	0.00311066	0.0411982	24.2729
gi|115440955|	0	0	0	61	32	35	70900	Os01g0840100, Os01g0840100 .HSPA1-2_6-8-like_NBD, Nucleotide-binding domain of HSPA1-A, -B, -L, ...PTZ00009, heat shock 70 kDa protein	1.13e-05	0.00106361	-11.3682	-11.38	-11.4142	-6.5082	-7.15644	-6.9913	-23.0903	2.08e-05	0.00311066	0.0106607	93.8025
gi|115457470|	0	0	0	18	15	25	77600	Os04g0266900, Os04g0266900 .Transketolase_C, Transketolase, C-terminal domainTPP_PYR_DXS_TK_like, Pyrimidine (PYR) binding domain of 1-deoxy-...TPP_TK, Thiamine pyrophosphate (TPP) family, Transketolase (TK) ...PLN02790, transketolase	1.04e-05	0.000451107	-11.4585	-11.4703	-11.5045	-7.79976	-7.98714	-7.41245	-22.0567	2.5e-05	0.00335844	0.0229653	43.5439
gi|115456737|	0	0	0	7	12	9	19200	Os03g0859700, Os03g0859700, partial .chaperonin_like, chaperonin_like superfamily. Chaperonins are in...	4.19e-05	0.000896019	-10.0618	-10.0736	-10.1079	-7.30598	-6.8056	-7.00318	-20.8186	3.15e-05	0.00384043	0.04673	21.3995
gi|115464793|	0	0	0	2	3	2	13200		6.09e-05	0.000374866	-9.68715	-9.69892	-9.73317	-8.02989	-7.70387	-7.96349	-17.9967	5.6e-05	0.00564601	0.162467	6.15511
gi|115452121|	0	0	0	5	9	6	18100	Os03g0267000, Os03g0267000 .IbpA, Molecular chaperone (small heat shock protein) [Posttransl...ACD_ScHsp26_like, Alpha crystallin domain (ACD) found in Sacchar...	4.44e-05	0.000691669	-10.0028	-10.0146	-10.0489	-7.55713	-7.02103	-7.32368	-17.4679	6.31e-05	0.00564601	0.0642152	15.5726
gi|115453465|	0	0	0	3	2	3	24600	Os03g0406200, Os03g0406200 .EF1B, Elongation factor 1 beta (EF1B) guanine nucleotide exchang...GST_C_family, C-terminal, alpha helical domain of the Glutathione ...	3.27e-05	0.000226283	-10.3097	-10.3215	-10.3557	-8.31595	-8.66287	-8.24955	-14.8925	0.000118397	0.00883375	0.14442	6.92424
gi|115459382|	0	0	0	6	3	4	27400	Os04g0511200, Os04g0511200 .Caleosin, Caleosin related protein	2.93e-05	0.000308944	-10.4175	-10.4292	-10.4635	-7.80471	-8.43419	-8.10603	-12.7363	0.000218948	0.0140022	0.0949694	10.5297
gi|115452113|	0	0	0	4	7	3	17900	Os03g0266300, Os03g0266300 .IbpA, Molecular chaperone (small heat shock protein) [Posttransl...ACD_ScHsp26_like, Alpha crystallin domain (ACD) found in Sacchar...	4.49e-05	0.000501393	-9.99173	-10.0035	-10.0378	-7.74669	-7.24631	-7.9316	-11.5494	0.000321008	0.0187441	0.0895742	11.1639
gi|115456840|	0	0	0	7	3	4	27900	Os04g0107900, Os04g0107900, partial .	2.88e-05	0.000323946	-10.4356	-10.4473	-10.4816	-7.67969	-8.45228	-8.12411	-10.5642	0.000454253	0.0254192	0.0889482	11.2425
gi|115464933|	0	0	0	4	4	10	100800	Os05g0519700, Os05g0519700 .chaperone_ClpB, ATP-dependent chaperone ClpBClpB_D2-small, C-terminal, D2-small domain, of ClpB proteinClp_N, Clp amino terminal domainEnkurin, Calmodulin-bindingAAA (2&times;), The AAA+ (ATPases Associated with a wide variety of cellula...	7.98e-06	0.000114685	-11.7201	-11.7318	-11.7661	-9.47503	-9.48548	-8.56133	-8.36631	0.00111621	0.0516918	0.0695417	14.3799
gi|115456239|	0	1	1	21	17	17	16200	Os03g0820500, Os03g0820500 .ADF_cofilin_like, Cofilin, Destrin, and related actin depolymerizing ...	0.000115154	0.00203458	-9.89194	-8.8051	-8.83935	-6.08293	-6.29922	-6.22238	-8.21816	0.00119497	0.0534946	0.0565984	17.6683
gi|115475277|	0	0	0	5	2	2	9700	Os08g0205800, Os08g0205800 .	8.29e-05	0.00062889	-9.37906	-9.39083	-9.42508	-6.93335	-7.73225	-7.6554	-7.68334	0.00154323	0.062805	0.131785	7.58809
gi|115489698|	0	0	0	6	2	3	25000	Os12g0630200, Os12g0630200 .Thaumatin, Thaumatin family	3.22e-05	0.000291425	-10.3258	-10.3376	-10.3718	-7.71304	-8.679	-8.26568	-7.58811	0.00161784	0.0639046	0.110344	9.0626
gi|115480844|	0	0	0	3	2	1	52100		1.54e-05	8.33e-05	-11.0601	-11.0719	-11.1061	-9.06637	-9.41329	-9.84727	-7.23359	0.00193791	0.0722947	0.185158	5.40079
gi|115483178|	0	0	0	3	2	1	78800	Os10g0539900, Os10g0539900 .Sugar_tr, Sugar (and other) transporterMFS (2&times;), The Major Facilitator Superfamily (MFS) is a large and dive...	1.02e-05	5.51e-05	-11.4738	-11.4856	-11.5199	-9.48012	-9.82704	-10.261	-7.23359	0.00193791	0.0722947	0.185158	5.40079
gi|115446435|	0	0	0	25	6	6	101800		7.9e-06	0.000218846	-11.7299	-11.7417	-11.776	-7.7503	-9.12762	-9.05077	-6.94825	0.00225392	0.0798788	0.0360851	27.7122
gi|115449669|	9	8	11	17	16	14	46800	Os02g0817700, Os02g0817700 .thiolase, Thiolase are ubiquitous enzymes that catalyze the reve...PLN02287, 3-ketoacyl-CoA thiolase	0.000337138	0.00060393	-8.00838	-8.13138	-7.86334	-7.34965	-7.41894	-7.4713	-6.90672	0.00230506	0.0798788	0.558239	1.79135
gi|115467250|	0	0	0	3	3	1	41600	Os06g0232000, Os06g0232000 .PRK10263, DNA translocase FtsK	1.93e-05	0.000118002	-10.835	-10.8468	-10.8811	-8.84131	-8.85175	-9.6222	-6.7552	0.00250422	0.083742	0.163769	6.10617
gi|115482018|	9	9	8	13	12	11	84900	Os10g0415600, Os10g0415600 .PD40, WD40-like Beta Propeller RepeatPeptidase_S9, Prolyl oligopeptidase familyAbhydrolase_6, Alpha/beta hydrolase family	0.000173767	0.000257555	-8.60397	-8.61574	-8.76122	-8.20475	-8.29216	-8.29869	-6.70322	0.0025774	0.083742	0.674679	1.48219
gi|115476488|	0	0	0	3	4	11	23300	Os08g0425800, Os08g0425800 .	3.45e-05	0.000497838	-10.2554	-10.2672	-10.3014	-8.26166	-8.02079	-7.00567	-6.52286	0.00285259	0.087069	0.0693058	14.4288
gi|115488386|	0	0	0	3	1	2	56200		1.43e-05	7.81e-05	-11.1358	-11.1476	-11.1819	-9.14212	-9.99987	-9.41219	-6.45576	0.00296414	0.0884631	0.183246	5.45714
gi|115452927|	3	3	2	12	8	7	92200	Os03g0340500, Os03g0340500 .PLN00142, sucrose synthaseGT1_Sucrose_synthase, This family is most closely related to the GT1 ...	5.54e-05	0.00017978	-9.68498	-9.69676	-10.0675	-8.3642	-8.76031	-8.80862	-6.21259	0.00341615	0.0976147	0.308027	3.24647
gi|115468862|	0	0	0	3	1	3	38700	Os06g0607200, Os06g0607200 .SEC14, Sec14p-like lipid-binding domain. Found in secretory prot...CRAL_TRIO_N, CRAL/TRIO, N-terminal domain	2.08e-05	0.000129186	-10.7628	-10.7745	-10.8088	-8.76904	-9.62679	-8.70264	-5.87142	0.00420278	0.11519	0.160801	6.21886
gi|115486089|	0	0	0	7	2	2	16200		4.96e-05	0.000447302	-9.89194	-9.90372	-9.93797	-7.13608	-8.24514	-8.16829	-5.76072	0.00450478	0.120998	0.110943	9.01366
gi|115460942|	1	1	1	4	4	2	57100	Os04g0647800, Os04g0647800 .NBD_sugar-kinase_HSP70_actin, Nucleotide-Binding Domain of the sugar ...PLN02295, glycerol kinase	4.22e-05	0.000116661	-10.0531	-10.0649	-10.0991	-8.90669	-8.91714	-9.42808	-5.72555	0.00460625	0.121298	0.362054	2.76202
gi|115479375|	4	3	3	42	15	16	54500	Os09g0440300, Os09g0440300 .ALDH_F7_AASADH, NAD+-dependent alpha-aminoadipic semialdehyde de...	0.000113279	0.000793527	-8.90791	-9.171	-9.20525	-6.61466	-7.63378	-7.49441	-5.55416	0.00514284	0.125579	0.142754	7.00505
gi|115452867|	0	0	0	4	1	2	69900	Os03g0335300, Os03g0335300 .EGF_CA, Calcium-binding EGF-like domain, present in a large numb...PA_VSR, PA_VSR: Protease-associated (PA) domain-containing plant...	1.15e-05	7.1e-05	-11.354	-11.3658	-11.4	-9.10896	-10.218	-9.63034	-5.36676	0.00581994	0.139575	0.162077	6.16992
gi|115448701|	27	25	28	33	38	40	26200		0.00166632	0.00251257	-6.36536	-6.45264	-6.37566	-6.12018	-5.99152	-5.86402	-5.14497	0.00676794	0.155551	0.663194	1.50786
gi|115452619|	0	0	0	1	2	4	128400	Os03g0309200, Os03g0309200 .PHY, Phytochrome regionPAS_2, PAS foldHATPase_c, Histidine kinase-like ATPasesHisKA, Histidine Kinase A (dimerization/phosphoacceptor) domainGAF, Domain present in phytochromes and cGMP-specific phosphodie...PAS (2&times;), PAS domainBaeS, Signal transduction histidine kinase [Signal transduction ...PAS (2&times;), PAS fold	6.26e-06	3.92e-05	-11.9621	-11.9739	-12.0081	-10.8157	-10.3153	-9.65064	-5.09564	0.00700385	0.155551	0.159734	6.26039
gi|115487000|	14	16	12	32	31	52	11300		0.00206638	0.00607392	-6.16444	-6.047	-6.35888	-5.30953	-5.35123	-4.76355	-4.99284	0.00752848	0.163077	0.340205	2.9394
gi|115458320|	0	0	0	5	2	1	11700	Os04g0415800, Os04g0415800 .AAI_LTSS, AAI_LTSS: Alpha-Amylase Inhibitors (AAI), Lipid Transf...	6.87e-05	0.000469049	-9.56652	-9.57829	-9.61254	-7.12081	-7.91971	-8.35369	-4.94767	0.00777413	0.165352	0.146491	6.82636
gi|115467434|	11	10	12	16	14	17	62300	Os06g0256500, Os06g0256500 .SIS_PGI_1, Phosphoglucose isomerase (PGI) contains two SIS (Suga...SIS_PGI_2, Phosphoglucose isomerase (PGI) contains two SIS (Suga...PLN02649, glucose-6-phosphate isomerase	0.000296501	0.00045576	-8.1034	-8.20614	-8.06604	-7.69457	-7.83423	-7.56933	-4.88192	0.00814931	0.165352	0.650564	1.53713
gi|115462185|	1	0	0	6	8	3	58500	Os05g0155500, Os05g0155500 .ARM (3&times;), Armadillo/beta-catenin-like repeats. An approximately 40 am...SRP1, Karyopherin (importin) alpha [Intracellular trafficking an...IBB, Importin beta binding domain	2.31e-05	0.000182702	-10.0773	-11.1877	-11.222	-8.56319	-8.30538	-9.11583	-4.86505	0.00824911	0.165352	0.126327	7.91595
gi|115475219|	1	1	1	2	3	4	44600	Os08g0199300, Os08g0199300, partial .	5.41e-05	0.000138407	-9.80605	-9.81783	-9.85208	-9.24741	-8.92139	-8.59322	-4.77758	0.0087911	0.172234	0.390698	2.55952
gi|115470885|	14	13	14	20	16	17	44700	Os07g0180900, Os07g0180900 .Ribos_L4_asso_C, 60S ribosomal protein L4 C-terminal domainPLN00185, 60S ribosomal protein L4-1Ribosomal_L4, Ribosomal protein L4/L1 family	0.000509483	0.00071186	-7.53961	-7.62284	-7.58563	-7.14552	-7.37303	-7.23734	-4.70258	0.00929063	0.173228	0.715707	1.39722
gi|115436436|	0	2	1	18	8	13	15200	Os01g0348900, Os01g0348900 .Jacalin, Jacalin-like plant lectin domain	0.000158248	0.00155842	-9.82823	-8.23056	-8.77564	-6.16949	-6.95764	-6.41817	-4.64189	0.00972024	0.173228	0.101544	9.84797
gi|115466122|	0	1	0	7	3	4	29200	Os06g0127000, Os06g0127000, partial .	4.6e-05	0.000309524	-10.4811	-9.39426	-10.5271	-7.72523	-8.49782	-8.16966	-4.63058	0.00980295	0.173228	0.148682	6.72578
gi|115472481|	0	0	0	20	3	3	63000		1.28e-05	0.000251985	-11.2501	-11.2618	-11.2961	-7.48868	-9.26679	-9.18994	-4.51497	0.0106993	0.186613	0.0506406	19.747
gi|115436928|	0	0	0	7	3	1	17900	Os01g0511100, Os01g0511100 .USP_Like, Usp: Universal stress protein family. The universal st...	4.49e-05	0.00040229	-9.99173	-10.0035	-10.0378	-7.23587	-8.00845	-8.7789	-4.49514	0.0108629	0.187037	0.111641	8.95732
gi|115484191|	1	0	1	4	5	4	54200		3.45e-05	0.000155962	-10.001	-11.1114	-10.047	-8.85457	-8.66435	-8.78817	-4.40768	0.0116216	0.192434	0.221443	4.51584
gi|115469554|	0	0	0	7	1	3	27300	Os06g0681200, Os06g0681200 .OsENODL1_like, Early nodulin-like protein (OsENODL1) and similar ...	2.94e-05	0.000267091	-10.4138	-10.4256	-10.4598	-7.65795	-9.27784	-8.35369	-4.26797	0.0129711	0.20256	0.110253	9.07001
gi|115455667|	14	9	10	18	18	18	62500	Os03g0776000, Os03g0776000 .SIS_PGI_2, Phosphoglucose isomerase (PGI) contains two SIS (Suga...SIS_PGI_1, Phosphoglucose isomerase (PGI) contains two SIS (Suga...PLN02649, glucose-6-phosphate isomerase	0.000296441	0.000518729	-7.8748	-8.30943	-8.2436	-7.58336	-7.59381	-7.51696	-4.20686	0.0136205	0.203097	0.571476	1.74986
gi|115449075|	0	1	0	4	5	2	18600	Os02g0782500, Os02g0782500 .ACD_sHsps-like, Alpha-crystallin domain (ACD) of alpha-crystalli...IbpA, Molecular chaperone (small heat shock protein) [Posttransl...	7.22e-05	0.000388625	-10.0301	-8.94326	-10.0761	-7.78505	-7.59483	-8.30644	-4.1872	0.0138377	0.203097	0.185905	5.3791
gi|115460526|	1	0	1	5	5	3	56400	Os04g0614600, Os04g0614600 .BioA, Adenosylmethionine-8-amino-7-oxononanoate aminotransferase...OAT_like, Acetyl ornithine aminotransferase family. This family ...	3.32e-05	0.000149181	-10.0408	-11.1512	-10.0868	-8.69369	-8.70414	-9.07927	-4.16558	0.0140815	0.203097	0.222478	4.49482
gi|115460988|	2	3	5	8	14	8	63900	Os04g0650800, Os04g0650800 .PRK13581, D-3-phosphoglycerate dehydrogenaseACT_3PGDH-xct, C-terminal ACT (regulatory) domain of D-3-phospho...PGDH_4, Phosphoglycerate dehydrogenases, NAD-binding and catalyt...	9.58e-05	0.000286359	-9.65481	-9.33012	-8.91238	-8.38322	-7.85959	-8.31682	-4.11026	0.014729	0.206052	0.334707	2.98769
gi|115488992|	3	5	2	11	8	8	18100	Os12g0552500, Os12g0552500 .USP_Like, Usp: Universal stress protein family. The universal st...	0.000341741	0.000917957	-8.05693	-7.61672	-8.43943	-6.81953	-7.13226	-7.05541	-4.0499	0.0154769	0.209955	0.372284	2.68612
gi|115472339|	78	73	70	93	82	83	39700	Os07g0513000, Os07g0513000 .F1-ATPase_gamma, mitochondrial ATP synthase gamma subunit	0.00300612	0.00381597	-5.73204	-5.80962	-5.88555	-5.50936	-5.64497	-5.55607	-4.01263	0.0159618	0.210672	0.787773	1.2694
gi|115477633|	5	8	6	17	10	15	39300	Os08g0545200, Os08g0545200 .PLN02702, L-idonate 5-dehydrogenasesorbitol_DH, Sorbitol dehydrogenase	0.000279503	0.00064819	-8.38026	-7.95672	-8.25923	-7.17499	-7.69626	-7.22995	-4.00099	0.0161168	0.210672	0.431205	2.31908
gi|115472625|	62	68	70	90	83	68	23000	Os07g0544800, Os07g0544800 .PsbQ, Oxygen evolving enhancer protein 3 (PsbQ)	0.00469144	0.00613723	-5.41411	-5.33422	-5.33969	-4.99611	-5.08706	-5.20823	-3.9857	0.0163234	0.210791	0.764423	1.30818
gi|115480339|	2	1	1	5	3	3	76800		3.85e-05	9.48e-05	-9.8387	-10.3613	-10.3955	-9.00242	-9.46486	-9.38801	-3.97016	0.0165365	0.211509	0.406342	2.46098
gi|115456129|	2	2	3	4	7	4	71300	Os03g0810600, Os03g0810600 .EF_assoc_1, EF hand associatedCOG1100 (2&times;), GTPase SAR1 and related small G proteins [General funct...Miro1, Mitochondrial Rho family 1 (Miro1), N-terminalMiro2, Mitochondrial Rho family 2 (Miro2), C-terminalEF_assoc_2, EF hand associated	6.37e-05	0.000134464	-9.76439	-9.77616	-9.47394	-9.12879	-8.62841	-9.06238	-3.94549	0.0168817	0.213055	0.47368	2.11113
gi|115467078|	0	0	1	3	2	2	74800	Os06g0215400, Os06g0215400 .Peptidase_S9, Prolyl oligopeptidase familyDAP2, Dipeptidyl aminopeptidases/acylaminoacyl-peptidases [Amino...	1.77e-05	6.62e-05	-11.4217	-11.4335	-10.3692	-9.42802	-9.77494	-9.69809	-3.91409	0.0173339	0.213204	0.267576	3.73726
gi|115441055|	1	0	0	5	2	6	12300		0.000109772	0.000695098	-8.51792	-9.62831	-9.66255	-7.17082	-7.96972	-6.93736	-3.90713	0.017436	0.213204	0.157923	6.33221
gi|115461703|	0	1	0	2	7	4	28300		4.75e-05	0.000298277	-10.4498	-9.36296	-10.4958	-8.79254	-7.70437	-8.13835	-3.88404	0.0177802	0.213204	0.159194	6.28163
gi|115452789|	13	14	19	21	22	25	38800	Os03g0327600, Os03g0327600 .RicinB_lectin_2, Ricin-type beta-trefoil lectin domain-likeRICIN, Ricin-type beta-trefoil	0.00065402	0.00104883	-7.46951	-7.40983	-7.14781	-6.95634	-6.92132	-6.71931	-3.86453	0.0180775	0.21485	0.623572	1.60366
gi|115436224|	0	0	1	2	4	2	56600	Os01g0314100, Os01g0314100 .E3_binding, e3 binding domainPLN02528, 2-oxoisovalerate dehydrogenase E2 componentlipoyl_domain, Lipoyl domain of the dihydrolipoyl acyltransferase ...2-oxoacid_dh, 2-oxoacid dehydrogenases acyltransferase (catalytic ...	2.34e-05	9.74e-05	-11.1429	-11.1547	-10.0904	-9.48569	-8.90835	-9.41928	-3.83917	0.0184726	0.21762	0.240353	4.16054
gi|115434012|	1	1	0	7	4	3	30100	Os01g0104400, Os01g0104400 .RicinB_lectin_2, Ricin-type beta-trefoil lectin domain-like	6.28e-05	0.000298764	-9.41284	-9.42462	-10.5575	-7.75559	-8.27686	-8.45133	-3.77786	0.0194717	0.221614	0.210176	4.75792
gi|115483618|	1	1	1	2	4	6	164800	Os10g0575200, Os10g0575200 .DUF4339, Domain of unknown function (DUF4339)DnaJ, DnaJ domain or J-domain. DnaJ/Hsp40 (heat shock protein 4...	1.46e-05	4.83e-05	-11.1131	-11.1248	-11.1591	-10.5544	-9.97707	-9.5325	-3.75143	0.0199224	0.222964	0.302804	3.30246
gi|115445275|	12	9	7	17	15	16	109900	Os02g0244700, Os02g0244700 .PEPcase, Phosphoenolpyruvate carboxylase	0.000144403	0.000263163	-8.58763	-8.87384	-9.14448	-8.20334	-8.33515	-8.19578	-3.73553	0.0201994	0.223015	0.548723	1.82241
gi|115478915|	1	2	2	4	3	5	76000	Os09g0379900, Os09g0379900 .Glyco_hydro_81, Glycosyl hydrolase family 81	4.57e-05	0.00010436	-10.3391	-9.84	-9.87425	-9.19262	-9.45438	-8.92555	-3.72765	0.0203385	0.223015	0.437924	2.2835
gi|115459582|	0	1	0	4	2	2	19100		7.04e-05	0.000289383	-10.0566	-8.96978	-10.1026	-7.81158	-8.40981	-8.33296	-3.67309	0.021333	0.226896	0.243124	4.11312
gi|115485847|	11	10	15	30	20	17	29500	Os11g0546900, Os11g0546900, partial .	0.000679225	0.00134979	-7.35583	-7.45857	-7.10336	-6.33263	-6.74038	-6.82175	-3.65529	0.02167	0.226896	0.50321	1.98724
gi|115455101|	3	1	0	11	9	10	62800		4.75e-05	0.000293102	-9.30098	-10.16	-11.2929	-8.06358	-8.26508	-8.08815	-3.64008	0.0219631	0.226896	0.162038	6.17138
gi|115479097|	0	1	0	2	2	2	52300		2.57e-05	8.38e-05	-11.0639	-9.97709	-11.11	-9.40667	-9.41712	-9.34027	-3.58242	0.0231177	0.233437	0.306722	3.26028
gi|115482662|	1	0	2	7	5	5	24500		9.77e-05	0.000440188	-9.20699	-10.3174	-8.74219	-7.54974	-7.87034	-7.79349	-3.52989	0.0242331	0.238417	0.221945	4.50562
gi|115473031|:reversed	1	0	0	2	2	2	57600		2.34e-05	7.61e-05	-10.0618	-11.1722	-11.2065	-9.5032	-9.51365	-9.4368	-3.52758	0.0242835	0.238417	0.308182	3.24484
gi|115484175|	12	13	13	17	32	20	57300	Os11g0148500, Os11g0148500 .Pyruvate_Kinase, Pyruvate kinase (PK): Large allosteric enzyme that ...PLN02765, pyruvate kinase	0.000369278	0.000715729	-7.93636	-7.87117	-7.90542	-7.55207	-6.94348	-7.32744	-3.52586	0.0243211	0.238417	0.515947	1.93818
gi|115445513|	1	3	4	18	8	8	78400	Os02g0274100, Os02g0274100 .3HCDH, 3-hydroxyacyl-CoA dehydrogenase, C-terminal domainfadJ, multifunctional fatty acid oxidation complex subunit alphacrotonase-like, Crotonase/Enoyl-Coenzyme A (CoA) hydratase super...3HCDH_N, 3-hydroxyacyl-CoA dehydrogenase, NAD binding domain	6.45e-05	0.000263089	-10.3701	-9.53462	-9.31755	-7.81002	-8.59817	-8.52132	-3.51315	0.0246018	0.239422	0.245155	4.07905
gi|115473699|	0	0	1	2	2	5	107000	Os07g0644300, Os07g0644300 .TPR, Tetratricopeptide repeat domainRNA14, Pre-mRNA 3--end processing (cleavage and polyadenylation)...	1.24e-05	5.81e-05	-11.7798	-11.7915	-10.7272	-10.1225	-10.133	-9.26765	-3.50118	0.0248695	0.240286	0.213182	4.69083
gi|115473843|	111	120	112	143	138	177	125600	Os07g0658400, Os07g0658400, partial .gltB_C, gltb_C. This domain is found at the C-terminus of the la...GltB, Glutamate synthase domain 2 [Amino acid transport and meta...Glu_syn_central, Glutamate synthase central domainGltS_FMN, Glutamate synthase (GltS) FMN-binding domain. GltS is...Gn_AT_II, Glutamine amidotransferases class-II (GATase). The glu...	0.00147018	0.00214541	-6.53286	-6.46701	-6.56996	-6.23274	-6.27865	-5.9537	-3.47729	0.0254145	0.243798	0.68527	1.45928
gi|115482392|	1	1	1	5	10	2	39900	Os10g0463800, Os10g0463800 .DUF1338, Domain of unknown function (DUF1338)	6.04e-05	0.000266586	-9.6947	-9.70647	-9.74072	-8.3476	-7.71142	-9.06965	-3.40745	0.0270908	0.254426	0.226738	4.41038
gi|115454735|	0	1	0	12	3	2	24200		5.55e-05	0.00044126	-10.2933	-9.20645	-10.3393	-7.02659	-8.31	-8.56963	-3.2753	0.030636	0.272478	0.125842	7.94649
gi|11466794|	348	300	331	379	348	344	54000	atpB, ATP synthase CF1 beta subunit .F1-ATPase_beta, F1 ATP synthase beta subunit, nucleotide-binding ...ATP-synt_ab_N, ATP synthase alpha/beta family, beta-barrel domainatpB, ATP synthase CF1 beta subunitATP-synt_ab_C, ATP synthase alpha/beta chain, C terminal domain	0.00973243	0.0115935	-4.54913	-4.70909	-4.64516	-4.4161	-4.51176	-4.44646	-3.24287	0.0315879	0.278899	0.839474	1.19122
gi|115433966|	0	0	2	5	3	4	33400	Os01g0101200, Os01g0101200, partial .HAD, haloacid dehalogenase-like hydrolaseHAD_2, Haloacid dehalogenase-like hydrolase	5.53e-05	0.000236289	-10.6155	-10.6273	-9.05207	-8.16978	-8.63221	-8.30404	-3.19797	0.0329644	0.28338	0.234074	4.27216
gi|115470941|	2	6	6	17	11	10	13100	Os07g0186000, Os07g0186000 .TRX_family, TRX family	0.000630986	0.00175413	-8.07011	-7.12637	-7.16062	-6.07638	-6.50668	-6.5208	-3.17343	0.0337467	0.28338	0.359714	2.77999
gi|11466844|	1	0	1	2	4	3	82500		2.27e-05	7.43e-05	-10.4211	-11.5315	-10.4671	-9.86248	-9.28514	-9.4596	-3.16943	0.0338765	0.28338	0.305482	3.27352
gi|115469982|	9	12	12	13	14	15	92800	Os06g0716700, Os06g0716700 .HATPase_c, Histidine kinase-like ATPasesPRK05218, heat shock protein 90HSP90, Hsp90 protein	0.000198914	0.000274246	-8.69294	-8.43028	-8.46453	-8.29373	-8.23271	-8.08917	-3.16649	0.0339718	0.28338	0.725312	1.37872
gi|115436430|	0	1	1	2	3	4	79300	Os01g0348600, Os01g0348600 .3HCDH (2&times;), 3-hydroxyacyl-CoA dehydrogenase, C-terminal domaincrotonase-like, Crotonase/Enoyl-Coenzyme A (CoA) hydratase super...fadJ, multifunctional fatty acid oxidation complex subunit alpha3HCDH_N, 3-hydroxyacyl-CoA dehydrogenase, NAD binding domain	2.35e-05	7.78e-05	-11.4802	-10.3933	-10.4276	-9.82292	-9.49689	-9.16873	-3.14868	0.034558	0.284141	0.302204	3.30902
gi|115456435|	2	0	0	4	6	3	37300	Os03g0835400, Os03g0835400 .ETF_alpha, Electron transfer flavoprotein FAD-binding domainETF_alpha, The electron transfer flavoprotein (ETF) serves as a ...PLN00022, electron transfer flavoprotein subunit alpha	5.08e-05	0.000225412	-9.11649	-10.7377	-10.7719	-8.48088	-8.12361	-8.6658	-3.13807	0.0349125	0.284141	0.225558	4.43344
gi|115481308|	0	1	1	3	2	3	56300		3.31e-05	9.89e-05	-11.1376	-10.0508	-10.085	-9.1439	-9.49082	-9.0775	-3.1319	0.0351209	0.284141	0.335126	2.98395
gi|115456709|	14	18	13	19	20	23	36000		0.000693099	0.00103304	-7.32315	-7.09131	-7.44064	-6.97907	-6.93951	-6.72608	-3.12165	0.0354699	0.285246	0.670929	1.49047
gi|115461434|	5	4	3	7	8	5	22200	Os04g0685300, Os04g0685300 .LEA_2 (2&times;), Late embryogenesis abundant protein	0.000327021	0.000562424	-7.80913	-8.02157	-8.30714	-7.45116	-7.33644	-7.69491	-3.08515	0.036747	0.291282	0.58145	1.71984
gi|115470575|	2	1	2	3	3	5	14200	Os07g0147500, Os07g0147500 .PLN00053, photosystem II subunit R	0.000245052	0.000518194	-8.15074	-8.67334	-8.19676	-7.76645	-7.77689	-7.24806	-3.07566	0.0370881	0.291282	0.472896	2.11463
gi|115457386|	72	66	68	76	75	65	42200	Os04g0234600, Os04g0234600 .FBPase, Fructose-1,6-bisphosphatase, an enzyme that catalyzes th...	0.00263608	0.0030038	-5.87262	-5.97078	-5.97539	-5.7711	-5.7947	-5.85994	-3.06344	0.0375321	0.293056	0.877583	1.13949
gi|115436300|	3	5	3	8	5	7	37200	Os01g0327400, Os01g0327400 .secretory_peroxidase, Horseradish peroxidase and related secretory plant ...	0.000180301	0.000338236	-8.77733	-8.33712	-8.82335	-7.84221	-8.28798	-7.90097	-3.04478	0.038223	0.293906	0.533064	1.87595
gi|115444841|	46	38	39	51	51	42	29200	Os02g0197600, Os02g0197600 .Chloroa_b-bind, Chlorophyll A-B binding proteinPLN00048, photosystem I light harvesting chlorophyll a/b binding...	0.00228746	0.00290207	-5.9485	-6.14907	-6.15768	-5.79856	-5.809	-5.92423	-3.04043	0.038386	0.293906	0.788216	1.26869
gi|115475561|	198	198	179	204	225	233	27300	Os08g0252100, Os08g0252100, partial .PSII, Photosystem II protein	0.0113277	0.0142141	-4.42988	-4.44166	-4.57652	-4.35229	-4.26498	-4.15327	-3.03697	0.0385163	0.293906	0.796929	1.25482
gi|115475151|	20	30	24	55	39	30	32500	Os08g0191700, Os08g0191700 .Glyoxalase_I (2&times;), Glyoxalase I catalyzes the isomerization of the he...PLN02300, lactoylglutathione lyase	0.0012445	0.00224244	-6.8746	-6.48907	-6.74238	-5.83083	-6.18135	-6.36308	-2.99154	0.0402767	0.303764	0.554977	1.80188
gi|115470493|	3	6	5	7	9	7	68800	Os07g0134800, Os07g0134800 flavoprotein subu...PRK06175, L-aspartate oxidaseSucc_DH_flav_C, Fumarate reductase flavoprotein C-term	0.000120501	0.000207524	-9.39223	-8.78496	-8.98626	-8.58227	-8.35633	-8.51587	-2.98628	0.0404868	0.303764	0.580663	1.72217
gi|115452247|	1	1	0	2	3	3	76000	Os03g0278200, Os03g0278200 .dTDP_GD_SDR_e, dTDP-D-glucose 4,6-dehydratase, extended (e) SDRsdTDP_HR_like_SDR_e, dTDP-6-deoxy-L-lyxo-4-hexulose reductase and ...PLN02260, probable rhamnose biosynthetic enzyme	2.49e-05	7.32e-05	-10.3391	-10.3508	-11.4837	-9.78041	-9.45438	-9.37754	-2.97379	0.0409901	0.304236	0.339904	2.94201
gi|115475445|	0	0	1	1	3	2	32100	Os08g0237000, Os08g0237000 .GH16_XET, Xyloglucan endotransglycosylase, member of glycosyl hy...PLN03161, Probable xyloglucan endotransglucosylase/hydrolase pro...	4.13e-05	0.000136299	-10.5758	-10.5876	-9.5232	-9.42936	-8.59251	-8.85213	-2.94942	0.0419937	0.306945	0.302985	3.30049
gi|115454463|	1	0	0	5	3	1	22800		5.92e-05	0.000265567	-9.13508	-10.2455	-10.2797	-7.78798	-8.25041	-9.02086	-2.94799	0.0420535	0.306945	0.22299	4.4845
gi|115456219|	2	3	2	6	3	5	67700	Os03g0819100, Os03g0819100 .Leuk-A4-hydro_C, Leukotriene A4 hydrolase, C-terminalleuko_A4_hydro, leukotriene A-4 hydrolase/aminopeptidaseM1_LTA4H, Peptidase M1 family contains leukotriene A4 hydrolase	6.73e-05	0.000134083	-9.71258	-9.38788	-9.7586	-8.70925	-9.33874	-8.8099	-2.93304	0.0426843	0.308242	0.502288	1.99089
gi|115437144|	0	1	0	3	2	1	92700	Os01g0524700, Os01g0524700 .ARM (4&times;), Armadillo/beta-catenin-like repeats. An approximately 40 am...	1.45e-05	4.68e-05	-11.6363	-10.5495	-11.6823	-9.64257	-9.98949	-10.4235	-2.93048	0.0427933	0.308242	0.309501	3.231
gi|115476520|	13	11	13	13	14	13	28800	Os08g0430500, Os08g0430500 .14-3-3, 14-3-3 domain	0.000716186	0.000841157	-7.17147	-7.34359	-7.21749	-7.12365	-7.06264	-7.05725	-2.92752	0.0429198	0.308242	0.851429	1.1745
gi|115475740|	0	1	2	7	4	3	35900		6.65e-05	0.000250496	-10.6877	-9.60083	-9.12425	-7.9318	-8.45307	-8.62754	-2.88933	0.0445928	0.316869	0.265456	3.7671
gi|115484851|	4	6	3	6	11	9	108900	Os11g0236100, Os11g0236100 .S6PP, Sucrose-6F-phosphate phosphohydrolasesucr_P_syn_N, sucrose-phosphate synthase, putative, glycosyltran...GT1_Sucrose_synthase, This family is most closely related to the GT1 ...	7.16e-05	0.000147507	-9.60014	-9.24419	-9.89748	-9.1846	-8.6245	-8.7387	-2.87163	0.0453938	0.318192	0.48516	2.06118
gi|115469746|	1	0	0	4	1	5	12000	Os06g0699500, Os06g0699500 .4Oxalocrotonate_Tautomerase, 4-Oxalocrotonate Tautomerase: Catalyzes the ...	0.000112516	0.000566437	-8.49323	-9.60361	-9.63786	-7.3468	-8.45586	-7.07972	-2.86438	0.0457267	0.318192	0.198638	5.03428
gi|115448547|	0	1	0	5	1	3	45300	Os02g0736400, Os02g0736400 .DHPD_FMN, Dihydropyrimidine dehydrogenase (DHPD) FMN-binding dom...PLN02495, oxidoreductase, acting on the CH-CH group of donors	2.97e-05	0.000135663	-10.9202	-9.8334	-10.9663	-8.47453	-9.78426	-8.86011	-2.8576	0.046041	0.318727	0.218663	4.57325
gi|115484519|	0	1	0	4	2	1	52500	Os11g0186200, Os11g0186200 .ALDH-SF, NAD(P)+-dependent aldehyde dehydrogenase superfamilyPTZ00381, aldehyde dehydrogenase family protein	2.56e-05	9.36e-05	-11.0677	-9.98091	-11.1138	-8.8227	-9.42094	-9.85491	-2.84584	0.0465915	0.320884	0.273416	3.65743
gi|115438947|	0	1	0	1	2	3	75800	Os01g0655800, Os01g0655800, partial .LC-FACS_euk, Eukaryotic long-chain fatty acid CoA synthetase (LC...PLN02614, long-chain acyl-CoA synthetase	1.77e-05	5.83e-05	-11.435	-10.3482	-11.4811	-10.2886	-9.78822	-9.3749	-2.79446	0.0490883	0.327988	0.303992	3.28956

## Sheet: File2
Identifier	IACc.1.csv	IACc.2.csv	IACc.3.csv	IACm.1.csv	IACm.2.csv	IACm.3.csv	Mr	Description	NSAF.IACc	NSAF.IACm	NSAF.IACc.1.csv	NSAF.IACc.2.csv	NSAF.IACc.3.csv	NSAF.IACm.1.csv	NSAF.IACm.2.csv	NSAF.IACm.3.csv	statistic.t	p.value	pAdj	ratio	invratio
gi|115441983|	0	0	0	2	2	2	61100	Os01g0927900, Os01g0927900 .PLN02551, aspartokinaseAAK_AK-LysC-like, AAK_AK-LysC-like: Amino Acid Kinase Superfamily ...ACT (2&times;), ACT domains are commonly involved in specifically binding a...	1.3e-05	7.6e-05	-11.2335	-11.2465	-11.2788	-9.50848	-9.46307	-9.48247	-93.9214	7.7e-08	8.27e-05	0.170627	5.86074
gi|115488144|	0	0	0	184	182	226	19600		4.04e-05	0.0187546	-10.0965	-10.1095	-10.1419	-4.07014	-4.03563	-3.83903	-83.7716	1.22e-07	8.27e-05	0.00215604	463.813
gi|115434226|	4	4	4	10	9	10	113800	Os01g0120800, Os01g0120800 .PCI, PCI domain	6.27e-05	0.000165868	-9.65823	-9.67122	-9.70354	-8.69533	-8.75	-8.66931	-35.5971	3.72e-06	0.000831725	0.377885	2.64631
gi|115475219|	1	1	1	2	2	2	44600	Os08g0199300, Os08g0199300, partial .	5.33e-05	0.000104145	-9.82014	-9.83313	-9.86544	-9.19371	-9.1483	-9.16769	-35.5693	3.73e-06	0.000831725	0.51188	1.95358
gi|115454971|	0	0	0	32	21	30	41800	Os03g0718100, Os03g0718100 .NBD_sugar-kinase_HSP70_actin, Nucleotide-Binding Domain of the sugar ...Actin, Actin	1.9e-05	0.00124838	-10.8539	-10.8669	-10.8992	-6.56392	-6.9317	-6.60142	-35.4902	3.76e-06	0.000831725	0.0151879	65.8417
gi|115453457|	0	0	0	4	3	3	63200		1.25e-05	0.00011246	-11.2673	-11.2803	-11.3126	-8.95449	-9.16039	-9.17979	-29.8438	7.51e-06	0.00136822	0.111508	8.96796
gi|115445443|	0	0	0	3	3	4	25100	Os02g0265900, Os02g0265900 .Reticulon, Reticulon	3.16e-05	0.000283801	-10.3439	-10.3569	-10.3892	-8.28237	-8.23696	-8.00504	-25.1754	1.48e-05	0.002155	0.111259	8.98806
gi|115461615|	0	0	0	3	3	4	120200	Os05g0105000, Os05g0105000 .AdoMet_MTases, S-adenosylmethionine-dependent methyltransferases ...AAT_I, Aspartate aminotransferase (AAT) superfamily (fold type I...PLN02672, methionine S-methyltransferase	6.59e-06	5.93e-05	-11.9102	-11.9232	-11.9555	-9.84866	-9.80325	-9.57133	-25.1754	1.48e-05	0.002155	0.111259	8.98806
gi|115448403|	0	0	0	3	2	2	43100	Os02g0725100, Os02g0725100 Ferredoxin (Fd) family, Sucrase ...	1.84e-05	0.000121799	-10.8845	-10.8975	-10.9298	-8.82302	-9.11409	-9.13348	-18.5615	4.96e-05	0.00556108	0.150974	6.62366
gi|115449661|	1	1	1	8	5	6	36400	Os02g0817500, Os02g0817500 .Kv_beta, voltage-dependent potassium channel beta subunit, anima...Aldo_ket_red, Aldo-keto reductases (AKRs) are a superfamily of s...	6.53e-05	0.000347616	-9.61697	-9.62996	-9.66228	-7.76676	-8.15667	-8.00901	-14.4946	0.000131726	0.0129831	0.187906	5.3218
gi|115474739|	3	3	3	6	5	5	21600	Os08g0139200, Os08g0139200 .FMN_red, NADPH-dependent FMN reductase	0.000256842	0.000501082	-8.2478	-8.26079	-8.2931	-7.51315	-7.6348	-7.65419	-14.4435	0.000133571	0.0129831	0.512575	1.95094
gi|115456165|	9	8	8	19	20	17	66400	Os03g0815200, Os03g0815200 .MTHFR, Methylenetetrahydrofolate reductase (MTHFR). 5,10-Methyle...	0.000211021	0.00053647	-8.37227	-8.49649	-8.5288	-7.53754	-7.44212	-7.61974	-13.3106	0.000184158	0.0149168	0.393352	2.54225
gi|115457470|	0	0	0	6	15	11	77600	Os04g0266900, Os04g0266900 .Transketolase_C, Transketolase, C-terminal domainTPP_PYR_DXS_TK_like, Pyrimidine (PYR) binding domain of 1-deoxy-...TPP_TK, Thiamine pyrophosphate (TPP) family, Transketolase (TK) ...PLN02790, transketolase	1.02e-05	0.000268997	-11.4726	-11.4856	-11.5179	-8.79203	-7.87758	-8.19547	-11.9374	0.000282138	0.0195884	0.0379676	26.3383
gi|115458652|	0	0	0	4	2	2	71800	Os04g0448900, Os04g0448900 Ubi-OHases, Ubiquinone biosynthesis hydroxylase, UbiH/UbiF/VisC/...FHA, Forkhead associated domain (FHA)NAD_binding_8, NAD(P)-binding Rossmann-like domain	1.1e-05	8.15e-05	-11.3949	-11.4079	-11.4402	-9.08207	-9.62445	-9.64384	-10.6403	0.000441766	0.029277	0.135381	7.38657
gi|115468606|	23	21	23	37	30	34	54000	Os06g0568200, Os06g0568200 .ATP-synt_ab_N, ATP synthase alpha/beta family, beta-barrel domainV-ATPase_V1_B, V-type (H+)-ATPase V1, B subunitATP-synt_ab_C, ATP synthase alpha/beta chain, C terminal domainV_A-ATPase_B, V/A-type ATP synthase (non-catalytic) subunit B. T...	0.000670112	0.00117375	-7.25985	-7.36179	-7.30516	-6.67691	-6.83811	-6.73427	-10.051	0.000551041	0.0349312	0.570917	1.75157
gi|115489162|	3	3	4	7	6	7	96100	Os12g0568800, Os12g0568800 .ARM, Armadillo/beta-catenin-like repeats. An approximately 40 am...IBN_N, Importin-beta N-terminal domainKAP95, Karyopherin (importin) beta [Intracellular trafficking an...	6.31e-05	0.000138417	-9.7405	-9.75348	-9.53449	-8.86275	-8.96044	-8.83673	-9.83089	0.000600345	0.0361695	0.455766	2.19411
gi|115461861|:reversed	0	0	0	5	3	2	15400		5.15e-05	0.000460489	-9.85538	-9.86837	-9.90069	-7.34188	-7.74846	-8.10432	-9.71244	0.000629146	0.0361695	0.111759	8.94785
gi|115434790|	14	13	16	20	20	20	92200	Os01g0172400, Os01g0172400 .C2_plant_PLD, C2 domain present in plant phospholipase D (PLD)PLN02270, phospholipase D alphaPLDc_SF (2&times;), Catalytic domain of phospholipase D superfamily protein...PLD_C, Phospholipase D C terminal	0.000254681	0.000413102	-8.27768	-8.36213	-8.19377	-7.8158	-7.77039	-7.78978	-9.65008	0.000644998	0.0361695	0.616508	1.62204
gi|115443693|	0	0	0	2	4	2	72500	Os02g0106100, Os02g0106100 .GH32_B_Fructosidase, Glycosyl hydrolase family 32, beta-fructosidasesGlyco_32, Glycosyl hydrolases family 32DUF3357, Domain of unknown function (DUF3357)Glyco_hydro_32C, Glycosyl hydrolases family 32 C terminal	1.09e-05	8.15e-05	-11.4046	-11.4176	-11.4499	-9.67956	-9.04636	-9.65354	-9.47505	0.000692221	0.0373799	0.134094	7.45746
gi|115470709|	0	0	0	2	3	5	36000	Os07g0163500, Os07g0163500, partial .Anticodon_Ia_Val, Anticodon-binding domain of valyl tRNA synthetasesVal_tRNA-synt_C, Valyl tRNA synthetase tRNA binding arm	2.2e-05	0.000198315	-10.7045	-10.7175	-10.7498	-8.97949	-8.59761	-8.16502	-9.09491	0.00081048	0.0407476	0.11101	9.00817
gi|115482392|	1	1	1	3	4	5	39900	Os10g0463800, Os10g0463800 .DUF1338, Domain of unknown function (DUF1338)	5.96e-05	0.000209943	-9.70878	-9.72177	-9.75408	-8.74588	-8.44915	-8.26787	-8.86308	0.000895007	0.0434973	0.283837	3.52315
gi|115435528|	4	4	3	9	11	8	60000	Os01g0235400, Os01g0235400, partial .Cse1, Cse1CAS_CSE1, CAS/CSE protein, C-terminus	0.000110302	0.000304924	-9.01814	-9.03113	-9.31476	-8.15531	-7.91885	-8.24052	-7.44793	0.00173595	0.0723146	0.361735	2.76445
gi|115441257|	1	1	1	3	5	3	9900	Os01g0866600, Os01g0866600 .BolA, BolA-like protein	0.000240164	0.000784676	-8.31494	-8.32793	-8.36024	-7.35203	-6.85464	-7.32602	-7.13211	0.00204363	0.0763591	0.306068	3.26725
gi|115482262|	0	0	0	2	1	3	54900		1.44e-05	8.44e-05	-11.1265	-11.1395	-11.1718	-9.40148	-9.8669	-9.039	-7.12604	0.00205017	0.0763591	0.171074	5.84541
gi|115451799|	0	0	0	3	2	1	38300	Os03g0238600, Os03g0238600 .MPP_ACP5, Homo sapiens acid phosphatase 5 and related proteins, ...	2.07e-05	0.00012086	-10.7665	-10.7795	-10.8118	-8.70495	-8.99601	-9.52623	-7.10237	0.00207594	0.0763591	0.171214	5.84064
gi|115486207|	0	0	0	3	2	1	27800	Os11g0606100, Os11g0606100 .AAA, The AAA+ (ATPases Associated with a wide variety of cellula...	2.85e-05	0.000166509	-10.4461	-10.459	-10.4914	-8.38453	-8.6756	-9.20582	-7.10237	0.00207594	0.0763591	0.171214	5.84064
gi|115461741|	29	26	31	38	33	35	23600	Os05g0116100, Os05g0116100 .GST_N_family, Glutathione S-transferase (GST) family, N-terminal ...GST_C_DHAR, C-terminal, alpha helical domain of Dehydroascorbate...PLN02378, glutathione S-transferase DHAR1	0.00195739	0.00281804	-6.20473	-6.32496	-6.18443	-5.82285	-5.91655	-5.87796	-7.08519	0.0020949	0.0763591	0.694593	1.43969
gi|115459340|	4	4	4	9	7	6	11800	Os04g0508300, Os04g0508300 .GRX_GRXh_1_2_like, Glutaredoxin (GRX) family, GRX human class 1 and 2 ...	0.00060448	0.00123079	-7.39189	-7.40488	-7.4372	-6.52907	-6.72005	-6.88254	-6.80134	0.0024414	0.0847513	0.491131	2.03612
gi|115444877|	0	0	0	2	7	8	44600	Os02g0199900, Os02g0199900 .RPT1, ATP-dependent 26S proteasome regulatory subunit [Posttrans...AAA, The AAA+ (ATPases Associated with a wide variety of cellula...	1.78e-05	0.000258565	-10.9188	-10.9317	-10.9641	-9.19371	-8.04968	-7.94391	-6.35029	0.00315055	0.104398	0.0687253	14.5507
gi|115438576|	1	2	1	4	4	4	45700	Os01g0615300, Os01g0615300 .Condensation, Condensation domain	6.37e-05	0.000182949	-9.8445	-9.34667	-9.88981	-8.63028	-8.58487	-8.60427	-6.23081	0.00337946	0.10549	0.34797	2.87381
gi|115456717|	7	8	7	12	18	16	122700	Os03g0858100, Os03g0858100 .CRM1_C, CRM1 C terminalXpo1, Exportin 1-like proteinCRM1, Importin beta-related nuclear transport receptor [Nuclear ...IBN_N, Importin-beta N-terminal domain	0.000101221	0.000240449	-9.22271	-9.11053	-9.26801	-8.59628	-8.15882	-8.29263	-6.185	0.00347263	0.10549	0.420966	2.37549
gi|115467636|	11	18	13	33	27	37	51500	Os06g0289900, Os06g0289900 .PLN03015, UDP-glucosyl transferasePLN00164, glucosyltransferase	0.000446209	0.00118305	-7.9271	-7.46467	-7.81207	-6.7423	-6.89425	-6.60349	-6.08376	0.00368998	0.10549	0.377167	2.65135
gi|115439241|	74	80	75	86	86	79	59400	Os01g0685800, Os01g0685800 .PRK09280, F0F1 ATP synthase subunit betaATP-synt_ab_N, ATP synthase alpha/beta family, beta-barrel domainSynthase_beta, ATP synthase F1 beta subunitATP-synt_ab_C, ATP synthase alpha/beta chain, C terminal domainF1-ATPase_beta, F1 ATP synthase beta subunit, nucleotide-binding ...	0.00205039	0.00263247	-6.20136	-6.1369	-6.23334	-5.93641	-5.891	-5.99478	-6.04678	0.00377351	0.105804	0.778886	1.28388
gi|115465475|	1	0	0	5	5	6	30800	Os05g0565200, Os05g0565200 .Ras_like_GTPase, Rat sarcoma (Ras)-like superfamily of small gua...	4.32e-05	0.000351926	-9.44992	-10.5615	-10.5938	-8.03503	-7.98962	-7.84196	-5.90295	0.00412132	0.111276	0.12281	8.14269
gi|115481982|	1	1	2	4	3	4	7500	Os10g0411700, Os10g0411700 .S1_S28E, S1_S28E: S28E, S1-like RNA-binding domain. S1-like RNA-...	0.000385653	0.00103041	-8.03731	-8.0503	-7.57179	-6.82309	-7.02899	-6.79707	-5.77871	0.00445393	0.115961	0.374272	2.67185
gi|115480581|	7	6	7	10	8	11	94200	Os09g0553900, Os09g0553900 .NT-C2, N-terminal C2 in EEIG1 and EHBP1 proteins	0.000120557	0.000200251	-8.95839	-9.11448	-9.00369	-8.50631	-8.67221	-8.38932	-5.3354	0.00594364	0.148412	0.602029	1.66105
gi|115476618|	25	26	21	31	30	31	53300	Os08g0440800, Os08g0440800 .ALDH_F11_NP-GAPDH, NADP+-dependent non-phosphorylating glyceraldehyde ...	0.000729684	0.00108617	-7.16513	-7.13965	-7.38106	-6.83821	-6.82506	-6.8122	-5.24347	0.00632526	0.153704	0.671797	1.48854
gi|115442209|	4	3	2	7	7	7	44700		0.000124645	0.000311737	-8.72377	-8.98807	-9.35686	-8.09733	-8.05192	-8.07132	-5.15806	0.006707	0.156925	0.399841	2.50099
gi|115465323|	71	77	69	84	84	76	58900	Os05g0553000, Os05g0553000 .PRK09280, F0F1 ATP synthase subunit betaATP-synt_ab_N, ATP synthase alpha/beta family, beta-barrel domainSynthase_beta, ATP synthase F1 beta subunitATP-synt_ab_C, ATP synthase alpha/beta chain, C terminal domainF1-ATPase_beta, F1 ATP synthase beta subunit, nucleotide-binding ...	0.00196085	0.00258119	-6.23401	-6.16642	-6.30769	-5.95135	-5.90594	-6.0248	-5.14586	0.00676378	0.156925	0.759667	1.31637
gi|115447981|	2	1	2	4	7	6	60800	Os02g0686400, Os02g0686400 .AspRS_cyto_N, AspRS_cyto_N: N-terminal, anticodon recognition do...AsxRS_core, Asx tRNA synthetase (AspRS/AsnRS) class II core doma...PLN02850, aspartate-tRNA ligase	5.64e-05	0.000189147	-9.61917	-10.143	-9.66447	-8.91577	-8.35954	-8.52203	-5.14225	0.00678072	0.156925	0.298347	3.35181
gi|115456227|	10	10	7	15	18	21	23900	Os03g0819600, Os03g0819600 .PLN02559, chalcone--flavonone isomerase	0.000631759	0.00144016	-7.25037	-7.26336	-7.63215	-6.7453	-6.52296	-6.39207	-5.10959	0.00693614	0.158014	0.438672	2.27961
gi|115468134|	7	7	10	12	17	16	41300	Os06g0486800, Os06g0486800 .LdhA, Lactate dehydrogenase and related dehydrogenases [Energy p...FDH, NAD-dependent Formate Dehydrogenase (FDH)	0.00032524	0.00069904	-8.13383	-8.14682	-7.84266	-7.5074	-7.12551	-7.20375	-4.98031	0.00759565	0.165466	0.465267	2.1493
gi|115464035|	3	2	4	10	10	6	63900	Os05g0429400, Os05g0429400 .SEC14, Sec14p-like lipid-binding domain. Found in secretory prot...CRAL_TRIO_N, CRAL/TRIO, N-terminal domain	8.66e-05	0.00026645	-9.33243	-9.68189	-9.12642	-8.11821	-8.0728	-8.57176	-4.95407	0.00773875	0.165466	0.324846	3.07838
gi|11466819|	31	32	24	40	42	42	24200	petB, cytochrome b6 .Cytochrome_b_N, Cytochrome b (N-terminus)/b6/petB: Cytochrome b is ...QcrB, Cytochrome b subunit of the bc complex [Energy production ...	0.00193629	0.00321296	-6.16423	-6.14597	-6.46085	-5.79731	-5.7037	-5.7231	-4.86622	0.00824213	0.169254	0.602651	1.65933
gi|115456735|	6	4	4	13	8	9	32900	Os03g0859600, Os03g0859600, partial .	0.000249548	0.000590771	-8.04954	-8.43025	-8.46257	-7.20304	-7.62026	-7.52843	-4.71041	0.00923687	0.179565	0.42241	2.36737
gi|115489618|	12	9	9	21	14	16	31500	Os12g0620400, Os12g0620400 .FANC, Fanconi anemia ID complex proteins FANCI and FANCD2MBD, MeCP2, MBD1, MBD2, MBD3, MBD4, CLLD8-like, and BAZ2A-like p...	0.000529339	0.00102901	-7.35213	-7.63955	-7.67187	-6.6942	-7.04269	-6.93287	-4.59608	0.0100606	0.192991	0.514413	1.94396
gi|115454415|	0	0	0	4	1	1	17500	Os03g0656100, Os03g0656100, partial .	4.53e-05	0.000262906	-9.98322	-9.99621	-10.0285	-7.67039	-8.72359	-8.74298	-4.57886	0.0101923	0.192991	0.17226	5.80519
gi|11466865|	1	2	2	5	3	5	10800	rpl23, ribosomal protein L23 .rpl23, ribosomal protein L23	0.000317044	0.000829006	-8.40195	-7.90411	-7.93643	-6.98706	-7.39364	-6.96104	-4.53378	0.010547	0.197147	0.382438	2.6148
gi|115487266|	0	0	1	3	2	3	65700	Os12g0139600, Os12g0139600 .ALO, D-arabinono-1,4-lactone oxidaseFAD_binding_4, FAD binding domainPLN02465, L-galactono-1,4-lactone dehydrogenase	1.99e-05	8.93e-05	-11.3061	-11.3191	-10.2528	-9.2446	-9.53566	-9.21858	-4.42417	0.0114738	0.202266	0.222707	4.4902
gi|115447743|	5	2	5	10	12	14	13100	Os02g0662100, Os02g0662100 .HPS_like, HPS_like: Hydrophobic Protein from Soybean (HPS)-like ...	0.000543734	0.00177529	-7.29573	-8.09718	-7.34104	-6.5335	-6.31374	-6.18471	-4.42046	0.0115068	0.202266	0.306279	3.26499
gi|115445275|	12	9	7	16	23	19	109900	Os02g0244700, Os02g0244700 .PEPcase, Phosphoenolpyruvate carboxylase	0.000142353	0.000336188	-8.60171	-8.88914	-9.15784	-8.20847	-7.80942	-8.0154	-4.41125	0.0115894	0.202266	0.423434	2.36165
gi|115475363|	3	4	3	5	4	5	106900	Os08g0224700, Os08g0224700 .RPN2, 26S proteasome regulatory complex component [Posttranslati...PC_rep (2&times;), Proteasome/cyclosome repeat	5.69e-05	8.97e-05	-9.847	-9.60867	-9.8923	-9.27941	-9.43467	-9.25339	-4.39932	0.0116974	0.202266	0.634202	1.57678
gi|115485081|	0	0	1	4	3	2	29400		4.45e-05	0.000220643	-10.502	-10.515	-9.4487	-8.18918	-8.39508	-8.75095	-4.39031	0.0117798	0.202266	0.201531	4.962
gi|115447759|	0	0	1	3	3	2	25800	Os02g0664000, Os02g0664000 .GSH_Peroxidase, Glutathione (GSH) peroxidase family	5.07e-05	0.000227994	-10.3714	-10.3844	-9.31808	-8.30987	-8.26446	-8.62033	-4.38899	0.0117919	0.202266	0.222247	4.4995
gi|115485233|	0	0	1	2	4	5	47300	Os11g0414000, Os11g0414000 .W2_eIF5C_like, C-terminal W2 domain of the eukaryotic translation ...	2.76e-05	0.000164314	-10.9775	-10.9905	-9.92422	-9.25248	-8.61929	-8.43801	-4.31741	0.0124728	0.210267	0.168206	5.94507
gi|115452917|	6	8	7	11	8	10	33400		0.000355723	0.000564301	-8.06462	-7.80935	-7.96683	-7.37847	-7.63534	-7.44343	-4.30513	0.0125945	0.210267	0.630378	1.58635
gi|115435716|	0	0	1	5	2	3	125000	Os01g0254100, Os01g0254100 LisH, Lissencephaly type-1-like homology motifWD40 (2&times;), WD40 domain, found in a number of eukaryotic proteins that...	1.05e-05	5.66e-05	-11.9493	-11.9623	-10.896	-9.43583	-10.1789	-9.8618	-4.29547	0.012691	0.210267	0.184665	5.41521
gi|115478328|	4	4	6	8	6	7	25800	Os09g0279400, Os09g0279400 .RHOD, Rhodanese Homology Domain (RHOD)	0.000316373	0.000539013	-8.17417	-8.18716	-7.85175	-7.42257	-7.64543	-7.52172	-4.25273	0.0131295	0.214497	0.586948	1.70373
gi|115447469|	2	3	3	4	6	7	53900	Os02g0634700, Os02g0634700 .Peptidase_S10, Serine carboxypeptidase	9.29e-05	0.000213135	-9.49871	-9.17523	-9.20754	-8.79531	-8.38218	-8.25847	-4.24217	0.0132405	0.214497	0.436035	2.2934
gi|115447403|	7	19	12	30	41	35	75500	Os02g0626100, Os02g0626100 .PLN02457, phenylalanine ammonia-lyasePAL-HAL, Phenylalanine ammonia-lyase (PAL) and histidine ammonia...	0.000276055	0.000883847	-8.7371	-7.79458	-8.27158	-7.21867	-6.86529	-7.04085	-4.2196	0.0134819	0.21486	0.312333	3.20171
gi|115483212|	14	10	12	15	16	17	30800	Os10g0543800, Os10g0543800 .PLN02395, glutathione S-transferaseGST_C_family, C-terminal, alpha helical domain of the Glutathione ...Thioredoxin_like, Protein Disulfide Oxidoreductases and Other Pr...	0.000643747	0.000995848	-7.18124	-7.517	-7.37496	-6.99894	-6.89101	-6.85156	-4.1558	0.0141934	0.218131	0.646431	1.54696
gi|115475563|	1	2	1	3	5	3	13400	Os08g0252200, Os08g0252200 .S14_ClpP_2, Caseinolytic protease (ClpP) is an ATP-dependent, hi...	0.000217112	0.000579723	-8.61766	-8.11982	-8.66296	-7.65475	-7.15736	-7.62874	-4.1541	0.0142129	0.218131	0.37451	2.67016
gi|115454509|	5	3	2	7	10	11	13200	Os03g0667800, Os03g0667800 .Ribosomal_S21e, Ribosomal protein S21e	0.0004629	0.00138751	-7.30334	-7.76831	-8.1371	-6.87758	-6.49569	-6.42412	-4.07162	0.0152026	0.225277	0.333619	2.99743
gi|115482036|	0	0	0	2	7	1	14600	Os10g0418000, Os10g0418000 .PTZ00017, histone H2AH2A, Histone 2A	5.43e-05	0.000492326	-9.80204	-9.81503	-9.84734	-8.07699	-6.93297	-8.5618	-4.06622	0.0152704	0.225277	0.11026	9.06951
gi|115482872|	2	1	2	5	6	3	31300	Os10g0509200, Os10g0509200 .	0.000109617	0.000307039	-8.9552	-9.47901	-9.0005	-8.05113	-7.83867	-8.4771	-4.06413	0.0152966	0.225277	0.357015	2.801
gi|115479391|	0	0	0	1	7	2	39100	Os09g0442300, Os09g0442300 .Peptidase_C1A, Peptidase C1A subfamily (MEROPS database nomencla...Inhibitor_I29, Cathepsin propeptide inhibitor domain (I29)	2.03e-05	0.000184243	-10.7871	-10.8001	-10.8324	-9.57292	-7.91807	-9.03608	-4.02816	0.0157575	0.227947	0.110016	9.08962
gi|115462185|	1	0	0	2	7	7	58500	Os05g0155500, Os05g0155500 .ARM (3&times;), Armadillo/beta-catenin-like repeats. An approximately 40 am...SRP1, Karyopherin (importin) alpha [Intracellular trafficking an...IBB, Importin beta binding domain	2.28e-05	0.00018652	-10.0914	-11.203	-11.2353	-9.465	-8.32098	-8.34037	-4.00248	0.0160969	0.227947	0.121998	8.19686
gi|115477837|	23	24	21	29	26	37	21300	Os08g0561700, Os08g0561700 .Cu-Zn_Superoxide_Dismutase, Copper/zinc superoxide dismutase (SOD). superoxide ...	0.00172543	0.00271718	-6.32958	-6.30089	-6.46383	-5.98658	-6.04842	-5.72061	-3.96999	0.0165388	0.227947	0.635005	1.57479
gi|115454721|	0	1	1	3	3	4	18300	Os03g0692700, Os03g0692700 .DUF538, Protein of unknown function, DUF538	0.000100491	0.000389257	-10.0279	-8.94229	-8.97461	-7.9664	-7.92099	-7.68907	-3.96973	0.0165425	0.227947	0.258162	3.87354
gi|115437976|	0	0	1	2	2	2	49700	Os01g0585700, Os01g0585700, partial .SAPS, SIT4 phosphatase-associated protein	2.63e-05	9.35e-05	-11.027	-11.04	-9.97371	-9.30198	-9.25657	-9.27596	-3.96592	0.0165952	0.227947	0.281453	3.553
gi|115481322|	6	3	4	10	10	7	109300	Os10g0182000, Os10g0182000 .PLN02900, alanyl-tRNA synthetasetRNA_SAD, Threonyl and Alanyl tRNA synthetase second additional ...AlaRS_core, Alanyl-tRNA synthetase (AlaRS) class II core catalyt...	7.03e-05	0.000161452	-9.25016	-9.88219	-9.66319	-8.65498	-8.60957	-8.96544	-3.95145	0.0167976	0.227947	0.43512	2.29822
gi|115460916|	13	23	23	32	33	34	26400	Os04g0644400, Os04g0644400 .HPS_like, HPS_like: Hydrophobic Protein from Soybean (HPS)-like ...	0.00120694	0.00235823	-7.09854	-6.55722	-6.58954	-6.10439	-6.02867	-6.01865	-3.9343	0.0170413	0.227947	0.511797	1.9539
gi|115463079|	18	17	18	20	26	30	41000	Os05g0302700, Os05g0302700 .PTZ00169, ADP/ATP transporter on adenylate translocaseMito_carr (3&times;), Mitochondrial carrier protein	0.000702252	0.00117293	-7.22367	-7.29223	-7.26897	-7.00541	-6.70328	-6.58209	-3.90715	0.0174358	0.231032	0.598716	1.67024
gi|115467154|	1	0	0	3	2	2	35700	Os06g0221200, Os06g0221200 .Annexin (4&times;), Annexin	3.73e-05	0.000147045	-9.59755	-10.7092	-10.7415	-8.63465	-8.92571	-8.94511	-3.89054	0.0176825	0.231032	0.25358	3.94354
gi|115438416|	0	1	0	2	3	2	23900		5.54e-05	0.00022082	-10.2949	-9.20927	-10.3402	-8.56985	-8.18797	-8.54383	-3.88623	0.0177473	0.231032	0.250913	3.98545
gi|115454413|	3	3	5	6	9	6	41200	Os03g0655700, Os03g0655700 .PRK00772, 3-isopropylmalate dehydrogenase	0.000159644	0.000339196	-8.89354	-8.90653	-8.48686	-8.1589	-7.734	-8.13288	-3.87216	0.0179605	0.231738	0.470654	2.1247
gi|115470593|	7	6	2	14	20	27	13800	Os07g0148900, Os07g0148900 .PLN03070, photosystem I reaction center subunit psaK 247	0.000636418	0.0028119	-7.03763	-7.19372	-8.18155	-6.26278	-5.8711	-5.59673	-3.83523	0.018535	0.237053	0.22633	4.41832
gi|115468634|	5	8	7	9	9	10	47400	Os06g0571400, Os06g0571400 .GST_N_EF1Bgamma, GST_N family, Gamma subunit of Elongation Factor 1B ...GST_C_EF1Bgamma_like, Glutathione S-transferase C-terminal-like, alpha ...Gst, Glutathione S-transferase [Posttranslational modification, ...EF1G, Elongation factor 1 gamma, conserved domain	0.000239294	0.000385467	-8.58174	-8.15941	-8.31689	-7.91959	-7.87418	-7.79349	-3.81166	0.0189131	0.237977	0.62079	1.61085
gi|115452565|	2	1	0	6	7	6	57400	Os03g0305500, Os03g0305500 .PLN02646, argininosuccinate lyaseArgininosuccinate_lyase, Argininosuccinate lyase (argininosuccinase, ASAL)	4.18e-05	0.000221418	-9.56162	-10.0854	-11.2164	-8.4905	-8.30199	-8.46449	-3.7997	0.0191086	0.237977	0.188953	5.29232
gi|115447377|	0	1	0	2	2	2	22700	Os02g0622400, Os02g0622400 .GLTP, Glycolipid transfer protein (GLTP)	5.83e-05	0.00020462	-10.2434	-9.15776	-10.2887	-8.51834	-8.47293	-8.49232	-3.79053	0.0192601	0.237977	0.285093	3.50763
gi|115461104|	0	1	0	2	2	2	17900	Os04g0661900, Os04g0661900, partial .MPN, Mpr1p, Pad1p N-terminal (MPN) domains	7.4e-05	0.00025949	-10.0058	-8.92019	-10.0511	-8.28077	-8.23536	-8.25476	-3.79053	0.0192601	0.237977	0.285093	3.50763
gi|115456323|	1	0	0	2	2	2	8300	Os03g0826200, Os03g0826200, partial .	0.000160382	0.000559624	-8.13866	-9.25026	-9.28258	-7.51223	-7.46682	-7.48621	-3.72631	0.0203623	0.247402	0.286589	3.48932
gi|115469746|	1	0	0	2	2	2	12000	Os06g0699500, Os06g0699500 .4Oxalocrotonate_Tautomerase, 4-Oxalocrotonate Tautomerase: Catalyzes the ...	0.000110931	0.000387073	-8.50731	-9.61891	-9.65123	-7.88088	-7.83547	-7.85486	-3.72631	0.0203623	0.247402	0.286589	3.48932
gi|115483618|	1	1	1	5	2	2	164800	Os10g0575200, Os10g0575200 .DUF4339, Domain of unknown function (DUF4339)DnaJ, DnaJ domain or J-domain. DnaJ/Hsp40 (heat shock protein 4...	1.44e-05	3.92e-05	-11.1271	-11.1401	-11.1724	-9.71225	-10.4553	-10.4747	-3.7101	0.0206523	0.248851	0.368121	2.7165
gi|115464325|	4	0	0	11	18	13	17000	Os05g0461400, Os05g0461400 .H2A, Histone 2A	0.000173357	0.0015904	-7.75701	-9.96722	-9.99953	-6.70313	-6.1823	-6.51677	-3.66108	0.0215598	0.252144	0.109002	9.17413
gi|115458324|	1	1	2	2	3	3	20100		0.0001439	0.000293442	-9.02312	-9.03611	-8.5576	-8.39669	-8.01481	-8.0342	-3.6099	0.0225586	0.252144	0.490387	2.03921
gi|115472727|	21	35	22	38	41	40	23900	Os07g0556200, Os07g0556200 .Rieske_cytochrome_b6f, Iron-sulfur protein (ISP) component of the b6f ...CytB6-F_Fe-S, Cytochrome B6-F complex Fe-S subunitPRK13474, cytochrome b6-f complex iron-sulfur subunit	0.00175889	0.00312429	-6.53369	-6.0452	-6.53354	-5.83548	-5.71504	-5.75882	-3.60838	0.0225892	0.252144	0.562974	1.77628
gi|115448975|	2	2	2	6	3	3	41400	Os02g0773300, Os02g0773300 .Trp-synth-beta_II, Tryptophan synthase beta superfamily (fold type ...	9.57e-05	0.000200888	-9.23486	-9.24785	-9.28016	-8.16374	-8.73737	-8.75676	-3.59849	0.0227887	0.252144	0.476472	2.09876
gi|115471041|	2	4	2	5	10	6	25900	Os07g0196200, Os07g0196200 .DUF3252, Protein of unknown function (DUF3252)	0.000194056	0.000540655	-8.76582	-8.19102	-8.81113	-7.86176	-7.16972	-7.66869	-3.56369	0.0235082	0.252144	0.358928	2.78607
gi|115455879|	4	3	3	7	5	12	44300	Os03g0794500, Os03g0794500 .NAD_bind_1_Glu_DH, NAD(P) binding domain of glutamate dehydrogenase, ...PLN02477, glutamate dehydrogenaseELFV_dehydrog_N, Glu/Leu/Phe/Val dehydrogenase, dimerization domain	0.000137391	0.000356029	-8.71478	-8.97908	-9.0114	-8.08834	-8.35309	-7.5515	-3.56189	0.0235462	0.252144	0.385899	2.59135
gi|115482792|	7	9	8	9	11	13	24500	Os10g0502000, Os10g0502000 .Pentapeptide, Pentapeptide repeats (8 copies)Pentapeptide_4, Pentapeptide repeats (9 copies)	0.000549643	0.0008734	-7.61164	-7.38824	-7.53178	-7.25964	-7.02318	-6.88223	-3.55767	0.0236354	0.252144	0.629313	1.58903
gi|115484191|	1	0	1	3	3	8	54200	Os11g0150100, Os11g0150100 .HP_PGM_like (2&times;), Histidine phosphatase domain found in phosphoglycer...	3.41e-05	0.000177227	-10.0151	-11.1267	-10.0604	-9.05218	-9.00677	-8.13886	-3.55456	0.0237014	0.252144	0.192171	5.20369
gi|115438617|	1	1	2	4	4	2	37900	Os01g0618100, Os01g0618100 .Kv_beta, voltage-dependent potassium channel beta subunit, anima...Aldo_ket_red, Aldo-keto reductases (AKRs) are a superfamily of s...	7.63e-05	0.000187853	-9.65736	-9.67034	-9.19183	-8.44314	-8.39773	-9.00491	-3.55372	0.0237194	0.252144	0.406257	2.4615
gi|115455793|	0	0	1	7	2	2	46700	Os03g0787300, Os03g0787300 .DnaJ_zf, Zinc finger domain of DnaJ and HSP40DnaJ_C, C-terminal substrate binding domain of DnaJ and HSP40DnaJ, DnaJ domain or J-domain. DnaJ/Hsp40 (heat shock protein 4...PTZ00037, DnaJ_C chaperone protein	2.8e-05	0.000164199	-10.9648	-10.9777	-9.91145	-8.1411	-9.19431	-9.2137	-3.53394	0.0241447	0.252187	0.170488	5.86553
gi|115448495|	0	0	0	1	6	1	20600	Os02g0732500, Os02g0732500 .COG1100, GTPase SAR1 and related small G proteins [General funct...Arl10_like, Arf-like 9 (Arl9) and 10 (Arl10) GTPases	3.85e-05	0.000288863	-10.1463	-10.1593	-10.1916	-8.93209	-7.42034	-8.90607	-3.49375	0.0250375	0.257076	0.133187	7.50823
gi|115471885|	2	0	1	4	6	7	58400	Os07g0447800, Os07g0447800 .PMM_PGM, The phosphomannomutase/phosphoglucomutase (PMM/PGM) bif...PLN02371, phosphoglucosamine mutase family protein	4.08e-05	0.000196712	-9.57889	-11.2013	-10.135	-8.8755	-8.46237	-8.33866	-3.4722	0.0255326	0.258517	0.207571	4.81762
gi|115466908|	3	2	3	4	4	7	49000	Os06g0196600, Os06g0196600 .fabF, beta-ketoacyl-acyl-carrier-protein synthase IIKAS_I_II, Beta-ketoacyl-acyl carrier protein (ACP) synthase (KAS...	0.00010237	0.000208623	-9.06693	-9.41639	-9.11223	-8.7	-8.6546	-8.16316	-3.39651	0.0273653	0.272264	0.490692	2.03794
gi|115487000|	14	16	12	21	16	26	11300	Os12g0115100, Os12g0115100 .nsLTP1, nsLTP1: Non-specific lipid-transfer protein type 1 (nsLT...	0.00203695	0.00352966	-6.17852	-6.0623	-6.37225	-5.66901	-5.8883	-5.4339	-3.39313	0.0274505	0.272264	0.577094	1.73282
gi|115462835|	7	4	12	15	19	17	22200	Os05g0247100, Os05g0247100 .	0.000579592	0.00146713	-7.51306	-8.03687	-7.04754	-6.67151	-6.39653	-6.52414	-3.37748	0.0278504	0.273854	0.395051	2.53132
gi|115444457|	4	3	6	11	6	8	134200	Os02g0167700, Os02g0167700 .TIP120, TATA-binding protein interacting (TIP20)HEAT_2, HEAT repeats	5.69e-05	0.000121766	-9.82312	-10.0874	-9.5007	-8.76925	-9.29438	-9.04551	-3.37221	0.0279865	0.273854	0.466967	2.14148
gi|115477703|	2	2	1	3	5	3	51000	Os08g0550500, Os08g0550500 .Herpes_BLLF1, Herpes virus major outer envelope glycoprotein (BL...AvrE, Pathogenicity factor	6.76e-05	0.000152319	-9.4434	-9.45639	-9.99953	-8.99132	-8.49393	-8.96531	-3.34051	0.028822	0.28015	0.443847	2.25303
gi|115482798|	1	0	1	2	3	4	27700	Os10g0502500, Os10g0502500 .Cyt-b5, Cytochrome b5-like Heme/Steroid binding domain	6.66e-05	0.000235334	-9.34384	-10.4554	-9.38914	-8.7174	-8.33552	-8.1036	-3.3192	0.0294005	0.283515	0.283174	3.5314
gi|115450549|	2	1	1	2	3	3	37200	Os03g0133400, Os03g0133400 .LysM (2&times;), Lysine Motif is a small domain involved in binding peptido...	7.84e-05	0.000158553	-9.12789	-9.6517	-9.68402	-9.01228	-8.6304	-8.64979	-3.30651	0.0297516	0.283515	0.494432	2.02252
gi|115456862|	0	0	1	3	1	3	24900	Os04g0111200, Os04g0111200, partial .nt_trans, nucleotidyl transferase superfamily	5.25e-05	0.000210336	-10.3359	-10.3489	-9.28258	-8.27437	-9.07626	-8.24835	-3.26701	0.0308761	0.288445	0.249613	4.00621
gi|115488790|	4	6	5	6	7	6	91400	Os12g0514500, Os12g0514500 .PRK05218, heat shock protein 90HATPase_c, Histidine kinase-like ATPasesHSP90, Hsp90 protein	9.53e-05	0.000139053	-9.43904	-9.0843	-9.28367	-8.95571	-8.7672	-8.92969	-3.25001	0.0313756	0.288445	0.685397	1.45901
gi|115458104|	4	2	2	5	5	10	48300	Os04g0394200, Os04g0394200 .PLN02226, 2-oxoglutarate dehydrogenase E2 componentlipoyl_domain, Lipoyl domain of the dihydrolipoyl acyltransferase ...2-oxoacid_dh, 2-oxoacid dehydrogenases acyltransferase (catalytic ...	0.000104347	0.00027581	-8.80122	-9.402	-9.43431	-8.48495	-8.43954	-7.8123	-3.23234	0.0319047	0.288445	0.37833	2.6432
gi|115441943|	1	1	2	5	3	2	56200	Os01g0924900, Os01g0924900 .Ebola_NP, Ebola nucleoproteinDEK_C, DEK C terminal domain	5.15e-05	0.000126184	-10.0513	-10.0643	-9.5858	-8.63643	-9.04301	-9.39887	-3.22992	0.0319779	0.288445	0.407866	2.45179
gi|115469982|	9	12	12	18	12	21	92800	Os06g0716700, Os06g0716700 .HATPase_c, Histidine kinase-like ATPasesPRK05218, heat shock protein 90HSP90, Hsp90 protein	0.000196095	0.000349541	-8.70702	-8.44558	-8.47789	-7.92494	-8.27157	-7.74864	-3.22382	0.0321635	0.288445	0.561007	1.78251
gi|115434012|	1	1	0	2	3	4	30100	Os01g0104400, Os01g0104400 .RicinB_lectin_2, Ricin-type beta-trefoil lectin domain-like	6.19e-05	0.00021657	-9.42693	-9.43992	-10.5708	-8.8005	-8.41861	-8.18669	-3.20553	0.032728	0.288445	0.285767	3.49935
gi|115440617|	0	2	1	4	5	4	27200	Os01g0811100, Os01g0811100 .PRK03996, proteasome subunit alphaproteasome_alpha_type_3, proteasome_alpha_type_3. The 20S proteasome, ...	8.72e-05	0.000330644	-10.4242	-8.82778	-9.37093	-8.1114	-7.86532	-8.08539	-3.19999	0.0329012	0.288445	0.263598	3.79366
gi|115444955|	3	2	4	5	6	4	69200	Os02g0208100, Os02g0208100 .	7.99e-05	0.000147845	-9.41211	-9.76157	-9.2061	-8.84451	-8.63205	-9.01917	-3.18775	0.0332876	0.288445	0.540606	1.84978
gi|115473823|	6	6	3	9	9	8	121700	Os07g0657200, Os07g0657200 WD40, WD40 domain, found in a number of eukaryotic proteins that...YppG, YppG-like protein	7.2e-05	0.000139934	-9.35763	-9.37061	-10.022	-8.86253	-8.81712	-8.94774	-3.17838	0.0335874	0.288445	0.514312	1.94434
gi|115460988|	2	3	5	5	11	10	63900	Os04g0650800, Os04g0650800 .ACT_3PGDH-xct, C-terminal ACT (regulatory) domain of D-3-phospho...PGDH_4, Phosphoglycerate dehydrogenases, NAD-binding and catalyt...PRK13581, D-3-phosphoglycerate dehydrogenase	9.45e-05	0.000267887	-9.6689	-9.34541	-8.92574	-8.76483	-7.98183	-8.09219	-3.17279	0.0337674	0.288445	0.352769	2.83472
gi|115444801|	28	19	16	31	29	32	103500	Os02g0194700, Os02g0194700 .Lipoxygenase, LipoxygenasePLAT_LH2, PLAT/ LH2 domain of plant lipoxygenase related protein...	0.000330555	0.000559233	-7.71754	-8.11002	-8.30938	-7.50185	-7.52203	-7.44458	-3.17085	0.0338303	0.288445	0.591087	1.6918
gi|115437234|	3	7	2	10	8	12	30400	Os01g0531500, Os01g0531500 .DLH, Dienelactone hydrolase familyPeptidase_S9, Prolyl oligopeptidase family	0.000235517	0.000640927	-8.58955	-7.8404	-8.97133	-7.37533	-7.54123	-7.17496	-3.16451	0.0340364	0.288445	0.367464	2.72136
gi|115448227|	1	1	2	2	2	2	132300	Os02g0709900, Os02g0709900 .COG1340, Uncharacterized archaeal coiled-coil protein [Function ...	2.19e-05	3.51e-05	-10.9075	-10.9205	-10.442	-10.281	-10.2356	-10.255	-3.1621	0.0341153	0.288445	0.622706	1.60589
gi|115454685|	0	0	1	2	1	3	48700	Os03g0688200, Os03g0688200 .rne, ribonuclease E	2.68e-05	9.51e-05	-11.0067	-11.0197	-9.95339	-9.28165	-9.74707	-8.91916	-3.14835	0.0345688	0.288445	0.282191	3.5437
gi|115451195|	1	1	2	2	2	3	13900	Os03g0185600, Os03g0185600 .	0.000208086	0.00037881	-8.65429	-8.66728	-8.18877	-8.02786	-7.98245	-7.66537	-3.14677	0.0346214	0.288445	0.549315	1.82045
gi|115469952|	0	0	1	1	4	3	43700	Os06g0714500, Os06g0714500 .AAA, ATPases associated with a variety of cellular activitiesAAA, The AAA+ (ATPases Associated with a wide variety of cellula...	2.99e-05	0.000135613	-10.8984	-10.9114	-9.84506	-9.68414	-8.54012	-8.81083	-3.11765	0.0356075	0.290319	0.220596	4.53317
gi|115481822|	2	3	2	3	4	3	52600	Os10g0390500, Os10g0390500 .AAT_like, Aspartate aminotransferase family. This family belongs...PLN02231, alanine transaminase	8.54e-05	0.000135657	-9.47429	-9.15081	-9.5196	-9.02222	-8.72549	-8.9962	-3.11403	0.0357323	0.290319	0.629857	1.58766
gi|115456822|	1	2	3	7	6	3	28700	Os04g0105700, Os04g0105700 .	0.000137242	0.000376989	-9.3793	-8.88146	-8.57731	-7.65426	-7.75195	-8.39038	-3.08612	0.0367123	0.290319	0.364048	2.74689
gi|115446819|	2	2	0	7	6	6	39200	Os02g0571100, Os02g0571100, partial .	7.48e-05	0.000323503	-9.18026	-9.19324	-10.835	-7.96604	-8.06373	-8.08312	-3.08476	0.036761	0.290319	0.231298	4.32344
gi|115462945|	1	1	0	3	6	2	23200	Os05g0274900, Os05g0274900 .	8.03e-05	0.000335364	-9.16656	-9.17955	-10.3105	-8.20365	-7.5392	-8.51411	-3.08185	0.0368653	0.290319	0.239427	4.17663
gi|115483092|	1	1	0	3	6	2	43200	Os10g0530700, Os10g0530700 .	4.31e-05	0.000180103	-9.78824	-9.80123	-10.9322	-8.82534	-8.16089	-9.1358	-3.08185	0.0368653	0.290319	0.239427	4.17663
gi|115467104|	0	0	1	1	3	2	26800	Os06g0217600, Os06g0217600 .	4.88e-05	0.000174364	-10.4094	-10.4224	-9.35611	-9.1952	-8.30249	-8.65836	-3.06611	0.0374348	0.290319	0.279761	3.57448
gi|115439983|	0	0	1	1	3	2	38800	Os01g0753100, Os01g0753100 .MDR_like_2, alcohol dehydrogenase and quinone reductase-like med...Qor, NADPH:quinone reductase and related Zn-dependent oxidoreduc...	3.37e-05	0.000120437	-10.7794	-10.7924	-9.72613	-9.56522	-8.67251	-9.02838	-3.06611	0.0374348	0.290319	0.279761	3.57448
gi|115477376|	0	0	1	1	3	2	28300	Os08g0524000, Os08g0524000 .COG1100, GTPase SAR1 and related small G proteins [General funct...SR_beta, Signal recognition particle receptor, beta subunit (SR-...	4.62e-05	0.000165123	-10.4639	-10.4769	-9.41057	-9.24966	-8.35695	-8.71282	-3.06611	0.0374348	0.290319	0.279761	3.57448
gi|115453069|	3	1	3	6	8	4	98800	Os03g0355600, Os03g0355600, partial .Adaptin_N, Adaptin N terminal regionB2-adapt-app_C, Beta2-adaptin appendage, C-terminal sub-domainAlpha_adaptinC2, Adaptin C-terminal domain	4.54e-05	0.00012248	-9.7682	-10.6285	-9.81351	-9.03356	-8.71988	-9.37527	-3.04292	0.0382925	0.295399	0.370584	2.69845
gi|115441055|	1	0	0	3	1	2	12300	Os01g0849000, Os01g0849000 .AAI_LTSS, AAI_LTSS: Alpha-Amylase Inhibitors (AAI), Lipid Transf...	0.000108225	0.000375349	-8.532	-9.6436	-9.67592	-7.5691	-8.37099	-7.87956	-3.03649	0.0385344	0.295701	0.288333	3.46822
gi|115441605|	13	14	16	14	16	15	34300	Os01g0896700, Os01g0896700 .	0.000684391	0.000840418	-7.36032	-7.30185	-7.20496	-7.17326	-6.99864	-7.08055	-3.02207	0.0390836	0.297814	0.814346	1.22798
gi|115441587|	5	3	3	5	5	6	35100	Os01g0895100, Os01g0895100 .PspA, Phage shock protein A (IM30), suppresses sigma54-dependent...ApoLp-III_like, Apolipophorin-III and similar insect proteins	0.000188748	0.000308812	-8.28132	-8.7463	-8.77861	-8.16571	-8.12031	-7.97265	-3.01857	0.0392183	0.297814	0.611206	1.63611
gi|115475477|	0	1	0	1	2	3	107300	Os08g0240800, Os08g0240800 .gelsolin_S6_like, Gelsolin sub-domain 6-like domain found in gel...VHP, Villin headpiece domaingelsolin_S3_like, Gelsolin sub-domain 3-like domain found in gel...gelsolin_S2_like, Gelsolin sub-domain 2-like domain found in gel...gelsolin_S5_like, Gelsolin sub-domain 5-like domain found in gel...gelsolin_S4_like, Gelsolin sub-domain 4-like domain found in gel...gelsolin…	1.23e-05	4.34e-05	-11.7966	-10.711	-11.8419	-10.5824	-10.0262	-9.70911	-2.99182	0.0402655	0.300876	0.284118	3.51967
gi|115486171|	0	1	0	1	3	2	89200	Os11g0602200, Os11g0602200 .SAD_SRA, SAD/SRA domainPre-SET, Pre-SET motifSET, SET (Su(var)3-9, Enhancer-of-zeste, Trithorax) domain	1.48e-05	5.24e-05	-11.6119	-10.5263	-11.6572	-10.3977	-9.50497	-9.86084	-2.97583	0.0409074	0.300876	0.283379	3.52885
gi|115455459|	4	3	5	5	5	7	71600	Os03g0758100, Os03g0758100, partial .	9.94e-05	0.000160054	-9.19489	-9.45919	-9.03952	-8.87861	-8.8332	-8.54244	-2.97	0.0411443	0.300876	0.620945	1.61045
gi|115472985|	2	2	2	4	2	3	34200	Os07g0577700, Os07g0577700 subunit alphaCoA_binding, CoA binding domainLigase_CoA, CoA-ligase	0.000115869	0.00018932	-9.0438	-9.05679	-9.08911	-8.34041	-8.88279	-8.56571	-2.95729	0.0416662	0.300876	0.612025	1.63392
gi|115486449|	0	3	1	7	4	10	17500	Os11g0645400, Os11g0645400 .Dirigent, Dirigent-like protein	0.000165849	0.000794181	-9.98322	-8.0503	-8.92991	-7.15956	-7.62498	-6.79707	-2.95081	0.0419355	0.300876	0.20883	4.78859
gi|115469154|	2	1	1	3	5	2	22800	Os06g0643100, Os06g0643100 .PRE1, 20S proteasome, alpha and beta subunits [Posttranslational...proteasome_beta_type_3, proteasome beta type-3 subunit. The 20S proteasome, ...	0.000127906	0.000313496	-8.63834	-9.16215	-9.19447	-8.18626	-7.68887	-8.49672	-2.9502	0.041961	0.300876	0.407998	2.45099
gi|11466844|	1	0	1	2	4	2	82500	ndhF, NADH dehydrogenase subunit 5 .Oxidored_q1_C, NADH-Ubiquinone oxidoreductase (complex I) subunit ...Oxidored_q1_N, NADH-Ubiquinone oxidoreductase (complex I), chain 5 ...ndhF, NADH dehydrogenase subunit 5Oxidored_q1, NADH-Ubiquinone/plastoquinone (complex I), various ...	2.24e-05	7.16e-05	-10.4352	-11.5468	-10.4805	-9.80877	-9.17557	-9.78275	-2.94693	0.0420979	0.300876	0.312324	3.2018
gi|115481308|	0	1	1	2	2	5	56300	Os10g0178500, Os10g0178500 .PLN02534, UDP-glycosyltransferasePLN02863, UDP-glucoronosyl/UDP-glucosyl transferase family prote...	3.27e-05	0.00011557	-11.1517	-10.0661	-10.0984	-9.42667	-9.38126	-8.61219	-2.92601	0.0429845	0.30474	0.282634	3.53814
gi|115448353|	3	4	5	5	7	5	47400	Os02g0720900, Os02g0720900 .pepsin_retropepsin_like, Cellular and retroviral pepsin-like aspartate ...Asp, Eukaryotic aspartyl protease	0.000149979	0.000242283	-9.03373	-8.7954	-8.62705	-8.46614	-8.11057	-8.44012	-2.91916	0.0432799	0.30474	0.619026	1.61544
gi|115464093|	3	5	6	7	6	9	79500	Os05g0435800, Os05g0435800 .PA_subtilisin_like, PA_subtilisin_like: Protease-associated domain ...Peptidases_S8_3, Peptidase S8 family domain, uncharacterized sub...Inhibitor_I9, Peptidase inhibitor I9	0.000102584	0.000182932	-9.55086	-9.11187	-8.97713	-8.67312	-8.77081	-8.41071	-2.91893	0.0432896	0.30474	0.56078	1.78323
gi|115487258|	4	2	1	5	5	6	68400	Os12g0138900, Os12g0138900 .PLN02321, 2-isopropylmalate synthaseDRE_TIM_IPMS, 2-isopropylmalate synthase (IPMS), N-terminal cata...LeuA_dimer, LeuA allosteric (dimerisation) domain	6.62e-05	0.000158469	-9.14916	-9.74994	-10.2931	-8.83289	-8.78748	-8.63982	-2.9134	0.0435296	0.30474	0.41748	2.39533
gi|115472891|	3	5	2	7	6	5	113000	Os07g0570300, Os07g0570300 .Ptr, Secreted/periplasmic Zn-dependent peptidases, insulinase-li...Peptidase_M16, Insulinase (Peptidase family M16)Peptidase_M16_C (2&times;), Peptidase M16 inactive domain	5.4e-05	0.000106732	-9.90249	-9.4635	-10.2843	-9.02475	-9.12244	-9.30889	-2.90988	0.0436835	0.30474	0.505472	1.97835
gi|115462461|	1	1	0	2	2	3	13300	Os05g0186000, Os05g0186000 .PRK14753, 30S ribosomal protein Thx	0.000140064	0.000395899	-8.61017	-8.62316	-9.75408	-7.98374	-7.93833	-7.62125	-2.89958	0.0441366	0.305703	0.353787	2.82656
gi|115437448|	4	2	2	6	4	4	48500	Os01g0550000, Os01g0550000 .DEADc, DEAD-box helicases. A diverse family of proteins involved...PTZ00424, helicase 45HELICc, Helicase superfamily c-terminal domain	0.000103917	0.000197321	-8.80536	-9.40613	-9.43845	-8.32202	-8.64434	-8.66373	-2.87989	0.045018	0.305703	0.526639	1.89884
gi|115453129|	0	1	0	1	4	2	56200		2.36e-05	9.44e-05	-11.1499	-10.0643	-11.1952	-9.93571	-8.79169	-9.39887	-2.87947	0.0450369	0.305703	0.249584	4.00666
gi|115456625|	3	1	2	3	5	5	17800	Os03g0851200, Os03g0851200 .GRX_PICOT_like, Glutaredoxin (GRX) family, PKC-interacting cousin ...	0.000223014	0.000506149	-8.0543	-8.91459	-8.43608	-7.9387	-7.4413	-7.4607	-2.87498	0.0452413	0.305703	0.44061	2.26958
gi|115461306|	2	1	3	3	4	5	19100	Os04g0676100, Os04g0676100 .PRK10996, thioredoxin 2TRX_family, TRX family	0.000206586	0.000438572	-8.46127	-8.98508	-8.1701	-8.00919	-7.71246	-7.53119	-2.85296	0.0462573	0.308048	0.471043	2.12295
gi|115447399|	24	25	36	32	39	34	37000	Os02g0625500, Os02g0625500 .PTZ00247, adenosine kinaseadenosine_kinase, Adenosine kinase (AK) catalyzes the phosphorylation ...	0.0012309	0.00178524	-6.84011	-6.8131	-6.48678	-6.44194	-6.20147	-6.35621	-2.84571	0.0465977	0.308048	0.689491	1.45034
gi|115460918|	6	6	8	7	9	11	42600	Os04g0644600, Os04g0644600 .Hydrolase_4, Putative lysophospholipaseAbhydrolase_6, Alpha/beta hydrolase family	0.000266023	0.00041508	-8.30792	-8.32091	-8.08496	-8.04921	-7.76742	-7.59575	-2.83973	0.0468806	0.308048	0.640895	1.56032
gi|11466851|	3	6	3	6	7	6	20900	ndhI, NADH dehydrogenase subunit I .Fer4_16, 4Fe-4S double cluster binding domainHCP_like, The HCP family of iron-sulfur proteins includes hybrid...ndhI, NADH dehydrogenase subunit I	0.000341762	0.000608106	-8.21486	-7.60881	-8.26016	-7.48021	-7.2917	-7.45419	-2.83923	0.0469044	0.308048	0.56201	1.77933
gi|115477092|	4	1	1	4	6	11	27800	Os08g0498100, Os08g0498100 .AdoMet_MTases, S-adenosylmethionine-dependent methyltransferases ...	0.000143652	0.000502528	-8.24883	-9.36043	-9.39274	-8.13322	-7.72009	-7.16894	-2.83203	0.0472475	0.30891	0.285858	3.49825
gi|115475369|	1	2	2	3	3	2	16400	Os08g0225000, Os08g0225000 .FabZ, FabZ is a 17kD beta-hydroxyacyl-acyl carrier protein (ACP)...	0.000208785	0.000358674	-8.81969	-8.32185	-8.35416	-7.85678	-7.81137	-8.16724	-2.8253	0.0475712	0.309093	0.582103	1.71791
gi|115466360|	3	2	3	6	3	4	102800	Os06g0143900, Os06g0143900 Coatomer_WDAD, Coatomer WD associated regionSEEEED, Serine-rich region of AP3B1, clathrin-adaptor complexWD40 (2&times;), WD40 domain, found in a number of eukaryotic proteins that...	4.88e-05	8.69e-05	-9.80789	-10.1574	-9.8532	-9.07325	-9.64688	-9.41495	-2.81286	0.0481764	0.309093	0.561253	1.78173
gi|115443925|	0	1	1	2	6	2	19200	Os02g0125000, Os02g0125000 .	9.58e-05	0.00037374	-10.0759	-8.9903	-9.02262	-8.35088	-7.34996	-8.32487	-2.78991	0.0493168	0.309093	0.256277	3.90203
gi|115483737|	44	33	35	41	44	41	192000	Os11g0104900, Os11g0104900 .	0.000312785	0.000411475	-7.88988	-8.18681	-8.16114	-7.84406	-7.72886	-7.81805	-2.78959	0.0493325	0.309093	0.760156	1.31552
gi|115469872|	1	2	2	5	5	2	23500	Os06g0708500, Os06g0708500 .cyclophilin_ABH_like, cyclophilin_ABH_like: Cyclophilin A, B and H-like ...	0.000145705	0.000355617	-9.1794	-8.68157	-8.71388	-7.76451	-7.71911	-8.52696	-2.78004	0.0498162	0.309093	0.409725	2.44066
gi|115471693|	2	3	2	4	7	3	58700	Os07g0410100, Os07g0410100 .E3_binding, e3 binding domainPLN02744, dihydrolipoyllysine-residue acetyltransferase componen...ATP_sub_h, ATP synthase complex subunit hlipoyl_domain, Lipoyl domain of the dihydrolipoyl acyltransferase ...2-oxoacid_dh, 2-oxoacid dehydrogenases acyltransferase (catalytic ...	7.66e-05	0.000164198	-9.58402	-9.26053	-9.62932	-8.88062	-8.32439	-9.10592	-2.77659	0.0499924	0.309093	0.4663	2.14454

## Sheet: File3
Identifier	IACc.1.csv	IACc.2.csv	IACc.3.csv	IACr.1.csv	IACr.2.csv	IACr.3.csv	Mr	Description	NSAF.IACc	NSAF.IACr	NSAF.IACc.1.csv	NSAF.IACc.2.csv	NSAF.IACc.3.csv	NSAF.IACr.1.csv	NSAF.IACr.2.csv	NSAF.IACr.3.csv	statistic.t	p.value	pAdj	ratio	invratio
gi|115452567|	0	0	0	9	7	7	18400	Os03g0305600, Os03g0305600 .Tim17, Tim17/Tim22/Tim23/Pmp24 family	4.3e-05	0.0006515	-10.0352	-10.0484	-10.0809	-7.22761	-7.45506	-7.33895	-40.4793	2.23e-06	0.00106091	0.0659816	15.1557
gi|115445753|	0	0	0	2	2	2	30100	Os02g0313400, Os02g0313400, partial .API5, Apoptosis inhibitory protein 5 (API5)	2.63e-05	0.000122368	-10.5273	-10.5405	-10.573	-9.05478	-9.04584	-8.92973	-36.1587	3.49e-06	0.00106091	0.214744	4.65672
gi|115450533|	0	0	0	2	2	2	59800	Os03g0132000, Os03g0132000 .4CL, 4-Coumarate-CoA Ligase (4CL)PLN02574, 4-coumarate--CoA ligase-like	1.32e-05	6.16e-05	-11.2138	-11.227	-11.2595	-9.74126	-9.73233	-9.61621	-36.1587	3.49e-06	0.00106091	0.214744	4.65672
gi|115486089|	0	0	0	3	4	3	16200	Os11g0592000, Os11g0592000 .Barwin, Barwin family	4.88e-05	0.000347511	-9.90783	-9.92102	-9.95352	-8.0988	-7.83854	-7.97375	-25.6284	1.38e-05	0.00270041	0.140498	7.11752
gi|115482412|	0	0	0	7	5	6	18700	Os10g0465800, Os10g0465800 .Ribosomal_L21e, Ribosomal protein L21ePLN00190, 60S ribosomal protein L21	4.23e-05	0.000511888	-10.0513	-10.0645	-10.097	-7.48017	-7.78139	-7.49822	-25.2281	1.47e-05	0.00270041	0.08263	12.1021
gi|22417465|	1	1	1	4	4	4	10700		0.000221765	0.000619617	-8.39445	-8.40764	-8.44014	-7.43271	-7.42378	-7.30767	-24.1401	1.75e-05	0.00270041	0.357906	2.79403
gi|115477661|	0	0	0	3	3	2	34600	Os08g0547100, Os08g0547100 .6PGL, 6PGL: 6-Phosphogluconolactonase (6PGL) subfamily	2.29e-05	0.000133678	-10.6667	-10.6799	-10.7124	-8.85764	-8.8487	-9.06906	-24.0337	1.78e-05	0.00270041	0.171009	5.84764
gi|115436298|	0	0	0	9	6	8	37100	Os01g0327100, Os01g0327100 .secretory_peroxidase, Horseradish peroxidase and related secretory plant ...	2.13e-05	0.000324686	-10.7364	-10.7496	-10.7821	-7.92887	-8.29942	-7.91505	-21.39	2.82e-05	0.00315914	0.0656625	15.2294
gi|115482036|	0	0	0	7	6	4	14600	Os10g0418000, Os10g0418000 .PTZ00017, histone H2AH2A, Histone 2A	5.42e-05	0.000615255	-9.80384	-9.81703	-9.84953	-7.23267	-7.36683	-7.61844	-21.2277	2.91e-05	0.00315914	0.0880535	11.3567
gi|115443819|	0	0	0	10	9	14	51600		1.53e-05	0.000331822	-11.0663	-11.0795	-11.112	-8.15869	-8.24984	-7.71087	-18.2286	5.33e-05	0.0050572	0.0461955	21.6471
gi|115465163|	0	0	0	2	3	2	61600	Os05g0540300, Os05g0540300 .GroEL, GroEL_like type I chaperonin. Chaperonins are involved in...groEL, chaperonin GroEL	1.28e-05	6.75e-05	-11.2435	-11.2567	-11.2892	-9.77092	-9.42551	-9.64587	-16.1862	8.52e-05	0.00719264	0.190301	5.25484
gi|115461070|	0	0	0	3	3	4	27300		2.9e-05	0.000208349	-10.4297	-10.4429	-10.4754	-8.62067	-8.61173	-8.24431	-15.6903	9.64e-05	0.0077048	0.13906	7.19117
gi|115482684|	0	0	0	4	7	4	44700	Os10g0492900, Os10g0492900 .	1.77e-05	0.000180071	-10.9228	-10.936	-10.9685	-8.86244	-8.34268	-8.7374	-14.5971	0.00012812	0.00973071	0.098266	10.1765
gi|115453465|	0	0	0	4	3	2	24600	Os03g0406200, Os03g0406200 .EF1B, Elongation factor 1 beta (EF1B) guanine nucleotide exchang...GST_C_family, C-terminal, alpha helical domain of the Glutathione ...	3.22e-05	0.000207079	-10.3256	-10.3388	-10.3713	-8.26522	-8.50759	-8.72795	-13.7355	0.000162773	0.0117739	0.155269	6.44044
gi|115439457|	0	0	0	3	2	3	22100	Os01g0705200, Os01g0705200 .	3.58e-05	0.000211923	-10.2184	-10.2316	-10.2641	-8.40936	-8.7369	-8.28431	-12.9861	0.000202888	0.0140085	0.168882	5.92128
gi|115434802|	0	0	0	2	3	3	164600		4.81e-06	2.85e-05	-12.2263	-12.2395	-12.272	-10.7538	-10.4084	-10.2923	-12.6461	0.000225133	0.0148686	0.168731	5.9266
gi|115459168|	0	0	0	12	6	12	25100	Os04g0493400, Os04g0493400 .chitinase_glyco_hydro_19, Glycoside hydrolase family 19 chitinase domain. ...	3.15e-05	0.000620631	-10.3457	-10.3589	-10.3914	-7.26369	-7.90868	-7.13864	-12.2539	0.000254693	0.01612	0.0507747	19.6948
gi|115445691|	0	0	0	2	2	3	23300	Os02g0302200, Os02g0302200 .	3.39e-05	0.000180885	-10.2713	-10.2845	-10.317	-8.79871	-8.78977	-8.33719	-10.7795	0.000419993	0.0245373	0.187671	5.32848
gi|115483122|	0	0	0	2	2	3	34600	Os10g0533200, Os10g0533200 .PRK06141, ornithine cyclodeaminaseNADB_Rossmann, Rossmann-fold NAD(P)(+)-binding proteins	2.29e-05	0.00012181	-10.6667	-10.6799	-10.7124	-9.19411	-9.18517	-8.73259	-10.7795	0.000419993	0.0245373	0.187671	5.32848
gi|115467250|	0	0	0	2	4	3	41600	Os06g0232000, Os06g0232000 .PRK10263, DNA translocase FtsK	1.9e-05	0.000124058	-10.8509	-10.8641	-10.8966	-9.37836	-8.78163	-8.91684	-10.1845	0.00052357	0.0294557	0.153263	6.52472
gi|115484175|	12	13	13	20	21	20	57300	Os11g0148500, Os11g0148500 .Pyruvate_Kinase, Pyruvate kinase (PK): Large allosteric enzyme that ...PLN02765, pyruvate kinase	0.000363321	0.000535357	-7.95225	-7.88847	-7.92098	-7.59442	-7.53786	-7.46937	-9.53074	0.000676745	0.0367134	0.678651	1.47351
gi|115477831|	87	92	94	122	127	115	22000	Os08g0560900, Os08g0560900 .PLN00041, photosystem I reaction center subunit II	0.00657576	0.00814212	-5.04908	-5.00669	-5.01781	-4.84948	-4.80054	-4.78327	-9.06632	0.00082035	0.0415574	0.807622	1.2382
gi|115449309|	0	0	0	3	2	4	52000	Os02g0804500, Os02g0804500 .DnaJ_zf, Zinc finger domain of DnaJ and HSP40PRK14293, chaperone protein DnaJDnaJ_C, C-terminal substrate binding domain of DnaJ and HSP40DnaJ, DnaJ domain or J-domain. DnaJ/Hsp40 (heat shock protein 4...	1.52e-05	0.000100285	-11.0741	-11.0872	-11.1198	-9.26503	-9.59256	-8.88867	-9.05209	0.00082532	0.0415574	0.151675	6.59304
gi|115443907|	0	0	0	6	4	10	111900	Os02g0123300, Os02g0123300 .	7.07e-06	9.61e-05	-11.8404	-11.8536	-11.8861	-9.41235	-9.77114	-8.80773	-8.98816	0.00084811	0.0415574	0.0735388	13.5983
gi|115482832|	0	0	0	2	4	4	45600	Os10g0505900, Os10g0505900 .PLN03020, low-temperature-induced protein	1.73e-05	0.000124828	-10.9427	-10.9559	-10.9884	-9.47017	-8.87344	-8.75733	-8.71789	0.000953543	0.0452635	0.138957	7.19649
gi|115465191|	0	0	0	3	4	7	20500	Os05g0542500, Os05g0542500 .PRK13108, prolipoprotein diacylglyceryl transferase	3.86e-05	0.000378294	-10.1432	-10.1564	-10.1889	-8.33421	-8.07396	-7.44702	-8.38665	0.0011059	0.0509047	0.101993	9.80458
gi|115483178|	0	0	0	2	5	3	78800	Os10g0539900, Os10g0539900 .Sugar_tr, Sugar (and other) transporterMFS (2&times;), The Major Facilitator Superfamily (MFS) is a large and dive...	1e-05	7.15e-05	-11.4897	-11.5029	-11.5354	-10.0172	-9.21978	-9.55565	-8.25711	0.00117361	0.0524328	0.140393	7.12285
gi|115459078|	38	43	42	71	67	55	36700	Os04g0486600, Os04g0486600 .Gp_dh_C, Glyceraldehyde 3-phosphate dehydrogenase, C-terminal do...Gp_dh_N, Glyceraldehyde 3-phosphate dehydrogenase, NAD binding d...PLN02358, glyceraldehyde-3-phosphate dehydrogenase	0.00178778	0.00258714	-6.38179	-6.27287	-6.32864	-5.89963	-5.94826	-6.02789	-7.55705	0.00164313	0.0674572	0.691027	1.44712
gi|115466224|	215	213	218	285	268	243	73400	Os06g0133800, Os06g0133800, partial .Transketolase_C, Transketolase, C-terminal domainTPP_PYR_DXS_TK_like, Pyrimidine (PYR) binding domain of 1-deoxy-...TPP_TK, Thiamine pyrophosphate (TPP) family, Transketolase (TK) ...PLN02790, transketolase	0.004651	0.00531705	-5.35264	-5.37515	-5.3845	-5.20823	-5.26068	-5.24231	-7.40959	0.0017701	0.0689431	0.874734	1.14321
gi|115482814|	0	0	0	3	2	1	57900	Os10g0503700, Os10g0503700 .DEADc, DEAD-box helicases. A diverse family of proteins involved...PTZ00424, helicase 45HELICc, Helicase superfamily c-terminal domain	1.37e-05	6.25e-05	-11.1815	-11.1947	-11.2272	-9.3725	-9.70004	-10.0948	-7.06728	0.00211489	0.0798049	0.218448	4.57775
gi|115457356|	0	0	0	2	3	1	41600	Os04g0224900, Os04g0224900, partial .NAD_binding_8, NAD(P)-binding Rossmann-like domain	1.9e-05	8.71e-05	-10.8509	-10.8641	-10.8966	-9.37836	-9.03295	-9.76413	-6.98773	0.00220659	0.0798049	0.218194	4.58307
gi|115482422|	0	0	0	2	3	1	57800	Os10g0466300, Os10g0466300 WD40, WD40 domain, found in a number of eukaryotic proteins that...Prp19, Prp19/Pso4-like	1.37e-05	6.27e-05	-11.1798	-11.193	-11.2255	-9.70725	-9.36184	-10.093	-6.98773	0.00220659	0.0798049	0.218194	4.58307
gi|115442185|	1	0	0	10	19	21	35700	Os01g0944700, Os01g0944700 .Glyco_hydro_17, Glycosyl hydrolases family 17	3.72e-05	0.000716311	-9.59936	-10.7112	-10.7437	-7.79032	-7.16235	-6.9486	-6.73379	0.00253404	0.0874692	0.0519554	19.2473
gi|115480844|	0	0	0	3	3	1	52100	Os10g0101200, Os10g0101200 .Peptidase_S10, Serine carboxypeptidase	1.52e-05	7.86e-05	-11.076	-11.0892	-11.1217	-9.26695	-9.25801	-9.9892	-6.55678	0.00279818	0.0924007	0.193204	5.17587
gi|115436300|	3	5	3	12	18	15	37200	Os01g0327400, Os01g0327400 .secretory_peroxidase, Horseradish peroxidase and related secretory plant ...	0.000177364	0.000614219	-8.79322	-8.35442	-8.83891	-7.65713	-7.25615	-7.31697	-6.3064	0.00323236	0.100203	0.288764	3.46303
gi|115482392|	1	1	1	4	6	8	39900	Os10g0463800, Os10g0463800 .DUF1338, Domain of unknown function (DUF1338)	5.95e-05	0.000243144	-9.71059	-9.72377	-9.75628	-8.74885	-8.37218	-7.98781	-6.18128	0.00348033	0.104884	0.244591	4.08846
gi|115456239|	0	1	1	10	12	8	16200	Os03g0820500, Os03g0820500 .ADF_cofilin_like, Cofilin, Destrin, and related actin depolymerizing ...	0.000113285	0.000947733	-9.90783	-8.8224	-8.85491	-7.00018	-6.81689	-7.08644	-6.09749	0.00365953	0.104884	0.119533	8.36589
gi|115482692|	2	2	1	7	8	10	45100	Os10g0493600, Os10g0493600, partial .	7.63e-05	0.000290841	-9.32227	-9.33545	-9.87878	-8.36053	-8.22643	-7.89901	-5.89803	0.00413392	0.116286	0.262344	3.81178
gi|115453025|	0	0	0	1	3	2	62600	Os03g0350300, Os03g0350300 .Nop, Putative snoRNA binding domainNOP5NT, NOP5NT (NUC127) domainNOSIC, NOSIC (NUC001) domainSIK1, Protein implicated in ribosomal biogenesis, Nop56p homolog...	1.26e-05	5.89e-05	-11.2596	-11.2728	-11.3053	-10.2978	-9.44161	-9.66197	-5.75268	0.00452772	0.12066	0.214498	4.66204
sp|LYSC_HUMAN|	0	0	0	1	3	2	16500	Lysozyme C; EC 3.2.1.17; 1,4-beta-N-acetylmuramidase C; Flags: Precursor;	4.79e-05	0.000223484	-9.92618	-9.93937	-9.97187	-8.96444	-8.10821	-8.32857	-5.75268	0.00452772	0.12066	0.214498	4.66204
gi|115451095|	66	77	89	126	138	123	49300	Os03g0178000, Os03g0178000 .EF1_alpha, Elongation Factor 1-alpha (EF1-alpha) protein familyPTZ00141, elongation factor 1- alphaEF1_alpha_III, Domain III of EF-1. Eukaryotic elongation factor 1 ...EF1_alpha_II, EF1_alpha_II: this family represents the domain II ...	0.00249185	0.00386322	-6.1304	-5.9905	-5.87905	-5.62423	-5.52466	-5.52318	-5.53057	0.00522256	0.136777	0.645019	1.55034
gi|115468862|	0	0	0	2	1	3	38700	Os06g0607200, Os06g0607200 .CRAL_TRIO_N, CRAL/TRIO, N-terminal domainSEC14, Sec14p-like lipid-binding domain. Found in secretory prot...	2.04e-05	9.67e-05	-10.7787	-10.7918	-10.8244	-9.3061	-9.80798	-8.84458	-5.30916	0.00604961	0.15318	0.211401	4.73036
gi|115454735|	0	1	0	5	10	12	24200	Os03g0694000, Os03g0694000 .Cupin_1, Cupin	5.46e-05	0.000586282	-10.3092	-9.22375	-10.3549	-8.04815	-7.39259	-7.10212	-5.28099	0.00616602	0.15318	0.0931473	10.7357
gi|115458652|	0	0	0	1	2	3	71800	Os04g0448900, Os04g0448900 Ubi-OHases, Ubiquinone biosynthesis hydroxylase, UbiH/UbiF/VisC/...FHA, Forkhead associated domain (FHA)NAD_binding_8, NAD(P)-binding Rossmann-like domain	1.1e-05	5.22e-05	-11.3967	-11.4099	-11.4424	-10.435	-9.9152	-9.46262	-5.25784	0.0062637	0.15318	0.211163	4.73568
gi|115474339|	0	0	0	1	2	3	60600	Os08g0102100, Os08g0102100 .M28_nicalin_like, M28 Zn-Peptidase Nicalin, Nicastrin-like protein	1.31e-05	6.18e-05	-11.2271	-11.2403	-11.2728	-10.2654	-9.74561	-9.29303	-5.25784	0.0062637	0.15318	0.211163	4.73568
gi|115452491|	0	0	0	1	3	3	26100	Os03g0298800, Os03g0298800 .RRM2_U1A_like, RNA recognition motif 2 in the U1A/U2B-/SNF protein ...RRM1_U1A_like, RNA recognition motif 1 in the U1A/U2B-/SNF protein ...COG0724, RNA-binding proteins (RRM domain) [General function pre...	3.03e-05	0.000161641	-10.3848	-10.3979	-10.4304	-9.42302	-8.56678	-8.45067	-5.18371	0.00658948	0.156397	0.187484	5.3338
gi|115449661|	1	1	1	3	6	3	36400	Os02g0817500, Os02g0817500 .Kv_beta, voltage-dependent potassium channel beta subunit, anima...Aldo_ket_red, Aldo-keto reductases (AKRs) are a superfamily of s...	6.52e-05	0.000180656	-9.61878	-9.63196	-9.66447	-8.90835	-8.28038	-8.7833	-5.09933	0.00698587	0.160781	0.360847	2.77126
gi|115472985|	2	2	2	4	5	6	34200	Os07g0577700, Os07g0577700 subunit alphaCoA_binding, CoA binding domainLigase_CoA, CoA-ligase	0.000115637	0.000238762	-9.04561	-9.05879	-9.0913	-8.5947	-8.38509	-8.10192	-4.91319	0.00796816	0.177995	0.484321	2.06475
gi|115460942|	1	1	1	3	2	3	57100	Os04g0647800, Os04g0647800 .NBD_sugar-kinase_HSP70_actin, Nucleotide-Binding Domain of the sugar ...PLN02295, glycerol kinase	4.16e-05	8.2e-05	-10.069	-10.0822	-10.1147	-9.35859	-9.68612	-9.23354	-4.8854	0.00812891	0.178453	0.506647	1.97376
gi|115474601|	47	45	37	73	74	74	36400	Os08g0126300, Os08g0126300 .Gp_dh_C, Glyceraldehyde 3-phosphate dehydrogenase, C-terminal do...Gp_dh_N, Glyceraldehyde 3-phosphate dehydrogenase, NAD binding d...PLN02358, glyceraldehyde-3-phosphate dehydrogenase	0.00189405	0.00300255	-6.16351	-6.21971	-6.44559	-5.86383	-5.84138	-5.72527	-4.84013	0.00839931	0.179698	0.630815	1.58525
gi|115484191|	1	0	1	7	6	5	54200	Os11g0150100, Os11g0150100 .HP_PGM_like (2&times;), Histidine phosphatase domain found in phosphoglycer...	3.4e-05	0.000175536	-10.0169	-11.1287	-10.0626	-8.54433	-8.67849	-8.72943	-4.76863	0.00884894	0.186688	0.193636	5.16433
gi|115436436|	0	2	1	11	28	43	15200	Os01g0348900, Os01g0348900 .Jacalin, Jacalin-like plant lectin domain	0.000155647	0.0027624	-9.84412	-8.24786	-8.79119	-6.8455	-5.929	-5.39003	-4.5949	0.0100695	0.203941	0.056345	17.7478
gi|115488992|	3	5	2	15	10	12	18100	Os12g0552500, Os12g0552500 .USP_Like, Usp: Universal stress protein family. The universal st...	0.00033615	0.00104292	-8.07282	-7.63402	-8.45499	-6.72162	-7.10215	-6.81168	-4.46081	0.0111533	0.222919	0.322316	3.10255
gi|115451513|	9	7	9	13	15	14	58700	Os03g0212700, Os03g0212700 .Peptidase_M16, Insulinase (Peptidase family M16)PqqL, Predicted Zn-dependent peptidases [General function predic...Peptidase_M16_C, Peptidase M16 inactive domain	0.000237939	0.000364007	-8.25082	-8.5004	-8.29651	-8.0363	-7.88921	-7.83979	-4.41647	0.0115424	0.22649	0.653665	1.52983
gi|115448547|	0	1	0	4	3	4	45300	Os02g0736400, Os02g0736400 .DHPD_FMN, Dihydropyrimidine dehydrogenase (DHPD) FMN-binding dom...PLN02495, oxidoreductase, acting on the CH-CH group of donors	2.92e-05	0.000135912	-10.9361	-9.8507	-10.9818	-8.87578	-9.11815	-8.75073	-4.34895	0.0121671	0.22649	0.214653	4.65868
gi|115462185|	1	0	0	3	4	4	58500	Os05g0155500, Os05g0155500 .ARM (3&times;), Armadillo/beta-catenin-like repeats. An approximately 40 am...SRP1, Karyopherin (importin) alpha [Intracellular trafficking an...IBB, Importin beta binding domain	2.27e-05	0.000105317	-10.0932	-11.205	-11.2375	-9.38281	-9.12256	-9.00645	-4.26941	0.0129562	0.22649	0.215649	4.63716
gi|115447981|	2	1	2	4	6	5	60800	Os02g0686400, Os02g0686400 .AspRS_cyto_N, AspRS_cyto_N: N-terminal, anticodon recognition do...AsxRS_core, Asx tRNA synthetase (AspRS/AsnRS) class II core doma...PLN02850, aspartate-tRNA ligase	5.63e-05	0.000133346	-9.62097	-10.145	-9.66666	-9.17006	-8.7934	-8.84434	-4.2692	0.0129584	0.22649	0.422352	2.36769
gi|115447137|	23	29	28	54	43	37	36500	Os02g0601300, Os02g0601300 .Gp_dh_C, Glyceraldehyde 3-phosphate dehydrogenase, C-terminal do...Gp_dh_N, Glyceraldehyde 3-phosphate dehydrogenase, NAD binding d...PLN02358, glyceraldehyde-3-phosphate dehydrogenase	0.00117608	0.00180983	-6.86999	-6.65578	-6.72277	-6.16566	-6.38216	-6.41447	-4.26542	0.0129974	0.22649	0.649832	1.53886
gi|115477837|	23	24	21	33	32	33	21300	Os08g0561700, Os08g0561700 .Cu-Zn_Superoxide_Dismutase, Copper/zinc superoxide dismutase (SOD). superoxide ...	0.00172199	0.00229497	-6.33138	-6.30289	-6.46602	-6.11371	-6.13508	-5.98866	-4.23348	0.0133329	0.22649	0.750334	1.33274
gi|115469554|	0	0	0	1	4	5	27300	Os06g0681200, Os06g0681200 .OsENODL1_like, Early nodulin-like protein (OsENODL1) and similar ...	2.9e-05	0.000210791	-10.4297	-10.4429	-10.4754	-9.46797	-8.36042	-8.04364	-4.2254	0.0134194	0.22649	0.137449	7.27545
gi|115450835|	1	2	3	6	7	6	44900	Os03g0157900, Os03g0157900 .PSAT_like, Phosphoserine aminotransferase (PSAT) family. This fa...	8.75e-05	0.000223822	-9.82865	-9.33101	-9.02704	-8.49918	-8.34714	-8.37413	-4.14928	0.0142686	0.235869	0.391138	2.55664
gi|115438875|	28	28	28	41	39	31	35400	Os01g0649100, Os01g0649100 .PLN00106, malate dehydrogenaseMDH_glyoxysomal_mitochondrial, Glyoxysomal and mitochondrial malate ...	0.00127358	0.00155036	-6.64648	-6.65967	-6.69217	-6.40757	-6.44802	-6.55822	-4.14366	0.0143338	0.235869	0.821472	1.21733
gi|115455985|	1	1	1	2	4	3	89800	Os03g0801600, Os03g0801600 .Vps35, Vacuolar protein sorting-associated protein 35	2.64e-05	5.75e-05	-10.5218	-10.535	-10.5675	-10.1478	-9.55112	-9.68632	-4.11991	0.0146135	0.236148	0.45979	2.17491
gi|115434790|	14	13	16	20	25	22	92200	Os01g0172400, Os01g0172400 .C2_plant_PLD, C2 domain present in plant phospholipase D (PLD)PLN02270, phospholipase D alphaPLDc_SF (2&times;), Catalytic domain of phospholipase D superfamily protein...PLD_C, Phospholipase D C terminal	0.000254171	0.000364761	-8.27949	-8.36413	-8.19596	-8.07008	-7.84289	-7.85194	-4.03736	0.0156381	0.242113	0.696813	1.43511
gi|115439405|	0	0	0	1	6	5	27400	Os01g0700000, Os01g0700000 .rne, ribonuclease E	2.89e-05	0.000244554	-10.4334	-10.4465	-10.4791	-9.47163	-7.99635	-8.04729	-4.02723	0.0157697	0.242113	0.11804	8.4717
gi|11466811|	0	0	0	4	1	1	7600		0.000104074	0.00047587	-9.15097	-9.16415	-9.19666	-7.09062	-8.18029	-8.06418	-4.02647	0.0157796	0.242113	0.218702	4.57243
gi|115455879|	4	3	3	6	6	7	44300	Os03g0794500, Os03g0794500 .NAD_bind_1_Glu_DH, NAD(P) binding domain of glutamate dehydrogenase, ...PLN02477, glutamate dehydrogenaseELFV_dehydrog_N, Glu/Leu/Phe/Val dehydrogenase, dimerization domain	0.000137119	0.000228168	-8.71658	-8.98108	-9.01359	-8.48573	-8.47679	-8.21758	-3.96396	0.0166224	0.252494	0.600956	1.66401
gi|115483466|	6	8	9	14	13	11	28600	Os10g0563600, Os10g0563600 .MsrA, Peptide methionine sulfoxide reductase [Posttranslational ...	0.000450512	0.000674682	-7.91128	-7.6562	-7.57748	-7.24581	-7.30833	-7.35256	-3.91626	0.0173021	0.254943	0.66774	1.49759
gi|115464793|	0	0	0	1	2	5	13200	Os05g0508500, Os05g0508500 .TRX_family, TRX family	5.99e-05	0.000364274	-9.70304	-9.71622	-9.74873	-8.7413	-8.22154	-7.31697	-3.91341	0.0173439	0.254943	0.164495	6.07921
gi|115483692|	3	2	3	6	6	4	31100	Os10g0580800, Os10g0580800 .S14_ClpP_2, Caseinolytic protease (ClpP) is an ATP-dependent, hi...	0.000160968	0.000273757	-8.61412	-8.96378	-8.65981	-8.13195	-8.12302	-8.37463	-3.90585	0.017455	0.254943	0.587996	1.70069
gi|115454887|	0	0	1	3	3	2	13500	Os03g0709300, Os03g0709300 .Rnf-Nqr, Rnf-Nqr subunit, membrane proteinPlantacyanin, Plantacyanin is a subclass of phytocyanins, plant ...	9.66e-05	0.000342611	-9.72551	-9.7387	-8.67259	-7.91648	-7.90754	-8.1279	-3.86997	0.0179939	0.257786	0.282062	3.54532
gi|115488886|	0	0	1	3	3	2	15500	Os12g0534200, Os12g0534200 .PP-binding, Phosphopantetheine attachment site	8.42e-05	0.000298403	-9.86366	-9.87685	-8.81074	-8.05463	-8.04569	-8.26605	-3.86997	0.0179939	0.257786	0.282062	3.54532
gi|115463351|	4	2	3	7	7	6	24100	Os05g0350600, Os05g0350600 .PH-like, Pleckstrin homology-like domain	0.000230032	0.000436452	-8.10781	-8.70878	-8.40481	-7.73386	-7.72492	-7.75191	-3.85926	0.0181588	0.257786	0.527049	1.89736
gi|115489102|	0	0	1	3	5	2	22000	Os12g0563600, Os12g0563600 .DUF538, Protein of unknown function, DUF538	5.93e-05	0.000253247	-10.2139	-10.227	-9.16094	-8.40483	-7.9439	-8.61625	-3.81497	0.0188596	0.262823	0.23416	4.27059
gi|115476520|	13	11	13	24	41	21	28800	Os08g0430500, Os08g0430500 .14-3-3, 14-3-3 domain	0.000704677	0.00147725	-7.18736	-7.36089	-7.23305	-6.72825	-6.19229	-6.73382	-3.79242	0.0192287	0.265531	0.477021	2.09634
gi|115469912|	0	0	1	2	4	3	25800	Os06g0712200, Os06g0712200 .Nudix_Hydrolase, Nudix hydrolase is a superfamily of enzymes found ...	5.06e-05	0.000200031	-10.3732	-10.3864	-9.32027	-8.90063	-8.30391	-8.43911	-3.72753	0.0203406	0.272585	0.252792	3.95583
gi|115461615|	0	0	0	1	7	2	120200	Os05g0105000, Os05g0105000 .AdoMet_MTases, S-adenosylmethionine-dependent methyltransferases ...AAT_I, Aspartate aminotransferase (AAT) superfamily (fold type I...PLN02672, methionine S-methyltransferase	6.58e-06	4.64e-05	-11.912	-11.9252	-11.9577	-10.9502	-9.33186	-10.3144	-3.67941	0.0212149	0.275431	0.141753	7.05453
gi|115484427|	4	3	5	10	7	7	108800	Os11g0174000, Os11g0174000, partial .	6.53e-05	0.00011449	-9.61511	-9.87961	-9.46013	-8.90468	-9.23222	-9.11611	-3.64743	0.0218209	0.280897	0.570119	1.75402
gi|115474285|	40	31	28	56	57	63	27100	Os07g0694700, Os07g0694700 .ascorbate_peroxidase, Ascorbate peroxidases and cytochrome C peroxidases	0.00196046	0.00322637	-6.02791	-6.2924	-6.42499	-5.83184	-5.80536	-5.58999	-3.62488	0.0222606	0.281864	0.607637	1.64572
gi|115470537|	1	1	1	2	3	4	27000	Os07g0142000, Os07g0142000 .Reticulon, Reticulon	8.79e-05	0.000193298	-9.32005	-9.33323	-9.36574	-8.94609	-8.60068	-8.23326	-3.6184	0.0223889	0.281864	0.454658	2.19946
gi|115458310|	0	0	1	2	7	4	15500	Os04g0414700, Os04g0414700 .PLN00046, photosystem I reaction center subunit O	8.42e-05	0.000458801	-9.86366	-9.87685	-8.81074	-8.3911	-7.28355	-7.67826	-3.61484	0.0224598	0.281864	0.183453	5.451
gi|115434012|	1	1	0	5	8	3	30100	Os01g0104400, Os01g0104400 .RicinB_lectin_2, Ricin-type beta-trefoil lectin domain-like	6.18e-05	0.000281057	-9.42873	-9.44192	-10.573	-8.26633	-7.82207	-8.59326	-3.60594	0.0226382	0.281864	0.219773	4.55015
gi|115444877|	0	0	0	1	10	7	44600	Os02g0199900, Os02g0199900 .RPT1, ATP-dependent 26S proteasome regulatory subunit [Posttrans...AAA, The AAA+ (ATPases Associated with a wide variety of cellula...	1.77e-05	0.000216498	-10.9206	-10.9337	-10.9662	-9.95882	-8.00397	-8.22433	-3.57605	0.0232497	0.2838	0.0819154	12.2077
gi|115435716|	0	0	1	2	6	3	125000	Os01g0254100, Os01g0254100 LisH, Lissencephaly type-1-like homology motifWD40 (2&times;), WD40 domain, found in a number of eukaryotic proteins that...	1.04e-05	4.89e-05	-11.9511	-11.9643	-10.8982	-10.4786	-9.51412	-10.017	-3.56017	0.0235824	0.2838	0.213625	4.68109
gi|115467372|	4	2	3	7	6	7	99200	Os06g0247800, Os06g0247800 .PH-like, Pleckstrin homology-like domainDynamin_M, Dynamin central regionDLP_1, Dynamin_like protein family includes dynamins and Mx prot...GED, Dynamin GTPase effector domain	5.59e-05	0.00010662	-9.52274	-10.1237	-9.81974	-9.14878	-9.28295	-9.02373	-3.54728	0.0238568	0.2838	0.524147	1.90786
gi|115484359|	13	11	16	24	28	18	15500	Os11g0167800, Os11g0167800 .ABA_WDS, ABA/WDS induced protein	0.00140875	0.00224519	-6.56783	-6.74135	-6.41284	-6.10872	-5.94855	-6.26457	-3.54586	0.0238873	0.2838	0.627453	1.59375
gi|115436430|	0	1	1	5	11	3	79300	Os01g0348600, Os01g0348600 .3HCDH (2&times;), 3-hydroxyacyl-CoA dehydrogenase, C-terminal domaincrotonase-like, Crotonase/Enoyl-Coenzyme A (CoA) hydratase super...fadJ, multifunctional fatty acid oxidation complex subunit alpha3HCDH_N, 3-hydroxyacyl-CoA dehydrogenase, NAD binding domain	2.31e-05	0.000124579	-11.4961	-10.4106	-10.4431	-9.23504	-8.4885	-9.56197	-3.53517	0.024118	0.2838	0.185769	5.38304
gi|115458874|	0	1	0	2	3	3	26600	Os04g0467700, Os04g0467700, partial .IGPS, Indole-3-glycerol phosphate synthase (IGPS)	4.97e-05	0.00017623	-10.4037	-9.3183	-10.4494	-8.93117	-8.58576	-8.46965	-3.53343	0.0241559	0.2838	0.281924	3.54706
gi|115463349|	2	1	1	3	4	3	43200	Os05g0350500, Os05g0350500 .PA2G4-like, Related to aminopepdidase M, this family contains pr...	6.74e-05	0.000130317	-9.27922	-9.80323	-9.83574	-9.07963	-8.81937	-8.95458	-3.52271	0.0243903	0.2838	0.516999	1.93424
gi|115479375|	4	3	3	7	14	19	54500	Os09g0440300, Os09g0440300 .ALDH_F7_AASADH, NAD+-dependent alpha-aminoadipic semialdehyde de...	0.000111457	0.000380505	-8.9238	-9.1883	-9.2208	-8.54985	-7.88166	-7.46929	-3.48176	0.0253116	0.289213	0.292917	3.41393
gi|115436290|	11	10	12	22	15	18	37700	Os01g0326000, Os01g0326000 .secretory_peroxidase, Horseradish peroxidase and related secretory plant ...	0.000482099	0.00073508	-7.61699	-7.72114	-7.5793	-7.08269	-7.44643	-7.15339	-3.45463	0.0259447	0.292195	0.655845	1.52475
gi|115441587|	5	3	3	8	7	9	35100	Os01g0895100, Os01g0895100 .PspA, Phage shock protein A (IM30), suppresses sigma54-dependent...ApoLp-III_like, Apolipophorin-III and similar insect proteins	0.000188377	0.000358444	-8.28313	-8.7483	-8.7808	-7.98468	-8.10091	-7.74841	-3.44702	0.0261254	0.292195	0.525541	1.9028
gi|115442365|	1	3	3	12	6	8	17900	Os01g0959900, Os01g0959900 .NdhO, Cyanobacterial and plant NDH-1 subunit O	0.000249241	0.000751536	-8.90901	-8.0749	-8.1074	-6.92562	-7.57061	-7.18623	-3.43379	0.0264437	0.292195	0.331642	3.0153
gi|115447273|	4	7	3	14	11	20	22200	Os02g0612900, Os02g0612900 .Lipocalin_2, Lipocalin-like domain	0.000369227	0.00104197	-8.02569	-7.52805	-8.32269	-6.99249	-7.21536	-6.52117	-3.39293	0.0274558	0.292195	0.354355	2.82203
gi|115459780|	0	1	0	7	2	3	35200	Os04g0550500, Os04g0550500 .AAK_NAGK-C, AAK_NAGK-C: N-Acetyl-L-glutamate kinase - cyclic (NA...	3.75e-05	0.000186336	-10.6839	-9.59844	-10.7296	-8.11269	-9.20237	-8.74978	-3.39053	0.0275165	0.292195	0.20149	4.96303
gi|115447473|	0	0	3	8	9	8	25800	Os02g0634900, Os02g0634900 .PRK03996, proteasome subunit alphaproteasome_alpha_type_2, proteasome_alpha_type_2. The 20S proteasome, ...	9.04e-05	0.00050373	-10.3732	-10.3864	-8.47298	-7.67686	-7.55669	-7.55181	-3.3741	0.0279374	0.292195	0.179429	5.57324
gi|115486093|	1	0	0	3	2	5	16000	Os11g0592200, Os11g0592200 .Barwin, Barwin family	8.3e-05	0.000359136	-8.7968	-9.90859	-9.9411	-8.08637	-8.41391	-7.50934	-3.3617	0.0282603	0.292195	0.231218	4.32492
gi|115478142|	0	1	0	3	2	2	42400	Os09g0248100, Os09g0248100 .Fasciclin (2&times;), Fasciclin domain	3.12e-05	9.79e-05	-10.87	-9.78454	-10.9157	-9.06093	-9.38847	-9.27236	-3.35909	0.0283288	0.292195	0.318287	3.14182
gi|115471891|	0	1	0	3	2	2	14600	Os07g0448400, Os07g0448400, partial .MIP, Major intrinsic protein (MIP) superfamily. Members of the M...	9.05e-05	0.000284394	-9.80384	-8.71841	-9.84953	-7.99481	-8.32234	-8.20623	-3.35909	0.0283288	0.292195	0.318287	3.14182
gi|115455573|	1	0	0	2	3	5	28600	Os03g0767500, Os03g0767500 .TxlA, TRX-like protein A (TxlA) family	4.65e-05	0.000201062	-9.37762	-10.4894	-10.5219	-9.00366	-8.65825	-8.09016	-3.35376	0.0284693	0.292195	0.231049	4.32809
gi|115454103|	0	0	1	2	2	3	43300	Os03g0610800, Os03g0610800 .plant_SERPIN, SERine Proteinase INhibitors (serpins), plant spec...	3.01e-05	9.73e-05	-10.891	-10.9042	-9.83805	-9.41841	-9.40947	-8.95689	-3.33492	0.0289725	0.295364	0.309543	3.23057
gi|115473311|	1	2	2	4	6	3	16000	Os07g0613200, Os07g0613200 .PTZ00160, 60S ribosomal protein L27a	0.000213571	0.000440296	-8.7968	-8.29916	-8.33166	-7.83506	-7.4584	-7.96132	-3.2835	0.0304005	0.305817	0.485063	2.06159
gi|115455637|	68	56	62	87	86	73	37000	Os03g0773800, Os03g0773800 .PLN00106, malate dehydrogenaseMDH_glyoxysomal_mitochondrial, Glyoxysomal and mitochondrial malate ...	0.0026733	0.00327035	-5.81376	-6.01954	-5.95112	-5.70583	-5.70838	-5.75513	-3.27565	0.0306259	0.306057	0.817438	1.22334
gi|115434226|	4	4	4	6	8	5	113800	Os01g0120800, Os01g0120800 .PCI, PCI domain	6.26e-05	8.78e-05	-9.66004	-9.67322	-9.70573	-9.42919	-9.15199	-9.47119	-3.25443	0.0312447	0.310201	0.71248	1.40355
gi|115448701|	27	25	28	55	41	33	26200	Os02g0750100, Os02g0750100 .OSCP, ATP synthase delta (OSCP) subunit	0.00163951	0.00242199	-6.38125	-6.46994	-6.39122	-5.81592	-6.09768	-6.19571	-3.22169	0.0322287	0.315841	0.676929	1.47726
gi|115436666|	0	2	0	5	4	7	18300	Os01g0382400, Os01g0382400 .SCP_PR-1_like, SCP_PR-1_like: SCP-like extracellular protein dom...	0.000101213	0.000475016	-10.0297	-8.43347	-10.0754	-7.7687	-7.96043	-7.3335	-3.19765	0.0329747	0.319144	0.213072	4.69324
gi|115435526|	0	1	1	3	3	5	23900	Os01g0235300, Os01g0235300 .SOUL, SOUL heme-binding protein	7.68e-05	0.00026022	-10.2967	-9.21127	-9.24378	-8.48766	-8.47873	-7.91063	-3.19385	0.0330944	0.319144	0.295087	3.38883
gi|115454901|	23	18	23	34	29	32	29200	Os03g0710800, Os03g0710800 .14_3_3, 14-3-3 homologues	0.00118226	0.00162332	-6.64684	-6.89926	-6.69253	-6.39976	-6.54739	-6.33443	-3.19064	0.033196	0.319144	0.728297	1.37307
gi|115483040|	1	0	0	2	2	3	26600		4.99e-05	0.000158444	-9.30512	-10.4169	-10.4494	-8.93117	-8.92223	-8.46965	-3.16098	0.0341519	0.322216	0.315241	3.17218
gi|115459238|	1	0	0	2	2	3	88400	Os04g0499300, Os04g0499300, partial .	1.5e-05	4.77e-05	-10.5061	-11.6179	-11.6504	-10.1321	-10.1232	-9.67061	-3.16098	0.0341519	0.322216	0.315241	3.17218
gi|115454463|	1	0	0	2	2	3	22800	Os03g0663400, Os03g0663400 .TLP-P, thaumatin and allergenic/antifungal thaumatin-like protei...	5.83e-05	0.000184852	-9.15097	-10.2628	-10.2953	-8.77702	-8.76808	-8.3155	-3.16098	0.0341519	0.322216	0.315241	3.17218
gi|115482798|	1	0	1	3	3	3	27700	Os10g0502500, Os10g0502500 .Cyt-b5, Cytochrome b5-like Heme/Steroid binding domain	6.65e-05	0.000186158	-9.34564	-10.4574	-9.39133	-8.63522	-8.62628	-8.51017	-3.12195	0.0354597	0.332489	0.357264	2.79905
gi|115455023|	2	0	0	7	6	3	52000	Os03g0722600, Os03g0722600 .CAP_N, Adenylate cyclase associated (CAP) N terminalCAP_C, Adenylate cyclase associated (CAP) C terminalCARP (2&times;), Domain in CAPs (cyclase-associated proteins) and X-linked ...	3.59e-05	0.000162527	-9.46463	-11.0872	-11.1198	-8.50289	-8.63705	-9.13998	-3.09996	0.0362226	0.337559	0.220825	4.52847
gi|115489700|	0	0	0	1	1	5	26500	Os12g0630500, Os12g0630500 .Thaumatin, Thaumatin family	2.98e-05	0.000163597	-10.4	-10.4132	-10.4457	-9.43823	-9.42929	-8.0139	-3.08163	0.036873	0.339302	0.182446	5.48108
gi|115465323|	71	77	69	93	97	99	58900	Os05g0553000, Os05g0553000 .PRK09280, F0F1 ATP synthase subunit betaATP-synt_ab_N, ATP synthase alpha/beta family, beta-barrel domainSynthase_beta, ATP synthase F1 beta subunitATP-synt_ab_C, ATP synthase alpha/beta chain, C terminal domainF1-ATPase_beta, F1 ATP synthase beta subunit, nucleotide-binding ...	0.00195694	0.00242504	-6.23582	-6.16842	-6.30988	-6.10443	-6.0536	-5.91718	-3.07589	0.0370797	0.339302	0.806971	1.2392
gi|115450841|	6	3	2	10	12	8	38100	Os03g0158300, Os03g0158300 .Aldose_epim, aldose 1-epimerase superfamily	0.000174175	0.000402973	-8.19809	-8.83031	-9.19929	-7.85539	-7.6721	-7.94165	-3.03528	0.0385804	0.346767	0.432224	2.31362
gi|115466010|	1	0	1	4	4	2	8800	Os06g0114500, Os06g0114500 .DUF1138, Protein of unknown function (DUF1138)	0.000209348	0.000632639	-8.19896	-9.31076	-8.24465	-7.23722	-7.22828	-7.69996	-3.027	0.038895	0.347538	0.330913	3.02195
gi|115472313|	0	1	2	5	5	4	52100	Os07g0510500, Os07g0510500 .PLN03015, UDP-glucosyl transferasePLN00164, glucosyltransferase	4.51e-05	0.000145333	-11.076	-9.99056	-9.51224	-8.81497	-8.80603	-8.89059	-2.92567	0.0429993	0.360817	0.31021	3.22363
gi|115434254|	0	1	2	10	7	3	21300	Os01g0123900, Os01g0123900 .BowB, Bowman-Birk type proteinase inhibitorBBI, Bowman-Birk type proteinase inhibitor (BBI)	0.000110276	0.000485029	-10.1815	-9.0961	-8.61778	-7.27388	-7.60141	-8.24744	-2.92502	0.0430272	0.360817	0.227358	4.39834
gi|115448323|	36	33	36	42	47	42	41500	Os02g0718900, Os02g0718900 .PTZ00169, ADP/ATP transporter on adenylate translocaseMito_carr (3&times;), Mitochondrial carrier protein	0.00135297	0.00156581	-6.55806	-6.65701	-6.60375	-6.54274	-6.42257	-6.41769	-2.91135	0.0436194	0.360817	0.86407	1.15731
gi|115452789|	13	14	19	24	31	20	38800	Os03g0327600, Os03g0327600 .RICIN, Ricin-type beta-trefoilRicinB_lectin_2, Ricin-type beta-trefoil lectin domain-like	0.000643516	0.000960887	-7.48541	-7.42713	-7.16337	-7.0263	-6.76604	-7.07949	-2.89703	0.0442495	0.360817	0.669711	1.49318
gi|115439241|	74	80	75	93	105	101	59400	Os01g0685800, Os01g0685800 .PRK09280, F0F1 ATP synthase subunit betaATP-synt_ab_N, ATP synthase alpha/beta family, beta-barrel domainSynthase_beta, ATP synthase F1 beta subunitATP-synt_ab_C, ATP synthase alpha/beta chain, C terminal domainF1-ATPase_beta, F1 ATP synthase beta subunit, nucleotide-binding ...	0.0020463	0.00248623	-6.20317	-6.1389	-6.23553	-6.11288	-5.98319	-5.90573	-2.87453	0.0452617	0.36377	0.823053	1.21499
gi|115488558|:reversed	0	0	0	1	1	6	59300		1.33e-05	8.21e-05	-11.2054	-11.2186	-11.2511	-10.2437	-10.2348	-8.65231	-2.8627	0.0458046	0.364279	0.162526	6.15285

## Sheet: File4
Identifier	Nipponbarec.1.csv	Nipponbarec.2.csv	Nipponbarec.3.csv	Nipponbared.1.csv	Nipponbared.2.csv	Nipponbared.3.csv	Mr	Description	NSAF.Nipponbared	NSAF.Nipponbarec	NSAF.Nipponbarec.1.csv	NSAF.Nipponbarec.2.csv	NSAF.Nipponbarec.3.csv	NSAF.Nipponbared.1.csv	NSAF.Nipponbared.2.csv	NSAF.Nipponbared.3.csv	statistic.t	p.value	pAdj	ratio	invratio
gi|115468204|	0	0	0	2	2	2	19200	Os06g0498800, Os06g0498800 .PEBP_euk, PhosphatidylEthanolamine-Binding Protein (PEBP) domain...	4.26e-05	0.00018712	-10.0446	-10.0379	-10.1098	-8.54862	-8.60738	-8.59626	-50.7362	9.03e-07	0.00110508	0.227676	4.39221
gi|115456239|	0	0	0	16	22	21	16200	Os03g0820500, Os03g0820500 .ADF_cofilin_like, Cofilin, Destrin, and related actin depolymerizing ...	5.05e-05	0.00178298	-9.87472	-9.868	-9.93993	-6.49165	-6.24026	-6.2746	-43.4122	1.68e-06	0.00110508	0.0283189	35.3121
gi|115488548|	0	0	0	18	14	17	15600	Os12g0478200, Os12g0478200, partial .PH-GRAM_GEM, GLABRA 2 expression modulator (GEM) Pleckstrin Homo...	5.24e-05	0.00155394	-9.83698	-9.83026	-9.90219	-6.3395	-6.64189	-6.44271	-36.8945	3.22e-06	0.00131877	0.0337426	29.6361
gi|115459382|	0	0	0	5	5	4	27400	Os04g0511200, Os04g0511200 .Caleosin, Caleosin related protein	2.99e-05	0.000271199	-10.4003	-10.3935	-10.4655	-8.11579	-8.17456	-8.36411	-28.0976	9.55e-06	0.00260445	0.110078	9.0845
gi|115438416|	0	0	0	4	5	6	23900		3.42e-05	0.000329743	-10.2636	-10.2569	-10.3288	-8.1798	-8.03789	-7.85972	-23.6622	1.89e-05	0.00417503	0.103792	9.63463
gi|115449075|	0	0	0	8	9	6	18600	Os02g0782500, Os02g0782500 .ACD_sHsps-like, Alpha-crystallin domain (ACD) of alpha-crystalli...IbpA, Molecular chaperone (small heat shock protein) [Posttransl...	4.4e-05	0.000631015	-10.0129	-10.0062	-10.0781	-7.29309	-7.24063	-7.609	-22.6019	2.27e-05	0.00417503	0.0696925	14.3487
gi|115450973|	0	0	0	4	4	3	41800	Os03g0168100, Os03g0168100 .PTZ00121, MAEBL	1.96e-05	0.000143392	-10.8226	-10.8159	-10.8878	-8.73882	-8.79758	-9.03778	-21.0445	3.01e-05	0.00422732	0.13647	7.32762
gi|115464405|	0	0	0	5	6	4	17600	Os05g0468800, Os05g0468800 .PEBP_bact_arch, PhosphatidylEthanolamine-Binding Protein (PEBP) ...	4.65e-05	0.00044879	-9.95761	-9.95089	-10.0228	-7.67315	-7.56486	-7.92146	-20.8972	3.1e-05	0.00422732	0.103558	9.65646
gi|115470072|	0	0	0	11	7	13	56600	Os06g0727200, Os06g0727200 .catalase_clade_1, Clade 1 of the heme-binding enzyme catalasePLN02609, catalase	1.45e-05	0.00027564	-11.1257	-11.119	-11.1909	-8.10366	-8.58987	-7.99096	-15.7524	9.49e-05	0.00975489	0.0524301	19.073
gi|115465191|	0	0	0	15	31	35	20500	Os05g0542500, Os05g0542500 .PRK13108, prolipoprotein diacylglyceryl transferase	3.99e-05	0.00191326	-10.1101	-10.1034	-10.1753	-6.78958	-6.1392	-6.00853	-15.733	9.53e-05	0.00975489	0.020855	47.95
gi|115469554|	0	0	0	11	14	7	27300	Os06g0681200, Os06g0681200 .OsENODL1_like, Early nodulin-like protein (OsENODL1) and similar ...	3e-05	0.00058746	-10.3966	-10.3899	-10.4618	-7.37454	-7.2015	-7.84963	-15.0733	0.000112897	0.0108713	0.0510032	19.6066
gi|115489706|	0	0	0	2	2	3	22100	Os12g0631100, Os12g0631100 .PLN03110, Rab GTPaseRab5_related, Rab-related GTPase family includes Rab5 and Rab22	3.7e-05	0.000183972	-10.1853	-10.1786	-10.2505	-8.68929	-8.74805	-8.40046	-14.4955	0.000131694	0.0113465	0.201185	4.97056
gi|115478072|	6	6	7	16	21	19	33900	Os09g0133600, Os09g0133600 .PAP_fibrillin, PAP_fibrillin	0.000329036	0.000810333	-8.04817	-8.04145	-7.97028	-7.23005	-7.02413	-7.11064	-13.8869	0.000155907	0.012761	0.40605	2.46275
gi|115439617|	0	0	0	5	3	5	21900	Os01g0720300, Os01g0720300 .PRK06411, NADH dehydrogenase subunit B	3.74e-05	0.000318185	-10.1762	-10.1695	-10.2414	-7.89174	-8.40249	-7.93938	-12.8745	0.000209877	0.0163316	0.117386	8.51894
gi|115463181|	0	0	0	3	2	2	56800	Os05g0320700, Os05g0320700 .PLN02394, trans-cinnamate 4-monooxygenase	1.44e-05	7.2e-05	-11.1292	-11.1225	-11.1945	-9.29677	-9.69201	-9.68089	-12.0674	0.000270437	0.0191554	0.200049	4.99878
gi|115464933|	0	0	0	5	10	12	100800	Os05g0519700, Os05g0519700 .chaperone_ClpB, ATP-dependent chaperone ClpBClpB_D2-small, C-terminal, D2-small domain, of ClpB proteinClp_N, Clp amino terminal domainEnkurin, Calmodulin-bindingAAA (2&times;), The AAA+ (ATPases Associated with a wide variety of cellula...	8.11e-06	0.000134471	-11.7028	-11.6961	-11.7681	-9.41839	-8.83053	-8.64505	-11.7737	0.000297785	0.0191554	0.060346	16.5711
gi|115436382|	0	0	0	5	3	3	40700	Os01g0339900, Os01g0339900 .ERp29c, ERp29 and ERp38, C-terminal domainPDI_a_ERp38 (2&times;), PDIa family, endoplasmic reticulum protein 38 (ERp3...PTZ00102, disulphide isomerase	2.01e-05	0.000147963	-10.7959	-10.7892	-10.8611	-8.51148	-9.02223	-9.01111	-11.5728	0.00031848	0.0191554	0.135828	7.36223
gi|115465825|	0	0	0	4	3	6	39000	Os05g0595100, Os05g0595100 .PLN02240, UDP-glucose 4-epimeraseUDP_G4E_1_SDR_e, UDP-glucose 4 epimerase, subgroup 1, extended (e) ...	2.1e-05	0.000178081	-10.7533	-10.7466	-10.8185	-8.66948	-8.97956	-8.3494	-11.489	0.000327643	0.0191554	0.117776	8.49072
gi|115485785|	0	0	0	2	3	4	51000	Os11g0539800, Os11g0539800, partial .APP, X-Prolyl Aminopeptidase 2. E.C. 3.4.11.9. Also known as X-P...PepP, Xaa-Pro aminopeptidase [Amino acid transport and metabolis...	1.6e-05	9.82e-05	-11.0215	-11.0148	-11.0867	-9.52553	-9.24783	-8.98539	-11.3441	0.00034427	0.0194335	0.163376	6.12087
gi|115455101|	2	2	2	12	17	23	62800	Os03g0729000, Os03g0729000 .Peptidase_M50, Peptidase family M50S2P-M50_like_2, Uncharacterized homologs of Site-2 protease (S2P), ...	6.51e-05	0.000406155	-9.62023	-9.61351	-9.68543	-8.12423	-7.84652	-7.5406	-10.5974	0.000448743	0.0244864	0.160345	6.23654
gi|115458320|	0	0	0	2	4	4	11700	Os04g0415800, Os04g0415800 .AAI_LTSS, AAI_LTSS: Alpha-Amylase Inhibitors (AAI), Lipid Transf...	6.99e-05	0.00046791	-9.5493	-9.54258	-9.6145	-8.0533	-7.52427	-7.51315	-10.4171	0.000479671	0.0253297	0.149414	6.69282
gi|115450015|	0	0	0	4	3	2	45700	Os02g0829800, Os02g0829800 .PPR_2 (3&times;), PPR repeat family	1.79e-05	0.000110566	-10.9118	-10.9051	-10.977	-8.82802	-9.1381	-9.46345	-9.67182	0.000639417	0.0327102	0.161883	6.17731
gi|115449339|	0	0	0	4	4	2	34300	Os02g0805600, Os02g0805600 .p53_inducible_oxidoreductase, PIG3 p53-inducible quinone oxidoreductasequinone_pig3, putative NAD(P)H quinone oxidoreductase, PIG3 fami...	2.38e-05	0.000160954	-10.6249	-10.6181	-10.6901	-8.54107	-8.59983	-9.1765	-9.17499	0.000783599	0.0388713	0.148164	6.74926
gi|115477807|	0	0	0	4	2	4	12500	Os08g0559000, Os08g0559000 .IATP, Mitochondrial ATPase inhibitor, IATP	6.54e-05	0.000442494	-9.61544	-9.60872	-9.68064	-7.53165	-8.1782	-7.57929	-8.94389	0.000864355	0.0416161	0.147884	6.76206
gi|115452567|	2	1	1	21	13	22	18400	Os03g0305600, Os03g0305600 .Tim17, Tim17/Tim22/Tim23/Pmp24 family	0.000163569	0.0015015	-8.39262	-8.89673	-8.96865	-6.3543	-6.87842	-6.35648	-8.83983	0.000904071	0.0422847	0.108937	9.17958
gi|115434394|	0	0	0	4	5	2	16900	Os01g0136200, Os01g0136200 .IbpA, Molecular chaperone (small heat shock protein) [Posttransl...ACD_ScHsp26_like, Alpha crystallin domain (ACD) found in Sacchar...	4.84e-05	0.000354352	-9.91702	-9.9103	-9.98223	-7.83324	-7.69133	-8.46866	-8.075	0.00127772	0.0550426	0.136589	7.32122
gi|115460462|	0	0	0	3	2	5	28800	Os04g0610600, Os04g0610600 .PTZ00121, MAEBL	2.84e-05	0.000191253	-10.4501	-10.4434	-10.5153	-8.61761	-9.01285	-8.21327	-7.99708	0.00132574	0.0556471	0.148504	6.73384
gi|115474601|	58	53	52	96	95	104	36400	Os08g0126300, Os08g0126300 .Gp_dh_C, Glyceraldehyde 3-phosphate dehydrogenase, C-terminal do...Gp_dh_N, Glyceraldehyde 3-phosphate dehydrogenase, NAD binding d...PLN02358, glyceraldehyde-3-phosphate dehydrogenase	0.00246651	0.00390096	-5.9221	-6.00473	-6.09552	-5.53503	-5.60421	-5.50302	-7.88998	0.00139544	0.0571085	0.632284	1.58157
gi|115438975|	9	10	9	17	16	18	26600	Os01g0659200, Os01g0659200 .vATP-synt_E, ATP synthase (E/31 kDa) subunit	0.0006053	0.000945644	-7.42618	-7.31938	-7.49139	-6.92871	-7.04631	-6.92078	-6.93033	0.00227581	0.0792658	0.640092	1.56227
gi|115482832|	0	1	0	9	16	14	45600	Os10g0505900, Os10g0505900 .PLN03020, low-temperature-induced protein	3.02e-05	0.000423082	-10.9096	-9.80428	-10.9748	-8.07862	-7.58531	-7.7034	-6.80091	0.00244198	0.0800267	0.0713995	14.0057
gi|115461278|	2	2	2	4	5	6	27700	Os04g0674400, Os04g0674400 .AdoMet_MTases, S-adenosylmethionine-dependent methyltransferases ...CIAPIN1, Cytokine-induced anti-apoptosis inhibitor 1, Fe-S bioge...	0.000147648	0.000284508	-8.8017	-8.79498	-8.86691	-8.32735	-8.18545	-8.00727	-6.79107	0.00245521	0.0800267	0.518961	1.92693
gi|115442419|	0	0	0	2	2	5	24000	Os01g0964000, Os01g0964000 .SNC1, Synaptobrevin/VAMP-like protein [Intracellular trafficking...Synaptobrevin, SynaptobrevinLongin, Regulated-SNARE-like domain	3.41e-05	0.00020883	-10.2678	-10.261	-10.333	-8.77176	-8.83053	-8.03095	-6.74705	0.00251552	0.0800267	0.163205	6.12726
gi|115448739|	2	4	5	19	20	20	35500	Os02g0753800, Os02g0753800 .Annexin (3&times;), Annexin	0.00019073	0.000815887	-9.0498	-8.4553	-8.32655	-7.10912	-7.11787	-7.10675	-6.73015	0.00253915	0.0800267	0.23377	4.27771
gi|115456523|	2	1	1	6	8	9	34800	Os03g0843300, Os03g0843300 .LEA_2, Late embryogenesis abundant proteinWHy, Water Stress and Hypersensitive response	8.65e-05	0.00033609	-9.02989	-9.53399	-9.60592	-8.18781	-7.97831	-7.85597	-6.72807	0.00254208	0.0800267	0.257327	3.88611
gi|115440501|	0	0	0	6	2	5	45900	Os01g0799900, Os01g0799900 .Peptidase_C14, Caspase domain	1.78e-05	0.000152431	-10.9162	-10.9095	-10.9814	-8.46466	-9.47894	-8.67936	-6.66138	0.00263821	0.0814858	0.11691	8.55356
gi|115488440|	4	3	4	7	8	7	58400	Os12g0443700, Os12g0443700, partial .	0.000116477	0.000192568	-8.9598	-9.20439	-9.02501	-8.56241	-8.49601	-8.61005	-6.31602	0.0032142	0.0927718	0.604862	1.65327
gi|115481216|	1	2	1	6	8	6	38500	Os10g0159600, Os10g0159600 .ACD_sHsps-like, Alpha-crystallin domain (ACD) of alpha-crystalli...IbpA, Molecular chaperone (small heat shock protein) [Posttransl...	7.83e-05	0.000266928	-9.64176	-9.12421	-9.70696	-8.28886	-8.07936	-8.3365	-6.26304	0.00331576	0.0927718	0.293228	3.41031
gi|115459078|	68	66	69	92	90	93	36700	Os04g0486600, Os04g0486600 .Gp_dh_C, Glyceraldehyde 3-phosphate dehydrogenase, C-terminal do...Gp_dh_N, Glyceraldehyde 3-phosphate dehydrogenase, NAD binding d...PLN02358, glyceraldehyde-3-phosphate dehydrogenase	0.00303716	0.00360946	-5.77251	-5.79542	-5.82322	-5.58557	-5.66619	-5.62246	-6.25874	0.00332416	0.0927718	0.841444	1.18843
gi|115471123|	1	1	1	2	3	3	14800	Os07g0208000, Os07g0208000 .PLN00146, 40S ribosomal protein S15a	0.000165805	0.000306326	-8.68572	-8.679	-8.75093	-8.28834	-8.01063	-7.99951	-6.23036	0.00338036	0.0927718	0.541271	1.8475
gi|115460472|:reversed	0	0	0	1	3	2	46600		1.76e-05	7.65e-05	-10.9313	-10.9246	-10.9965	-9.94613	-9.1576	-9.48295	-6.184	0.00347469	0.0927718	0.229485	4.35759
gi|115465407|	0	0	0	1	3	2	115000	Os05g0559900, Os05g0559900 .ApoLp-III_like, Apolipophorin-III and similar insect proteinsTMF_TATA_bd, TATA element modulatory factor 1 TATA bindingTMF_DNA_bd, TATA element modulatory factor 1 DNA binding	7.11e-06	3.1e-05	-11.8346	-11.8279	-11.8998	-10.8495	-10.0609	-10.3863	-6.184	0.00347469	0.0927718	0.229485	4.35759
gi|115482412|	0	0	0	1	2	3	18700	Os10g0465800, Os10g0465800 .Ribosomal_L21e, Ribosomal protein L21ePLN00190, 60S ribosomal protein L21	4.37e-05	0.000190889	-10.0182	-10.0115	-10.0834	-9.03306	-8.581	-8.2334	-6.11232	0.003627	0.0927718	0.229148	4.36398
gi|115488484|	0	0	0	1	2	3	29000		2.82e-05	0.00012309	-10.457	-10.4503	-10.5222	-9.47183	-9.01977	-8.67217	-6.11232	0.003627	0.0927718	0.229148	4.36398
gi|115482158|	0	0	1	5	8	6	98700	Os10g0436800, Os10g0436800 .	1.36e-05	9.91e-05	-11.6818	-11.6751	-10.6484	-9.39734	-9.02078	-9.27792	-5.8276	0.00431925	0.0998241	0.136868	7.30629
gi|115442415|	0	0	0	2	3	1	20400	Os01g0963600, Os01g0963600 .ABA_WDS, ABA/WDS induced protein	4.01e-05	0.000175856	-10.1052	-10.0985	-10.1705	-8.60924	-8.33153	-9.16771	-5.75801	0.00451251	0.0998241	0.228008	4.38581
gi|115470775|	0	0	0	2	3	1	37600	Os07g0169600, Os07g0169600 .DIOX_N, non-haem dioxygenase in morphine synthesis N-terminalPLN02639, oxidoreductase, 2OG-Fe(II) oxygenase family protein2OG-FeII_Oxy, 2OG-Fe(II) oxygenase superfamily	2.18e-05	9.54e-05	-10.7167	-10.71	-10.7819	-9.22071	-8.943	-9.77918	-5.75801	0.00451251	0.0998241	0.228008	4.38581
gi|115485679|	0	0	0	2	3	1	15400		5.31e-05	0.000232953	-9.82408	-9.81736	-9.88928	-8.32808	-8.05037	-8.88654	-5.75801	0.00451251	0.0998241	0.228008	4.38581
gi|11466805|	0	0	0	2	3	1	4500		0.000181772	0.000797215	-8.59379	-8.58707	-8.65899	-7.09779	-6.82008	-7.65625	-5.75801	0.00451251	0.0998241	0.228008	4.38581
gi|115436928|	0	0	0	8	2	6	17900	Os01g0511100, Os01g0511100 .USP_Like, Usp: Universal stress protein family. The universal st...	4.57e-05	0.000472736	-9.97451	-9.96779	-10.0397	-7.25473	-8.53727	-7.57064	-5.70916	0.0046545	0.101592	0.0966645	10.3451
gi|115471135|	0	0	0	3	20	11	81900	Os07g0209100, Os07g0209100 .PLN02219, probable galactinol--sucrose galactosyltransferase 2	9.99e-06	0.000204734	-11.4952	-11.4885	-11.5604	-9.66274	-7.95384	-8.52079	-5.57039	0.00508886	0.109611	0.0487825	20.4992
gi|115474139|	0	0	0	3	2	1	22800		3.59e-05	0.000158587	-10.2165	-10.2097	-10.2817	-8.384	-8.77923	-9.27894	-5.47	0.0054343	0.114589	0.226223	4.42043
gi|115441299|	83	72	77	114	114	117	27900	Os01g0869800, Os01g0869800 .Chloroa_b-bind, Chlorophyll A-B binding proteinPLN00084 (2&times;), photosystem II subunit S (PsbS)	0.00456354	0.00594856	-5.30034	-5.43488	-5.44012	-5.09805	-5.15681	-5.11983	-5.46285	0.00545997	0.114589	0.767166	1.3035
gi|115448655|	1	1	1	6	3	5	29300	Os02g0745000, Os02g0745000, partial .ArsA, ArsA ATPase functionas as an efflux pump located on the in...	8.38e-05	0.000254758	-9.36868	-9.36196	-9.43389	-8.01578	-8.69359	-8.23048	-5.33955	0.00592706	0.122719	0.328749	3.04184
gi|115450715|	0	0	1	6	6	4	59000	Os03g0146400, Os03g0146400 .PaO, Pheophorbide a oxygenasePLN02518, pheophorbide a oxygenaseRieske_RO_Alpha_PaO, Rieske non-heme iron oxygenase (RO) family, ...	2.27e-05	0.000142286	-11.1672	-11.1605	-10.1338	-8.71573	-8.7745	-9.1311	-5.30364	0.00607221	0.122719	0.15946	6.27115
gi|115451593|	0	0	0	3	1	3	62200	Os03g0218500, Os03g0218500 .HSP70_NBD, Nucleotide-binding domain of the HSP70 family	1.32e-05	6.58e-05	-11.2201	-11.2133	-11.2853	-9.38759	-10.2937	-9.43523	-5.19505	0.0065383	0.127419	0.199793	5.00518
gi|115434660|	0	0	0	1	3	4	64100	Os01g0160100, Os01g0160100 .PLN02573, pyruvate decarboxylaseTPP_enzyme_M, Thiamine pyrophosphate enzyme, central domainTPP_PDC_IPDC, Thiamine pyrophosphate (TPP) family, PDC_IPDC subf...TPP_PYR_PDC_IPDC_like, Pyrimidine (PYR) binding domain of pyruvate ...	1.28e-05	7.04e-05	-11.2502	-11.2434	-11.3154	-10.265	-9.47644	-9.21401	-5.10943	0.00693689	0.130996	0.181347	5.51429
gi|115489618|	27	28	28	35	39	41	31500	Os12g0620400, Os12g0620400 .FANC, Fanconi anemia ID complex proteins FANCI and FANCD2MBD, MeCP2, MBD1, MBD2, MBD3, MBD4, CLLD8-like, and BAZ2A-like p...	0.0014625	0.00176909	-6.53236	-6.48993	-6.56185	-6.39045	-6.34245	-6.28194	-5.03327	0.00731662	0.132827	0.826696	1.20963
gi|115463351|	4	3	6	13	12	11	24100	Os05g0350600, Os05g0350600 .PH-like, Pleckstrin homology-like domain	0.00032546	0.000746331	-8.0747	-8.31929	-7.77218	-7.08952	-7.22525	-7.29751	-5.0203	0.00738377	0.132827	0.43608	2.29316
gi|115477633|	10	9	7	28	25	19	39300	Os08g0545200, Os08g0545200 .sorbitol_DH, Sorbitol dehydrogenasePLN02702, L-idonate 5-dehydrogenase	0.000383101	0.000898106	-7.71641	-7.80977	-8.11809	-6.83132	-7.00131	-7.25845	-4.90192	0.00803289	0.141559	0.426565	2.34431
gi|115474635|	2	0	1	11	28	32	18700	Os08g0129200, Os08g0129200 .CSP_CDS, Cold-Shock Protein (CSP) contains an S1-like cold-shock...zf-CCHC (2&times;), Zinc knuckle	0.000131025	0.00184034	-8.40879	-10.0115	-8.98483	-6.99618	-6.14738	-6.00493	-4.90032	0.00804216	0.141559	0.0711961	14.0457
gi|115461360|	0	0	0	3	4	1	27800	Os04g0679400, Os04g0679400 .	2.94e-05	0.000163722	-10.4147	-10.408	-10.48	-8.58227	-8.38972	-9.47721	-4.8174	0.00853918	0.146933	0.179716	5.56434
gi|115461240|	1	2	1	4	7	7	41300	Os04g0671700, Os04g0671700 .GATase1_PfpI_1 (2&times;), Type 1 glutamine amidotransferase (GATase1)-like ...PfpI (2&times;), intracellular protease, PfpI family	7.3e-05	0.00022493	-9.71196	-9.19441	-9.77717	-8.72678	-8.27472	-8.2636	-4.76178	0.00889354	0.148558	0.324386	3.08275
gi|115488294|	0	0	0	3	1	4	71900	Os12g0407500, Os12g0407500 .SEEEED, Serine-rich region of AP3B1, clathrin-adaptor complexPTEN_C2, C2 domain of PTEN tumor-suppressor proteinPTPc_motif, Protein tyrosine phosphatase, catalytic domain motif	1.14e-05	6.35e-05	-11.365	-11.3583	-11.4302	-9.53251	-10.4386	-9.32884	-4.73271	0.00908592	0.149417	0.179098	5.58353
gi|115452113|	1	0	1	8	5	8	17900	Os03g0266300, Os03g0266300 .IbpA, Molecular chaperone (small heat shock protein) [Posttransl...ACD_ScHsp26_like, Alpha crystallin domain (ACD) found in Sacchar...	0.000105833	0.000604003	-8.8759	-9.96779	-8.9411	-7.25473	-7.74882	-7.30238	-4.71873	0.00918021	0.149417	0.175219	5.70714
gi|115447981|	1	1	1	3	6	3	60800	Os02g0686400, Os02g0686400 .AspRS_cyto_N, AspRS_cyto_N: N-terminal, anticodon recognition do...AsxRS_core, Asx tRNA synthetase (AspRS/AsnRS) class II core doma...PLN02850, aspartate-tRNA ligase	4.04e-05	0.000105811	-10.0987	-10.092	-10.1639	-9.36483	-8.80455	-9.41247	-4.70282	0.00928893	0.149417	0.381439	2.62165
gi|115478180|	4	6	4	11	12	10	44100	Os09g0252100, Os09g0252100, partial .thiolase, Thiolase are ubiquitous enzymes that catalyze the reve...PLN02644, acetyl-CoA C-acetyltransferase	0.000192308	0.00037463	-8.67894	-8.3045	-8.74415	-7.85411	-7.82949	-7.99273	-4.68001	0.00944766	0.149417	0.513326	1.94808
gi|115450675|	19	15	24	45	40	37	61000	Os03g0143400, Os03g0143400 .GroEL, GroEL_like type I chaperonin. Chaperonins are involved in...groEL, chaperonin GroEL	0.000528955	0.00097153	-7.53702	-7.75988	-7.37397	-6.80316	-6.97833	-7.04417	-4.62542	0.00984097	0.150897	0.544456	1.8367
gi|115441701|	20	20	12	45	48	46	22000	Os01g0905800, Os01g0905800 .Aldolase_Class_I, Class I aldolases	0.00133507	0.00305744	-6.46718	-6.46046	-7.02708	-5.78333	-5.77824	-5.80923	-4.58119	0.0101743	0.150897	0.436661	2.29011
gi|115454871|	0	0	0	1	5	4	33000	Os03g0708400, Os03g0708400 .DUF1295, Protein of unknown function (DUF1295)	2.48e-05	0.000165037	-10.5862	-10.5795	-10.6514	-9.60104	-8.36052	-8.55007	-4.57573	0.0102164	0.150897	0.150191	6.65821
gi|115453465|	0	0	0	1	4	5	24600	Os03g0406200, Os03g0406200 .EF1B, Elongation factor 1 beta (EF1B) guanine nucleotide exchang...GST_C_family, C-terminal, alpha helical domain of the Glutathione ...	3.33e-05	0.000221604	-10.2925	-10.2857	-10.3577	-9.30728	-8.26743	-8.05564	-4.56437	0.0103046	0.150897	0.150046	6.6646
gi|115454453|	0	0	0	4	4	1	24100	Os03g0661600, Os03g0661600 .Thaumatin, Thaumatin family	3.39e-05	0.000209445	-10.2719	-10.2652	-10.3371	-8.18813	-8.2469	-9.33439	-4.55728	0.0103602	0.150897	0.162051	6.17091
gi|115482666|	1	3	3	18	12	10	24700	Os10g0491000, Os10g0491000 .BSP, Peptidase of plants and bacteria	0.000186813	0.000809486	-9.1979	-8.34388	-8.41581	-6.79903	-7.24984	-7.41307	-4.54931	0.0104231	0.150897	0.23078	4.33313
gi|115452491|	0	0	0	4	2	1	26100	Os03g0298800, Os03g0298800 .RRM2_U1A_like, RNA recognition motif 2 in the U1A/U2B-/SNF protein ...RRM1_U1A_like, RNA recognition motif 1 in the U1A/U2B-/SNF protein ...COG0724, RNA-binding proteins (RRM domain) [General function pre...	3.13e-05	0.000157546	-10.3516	-10.3449	-10.4169	-8.26786	-8.91441	-9.41411	-4.52712	0.0106006	0.150897	0.198926	5.027
gi|115452297|	0	0	0	4	2	1	26200	Os03g0282900, Os03g0282900 .RRM_SF, RNA recognition motif (RRM) superfamily	3.12e-05	0.000156944	-10.3555	-10.3487	-10.4207	-8.27168	-8.91823	-9.41794	-4.52712	0.0106006	0.150897	0.198926	5.027
gi|115454735|	3	5	2	12	13	20	24200	Os03g0694000, Os03g0694000 .Cupin_1, Cupin	0.000261328	0.000918015	-8.33015	-7.87145	-8.73183	-7.17062	-7.15243	-6.72357	-4.49391	0.0108731	0.152721	0.284667	3.51288
gi|115460300|	0	0	0	4	1	2	38200	Os04g0599400, Os04g0599400 .Scramblase, Scramblase	2.14e-05	0.00010778	-10.7325	-10.7258	-10.7978	-8.64876	-9.80613	-9.28419	-4.48887	0.0109153	0.152721	0.198673	5.0334
gi|115447819|	1	0	0	3	7	6	30900	Os02g0669100, Os02g0669100 .	4.45e-05	0.000269268	-9.42185	-10.5137	-10.5857	-8.68799	-7.98462	-8.1166	-4.40243	0.0116691	0.159186	0.165104	6.05678
gi|115477781|	1	1	0	9	5	9	46700	Os08g0557600, Os08g0557600 .Pyr_redox, Pyridine nucleotide-disulphide oxidoreductasePyr_redox_2, Pyridine nucleotide-disulphide oxidoreductase	4.14e-05	0.000252267	-9.83484	-9.82812	-10.9987	-8.10245	-8.70776	-8.15009	-4.36992	0.0119688	0.161925	0.1641	6.09386
gi|115435500|	6	3	4	10	15	13	21800	Os01g0233000, Os01g0233000 .DREPP, DREPP plasma membrane polypeptide	0.000363017	0.000864578	-7.60667	-8.21899	-8.0396	-7.24053	-6.90983	-7.03686	-4.33998	0.0122531	0.164412	0.419877	2.38165
gi|115461478|	0	2	1	8	14	14	35200	Os04g0688300, Os04g0688300 .secretory_peroxidase, Horseradish peroxidase and related secretory plant ...	6.98e-05	0.000507406	-10.6508	-9.0346	-9.61735	-7.93098	-7.45566	-7.44454	-4.32292	0.0124188	0.164654	0.137602	7.26735
gi|115487380|	3	2	1	7	13	16	30400	Os12g0152700, Os12g0152700 .ACT_UUR-ACR-like, ACT domains of the bacterial signal-transducing ...ACT, ACT domains are commonly involved in specifically binding a...	0.000135689	0.000586936	-8.55824	-8.88799	-9.47075	-7.90954	-7.38052	-7.16872	-4.29535	0.0126922	0.165752	0.231182	4.3256
gi|115447137|	53	55	58	73	71	71	36500	Os02g0601300, Os02g0601300 .Gp_dh_C, Glyceraldehyde 3-phosphate dehydrogenase, C-terminal do...Gp_dh_N, Glyceraldehyde 3-phosphate dehydrogenase, NAD binding d...PLN02358, glyceraldehyde-3-phosphate dehydrogenase	0.00249987	0.00284229	-6.01419	-5.97077	-5.99005	-5.81003	-5.89638	-5.88526	-4.27541	0.0128946	0.165752	0.879528	1.13697
gi|115485837|	1	0	0	3	4	4	68100	Os11g0546000, Os11g0546000 .COG1245, Predicted ATPase, RNase L inhibitor (RLI) homolog [Gene...Fer4, 4Fe-4S binding domainRLI, Possible Fer4-like domain in RNase L inhibitor, RLIABC_RNaseL_inhibitor_domain1, The ATP-binding cassette domain 1 of RNase L ...ABC_RNaseL_inhibitor_domain2, The ATP-binding cassette domain 2 of RNase L ...	2.02e-05	8.77e-05	-10.2121	-11.304	-11.3759	-9.47821	-9.28566	-9.27454	-4.23202	0.0133485	0.165752	0.230079	4.34634
gi|115463957|	0	0	1	3	3	3	12300	Os05g0420600, Os05g0420600 .CccA, Cytochrome c, mono- and diheme variants [Energy production...Cytochrom_C, Cytochrome c	0.000108833	0.000408925	-9.59931	-9.59259	-8.5659	-7.76684	-7.8256	-7.81448	-4.2181	0.0134981	0.165752	0.266145	3.75736
gi|115442299|	1	1	3	6	8	6	21300	Os01g0953600, Os01g0953600 .FMN_red, NADPH-dependent FMN reductase	0.000164097	0.000482475	-9.0498	-9.04308	-8.26771	-7.6969	-7.4874	-7.74455	-4.2159	0.013522	0.165752	0.340116	2.94018
gi|115447215|	0	0	0	1	6	6	86900	Os02g0608400, Os02g0608400 .LETM1, LETM1-like proteinEFh, EF-hand, calcium binding motifEF-hand_7, EF-hand domain pair	9.41e-06	7.89e-05	-11.5545	-11.5477	-11.6197	-10.5693	-9.16172	-9.1506	-4.12787	0.0145191	0.174763	0.119234	8.38687
gi|115464123|	6	4	3	19	13	12	41600	Os05g0438800, Os05g0438800 .NBD_sugar-kinase_HSP70_actin, Nucleotide-Binding Domain of the sugar ...Actin, Actin	0.000191168	0.00052655	-8.25286	-8.61386	-8.93711	-7.26769	-7.69417	-7.76001	-4.09725	0.0148865	0.175535	0.363058	2.75438
gi|115473047|	5	3	3	11	10	8	46000	Os07g0585000, Os07g0585000 .C2, C2 domain	0.000148637	0.000318247	-8.52046	-8.96572	-9.03765	-7.89629	-8.04603	-8.24622	-4.078	0.0151232	0.176775	0.467051	2.14109
gi|115435030|	0	0	0	4	1	6	57800	Os01g0191700, Os01g0191700 .PLN02564, 6-phosphofructokinase	1.42e-05	0.00010397	-11.1467	-11.14	-11.2119	-9.06291	-10.2203	-8.74283	-4.05969	0.0153526	0.176775	0.136114	7.34681
gi|115463343|	6	5	7	10	18	17	49700	Os05g0349500, Os05g0349500 .NUP50, NUP50 (Nucleoporin 50 kDa)RanBD_NUP50_plant, Ran-binding protein 2, repeat 1DUF1510, Protein of unknown function (DUF1510)	0.000213175	0.000445546	-8.43076	-8.5911	-8.35287	-8.06463	-7.557	-7.60145	-4.05638	0.0153946	0.176775	0.478458	2.09005
gi|115475277|	2	1	2	5	7	4	9700	Os08g0205800, Os08g0205800 .	0.000363954	0.000862531	-7.7524	-8.2565	-7.8176	-7.07738	-6.82599	-7.32569	-4.04283	0.0155675	0.176775	0.42196	2.36989
gi|115467250|	5	3	4	8	16	12	41600	Os06g0232000, Os06g0232000 .PRK10263, DNA translocase FtsK	0.000176875	0.000429092	-8.41991	-8.86518	-8.68579	-8.09803	-7.4935	-7.76001	-4.01345	0.0159508	0.178846	0.412207	2.42596
gi|115489704|	0	1	0	3	4	3	39600	Os12g0630700, Os12g0630700 .HAD, haloacid dehalogenase-like hydrolase	3.48e-05	0.000138829	-10.7685	-9.66321	-10.8337	-8.93607	-8.74351	-8.98371	-3.96593	0.0165951	0.183555	0.250559	3.99108
gi|115452453|	2	2	1	5	9	5	29100	Os03g0295800, Os03g0295800 .GILT, Gamma interferon inducible lysosomal thiol reductase (GILT...	0.000122652	0.000335922	-8.85101	-8.84429	-9.42704	-8.17599	-7.68821	-8.22363	-3.92026	0.017244	0.189452	0.365122	2.73881
gi|115433964|	1	1	1	3	2	4	58400	Os01g0100900, Os01g0100900 .	4.2e-05	8.62e-05	-10.0584	-10.0517	-10.1236	-9.32455	-9.71979	-9.12088	-3.88883	0.0177082	0.193255	0.48737	2.05183
gi|115441759|	1	1	3	8	7	5	75200	Os01g0911200, Os01g0911200 .Ribophorin_II, Oligosaccharyltransferase subunit Ribophorin II	4.65e-05	0.000137342	-10.3112	-10.3045	-9.52916	-8.69008	-8.87401	-9.17305	-3.84697	0.0183499	0.196937	0.338423	2.95488
gi|115476908|	2	2	3	4	4	4	19700	Os08g0478200, Os08g0478200 .Mt_ATP-synt_D, ATP synthase D chain, mitochondrial (ATP5H)	0.000234037	0.000328267	-8.46089	-8.45417	-8.18962	-7.98654	-8.0453	-8.03418	-3.79946	0.0191125	0.201853	0.712948	1.40263
gi|115462145|	0	0	0	2	1	6	26800	Os05g0151300, Os05g0151300 .REF, Rubber elongation factor protein (REF)	3.05e-05	0.000187208	-10.3781	-10.3714	-10.4433	-8.88211	-9.4517	-7.97424	-3.77937	0.0194463	0.203053	0.163035	6.13366
gi|115470963|	1	0	0	3	3	7	60000	Os07g0188200, Os07g0188200 .	2.29e-05	0.000115368	-10.0854	-11.1773	-11.2493	-9.35158	-9.41034	-8.63708	-3.77771	0.0194742	0.203053	0.198456	5.03889
gi|115439267|	0	0	0	1	4	1	38700	Os01g0687500, Os01g0687500 .FMT_core_Met-tRNA-FMT_N, Methionyl-tRNA formyltransferase, N-terminal ...Met_tRNA_FMT_C, C-terminal domain of Formyltransferase and other ...PLN02285, methionyl-tRNA formyltransferase	2.11e-05	9.2e-05	-10.7455	-10.7388	-10.8108	-9.76037	-8.72053	-9.80802	-3.75574	0.019848	0.204165	0.229822	4.35119
gi|115489478|	2	1	3	5	9	7	80200	Os12g0605800, Os12g0605800 .CPSase_L_D2, Carbamoyl-phosphate synthase L chain, ATP binding d...biotinyl_domain, The biotinyl-domain or biotin carboxyl carrier ...Biotin_carb_C, Biotin carboxylase C-terminal domainCPSase_L_chain, Carbamoyl-phosphate synthase L chain, N-terminal ...COG4770, Acetyl/propionyl-CoA carboxylase, alpha subunit [Lipid ...	5.05e-05	0.000133684	-9.86479	-10.3689	-9.59353	-9.18977	-8.70199	-8.92726	-3.75073	0.0199344	0.204165	0.377843	2.6466
gi|115442565|	1	1	1	3	2	2	25300	Os01g0975900, Os01g0975900 .MIP, Major intrinsic protein (MIP) superfamily. Members of the M...	9.7e-05	0.000161615	-9.2219	-9.21518	-9.28711	-8.48804	-8.88328	-8.87216	-3.74087	0.0201059	0.204165	0.600147	1.66626
gi|115444707|	0	1	1	4	4	4	44800	Os02g0188000, Os02g0188000 .GT1_Gtf_like, This family includes the Gtfs, a group of homologo...	4.24e-05	0.00014435	-10.8919	-9.78658	-9.85851	-8.80813	-8.86689	-8.85577	-3.73524	0.0202045	0.204165	0.29352	3.40692
gi|115436436|	3	3	5	8	7	7	15200	Os01g0348900, Os01g0348900 .Jacalin, Jacalin-like plant lectin domain	0.000445208	0.000741728	-7.86509	-7.85837	-7.47832	-7.09123	-7.27516	-7.26403	-3.71459	0.0205715	0.206598	0.600231	1.66603
gi|115451995|	1	1	1	4	2	4	61000	Os03g0256400, Os03g0256400 .GATase1_IGP_Synthase, Type 1 glutamine amidotransferase (GATase1) domain ...HisF, The cyclase subunit of imidazoleglycerol phosphate synthas...PLN02617, imidazole glycerol phosphate synthase hisHF	4.02e-05	9.07e-05	-10.102	-10.0953	-10.1672	-9.1168	-9.76335	-9.16444	-3.6947	0.0209323	0.20894	0.443652	2.25402
gi|115473227|:reversed	0	0	1	3	3	2	104200		1.28e-05	4.37e-05	-11.736	-11.7293	-10.7026	-9.90355	-9.96231	-10.2877	-3.68085	0.0211881	0.208945	0.293776	3.40396
gi|115484337|	21	28	21	42	57	40	41600	Os11g0163100, Os11g0163100 .NBD_sugar-kinase_HSP70_actin, Nucleotide-Binding Domain of the sugar ...Actin, Actin	0.000939648	0.00161412	-7.05661	-6.76804	-7.12182	-6.4886	-6.24508	-6.58444	-3.65788	0.0216206	0.211934	0.582142	1.71779
gi|115481496|	1	0	0	2	6	5	32200	Os10g0321700, Os10g0321700 .RRM, RNA recognition motif	4.27e-05	0.000213767	-9.46306	-10.555	-10.6269	-9.06568	-8.16893	-8.32486	-3.62822	0.0221948	0.213774	0.199574	5.01066
gi|115459800|	3	3	2	7	8	5	59200	Os04g0551800, Os04g0551800 .TCP1_alpha, TCP-1 (CTT or eukaryotic type II) chaperonin family,...	8.79e-05	0.000173983	-9.22472	-9.218	-9.6264	-8.57602	-8.50962	-8.93382	-3.62178	0.022322	0.213774	0.505362	1.97878
gi|115448293|	7	8	6	17	12	14	10400	Os02g0715400, Os02g0715400 .	0.0011835	0.00205677	-6.72346	-6.59158	-6.93177	-5.9896	-6.38484	-6.2253	-3.62134	0.0223307	0.213774	0.575416	1.73787
gi|115458298|	6	7	6	14	21	11	16400	Os04g0413600, Os04g0413600 .PTZ00129, 40S ribosomal protein S14	0.000682509	0.00138374	-7.32204	-7.17222	-7.38725	-6.63313	-6.29799	-6.91258	-3.5994	0.0227704	0.213926	0.493235	2.02743
gi|115440119|	2	2	7	14	16	12	24000	Os01g0764000, Os01g0764000 .PLN02395, glutathione S-transferaseGST_N_Phi, GST_N family, Class Phi subfamilyGST_C_Phi, C-terminal, alpha helical domain of Class Phi Glutath...	0.000278885	0.0008678	-8.65833	-8.6516	-7.62492	-7.0139	-6.94346	-7.20997	-3.56277	0.0235276	0.216375	0.32137	3.11167
gi|115484401|	112	99	112	148	168	140	42000	Os11g0171300, Os11g0171300 .FBP_aldolase_I_a, Fructose-1,6-bisphosphate aldolase	0.00420881	0.00521378	-5.41128	-5.52735	-5.47648	-5.24708	-5.1795	-5.3501	-3.5523	0.0237494	0.217194	0.807248	1.23878
gi|115459598|	1	0	0	4	2	5	33900	Os04g0531700, Os04g0531700, partial .	4.05e-05	0.000177117	-9.51451	-10.6064	-10.6783	-8.52934	-9.17589	-8.37631	-3.50054	0.024884	0.222944	0.228793	4.37076
gi|115466686|	1	0	0	2	4	3	83700	Os06g0172800, Os06g0172800 .PLN02684, Probable galactinol--sucrose galactosyltransferase	1.64e-05	5.98e-05	-10.4183	-11.5102	-11.5822	-10.0209	-9.49192	-9.73212	-3.49882	0.0249229	0.222944	0.274666	3.64079
gi|115473811|	0	0	0	4	1	1	80100	Os07g0656500, Os07g0656500 .	1.02e-05	4.55e-05	-11.473	-11.4663	-11.5382	-9.3892	-10.5466	-10.5355	-3.47187	0.0255402	0.223937	0.224465	4.45504
gi|115441039|	0	1	1	4	5	3	35900	Os01g0847700, Os01g0847700, partial .Kv_beta, voltage-dependent potassium channel beta subunit, anima...Aldo_ket_red, Aldo-keto reductases (AKRs) are a superfamily of s...	5.29e-05	0.00017999	-10.6704	-9.56511	-9.63704	-8.58666	-8.44475	-8.88562	-3.47011	0.025581	0.223937	0.293758	3.40416
gi|115473323|	0	0	1	2	2	3	39600		3.38e-05	0.000102671	-10.7685	-10.7618	-9.73513	-9.27254	-9.3313	-8.98371	-3.40773	0.027084	0.231867	0.329248	3.03722
gi|115440081|	0	0	0	1	14	12	44400	Os01g0761000, Os01g0761000 .	1.84e-05	0.000302735	-10.8829	-10.8762	-10.9482	-9.89777	-7.68785	-7.82515	-3.40059	0.0272625	0.231867	0.0608545	16.4326
gi|115466538|	0	1	0	3	2	4	13500		0.000102035	0.000372964	-9.6924	-8.58707	-9.75761	-7.85993	-8.25516	-7.65625	-3.39763	0.0273368	0.231867	0.27358	3.65524
gi|115477240|	1	1	2	3	11	8	52100	Os08g0511900, Os08g0511900 .	5.71e-05	0.00021378	-9.94426	-9.93754	-9.49864	-9.2104	-8.07958	-8.37074	-3.35409	0.0284606	0.237704	0.267069	3.74435
gi|115472071|	0	0	0	1	5	1	57300	Os07g0479300, Os07g0479300 .COG2939, Carboxypeptidase C (cathepsin A) [Amino acid transport ...Peptidase_S10, Serine carboxypeptidase	1.43e-05	7.03e-05	-11.138	-11.1313	-11.2032	-10.1528	-8.91232	-10.2005	-3.32066	0.0293605	0.243083	0.203122	4.92315
gi|115484585|	14	14	17	30	31	21	56800	Os11g0199200, Os11g0199200 .PDI_b_family, Protein Disulfide Isomerase (PDIb) family, redox i...PDI_a_PDI_a&apos;_C, PDIa family, C-terminal TRX domain (a-) subfamilyPDI_a_family, Protein Disulfide Isomerase (PDIa) family, redox a...ER_PDI_fam, protein disulfide isomerase, eukaryoticPDI_b&apos;_family, Protein Disulfide Isomerase (PDIb-) family, redox ...	0.000445127	0.000704949	-7.76195	-7.75523	-7.6391	-7.13181	-7.15831	-7.52913	-3.31838	0.029423	0.243083	0.631431	1.5837
gi|115472167|	9	11	9	15	26	18	16900	Os07g0492000, Os07g0492000 .NDPk_I, Nucleoside diphosphate kinase Group I (NDPk_I)-like: NDP...NDK, Nucleoside diphosphate kinase	0.000985827	0.00170652	-6.97258	-6.77481	-7.03779	-6.59647	-6.11893	-6.46718	-3.27617	0.0306108	0.245515	0.577681	1.73106
gi|115474565|	0	0	2	8	5	4	78500	Os08g0120500, Os08g0120500 .MA3 (4&times;), MA3 domain	2.37e-05	0.000113622	-11.4528	-11.4461	-9.90858	-8.73303	-9.22711	-9.41666	-3.27599	0.0306159	0.245515	0.20846	4.79709
gi|115487002|	3	5	3	8	11	7	11500	Os12g0115300, Os12g0115300 .nsLTP1, nsLTP1: Non-specific lipid-transfer protein type 1 (nsLT...	0.000595202	0.0011431	-7.58615	-7.12744	-7.65135	-6.81228	-6.56876	-6.98509	-3.26049	0.0310663	0.245515	0.520691	1.92052
gi|115439457|	0	0	0	3	1	11	22100	Os01g0705200, Os01g0705200 .	3.7e-05	0.000356502	-10.1853	-10.1786	-10.2505	-8.35281	-9.25888	-7.21087	-3.25588	0.031202	0.245515	0.103821	9.63199
gi|115457476|	1	0	1	3	5	3	83100		2.28e-05	7.18e-05	-10.4111	-11.503	-10.4763	-9.67728	-9.28406	-9.72492	-3.24771	0.0314436	0.245515	0.317562	3.14899
gi|115487828|	0	0	1	2	2	2	31600	Os12g0210800, Os12g0210800, partial .PLN03033, 2-dehydro-3-deoxyphosphooctonate aldolase	4.24e-05	0.000113693	-10.5429	-10.5361	-9.50946	-9.04687	-9.10563	-9.09451	-3.23949	0.0316893	0.245855	0.372602	2.68383
gi|115444207|	0	1	1	3	4	3	127900	Os02g0147300, Os02g0147300 .ARM, Armadillo/beta-catenin-like repeats. An approximately 40 am...SF3b1, Splicing factor 3B subunit 1CTD, Spt5 C-terminal nonapeptide repeat binding Spt4HSH155, U2 snRNP spliceosome subunit [RNA processing and modific...	1.48e-05	4.3e-05	-11.941	-10.8356	-10.9076	-10.1085	-9.91593	-10.1561	-3.20373	0.0327839	0.250318	0.345268	2.8963
gi|115474005|	1	0	1	4	3	3	32000	Os07g0671800, Os07g0671800, partial .REF, Rubber elongation factor protein (REF)	5.92e-05	0.000172686	-9.45683	-10.5487	-9.52204	-8.47166	-8.78174	-8.77061	-3.17447	0.0337133	0.25397	0.342821	2.91697
gi|115464035|	8	7	6	11	25	20	63900	Os05g0429400, Os05g0429400 .SEC14, Sec14p-like lipid-binding domain. Found in secretory prot...CRAL_TRIO_N, CRAL/TRIO, N-terminal domain	0.000192561	0.000427761	-8.41382	-8.53226	-8.74729	-8.22497	-7.4874	-7.69454	-3.17113	0.0338212	0.25397	0.450161	2.22143
gi|115444831|	4	5	3	11	7	12	47100	Os02g0196800, Os02g0196800 .FAA_hydrolase, Fumarylacetoacetate (FAA) hydrolase familyPLN02856, fumarylacetoacetaseFAA_hydrolase_N, Fumarylacetoacetase N-terminal	0.000157125	0.000321192	-8.74476	-8.53737	-9.06128	-7.91993	-8.40613	-7.88419	-3.13195	0.0351192	0.260136	0.489193	2.04418
gi|115450541|	2	0	0	3	10	8	27700	Os03g0132900, Os03g0132900 .chitinase_glyco_hydro_19, Glycoside hydrolase family 19 chitinase domain. ...	6.97e-05	0.000385201	-8.8017	-10.4044	-10.4763	-8.57867	-7.53882	-7.73901	-3.06956	0.0373091	0.267236	0.180832	5.52999
gi|115433966|	6	2	2	12	11	9	33400	Os01g0101200, Os01g0101200, partial .HAD_2, Haloacid dehalogenase-like hydrolaseHAD, haloacid dehalogenase-like hydrolase	0.000189009	0.00048133	-8.03332	-8.98211	-9.05403	-7.49283	-7.63497	-7.81491	-3.04881	0.0380723	0.269031	0.39268	2.5466
gi|115453079|	3	1	1	9	9	4	106100	Os03g0356700, Os03g0356700 .gelsolin_S6_like, Gelsolin sub-domain 6-like domain found in gel...VHP, Villin headpiece domaingelsolin_S3_like, Gelsolin sub-domain 3-like domain found in gel...gelsolin_S2_like, Gelsolin sub-domain 2-like domain found in gel...gelsolin_S5_like, Gelsolin sub-domain 5-like domain found in gel...gelsolin_S4_like, Gelsolin sub-domain 4-like domain found in gel...gelsolin…	3.36e-05	0.00010638	-9.80818	-10.6488	-10.7207	-8.92309	-8.98185	-9.71795	-3.04732	0.0381279	0.269031	0.315892	3.16564
gi|115436602|	1	0	0	2	5	2	24900	Os01g0371200, Os01g0371200 .PLN02395, glutathione S-transferaseGST_N_Phi, GST_N family, Class Phi subfamilyGST_C_Phi, C-terminal, alpha helical domain of Class Phi Glutath...	5.52e-05	0.000200652	-9.20596	-10.2979	-10.3698	-8.80858	-8.07888	-8.85622	-3.04014	0.0383968	0.269767	0.274953	3.63698
gi|115456551|	0	1	1	3	3	3	39600	Os03g0845000, Os03g0845000 .Pirin_C, Pirin C-terminal cupin domainCOG1741, Pirin-related protein [General function prediction only...Pirin, Pirin	4.79e-05	0.000127015	-10.7685	-9.66321	-9.73513	-8.93607	-8.99483	-8.98371	-3.03229	0.0386934	0.270688	0.377383	2.64982
gi|115435888|	3	3	3	4	6	7	27300	Os01g0270100, Os01g0270100 .CY (2&times;), Cystatin-like domain	0.000209736	0.000323142	-8.45069	-8.44397	-8.51589	-8.31281	-8.00385	-7.84963	-3.00345	0.0398062	0.276113	0.649053	1.54071
gi|115484853|	0	0	1	6	2	2	24800	Os11g0236200, Os11g0236200 .	5.4e-05	0.000224893	-10.3006	-10.2938	-9.26715	-7.84904	-8.86332	-8.85219	-2.9804	0.0407226	0.27747	0.240016	4.1664
gi|115486093|	2	3	2	4	5	4	16000	Os11g0592200, Os11g0592200 .Barwin, Barwin family	0.000290585	0.000433419	-8.25286	-7.90967	-8.31807	-7.77851	-7.6366	-7.82615	-2.97465	0.0409551	0.27747	0.670449	1.49154
gi|115484427|	1	0	1	2	5	5	108800	Os11g0174000, Os11g0174000, partial .	1.74e-05	5.9e-05	-10.6806	-11.7725	-10.7458	-10.2832	-9.55353	-9.54241	-2.9594	0.0415793	0.27747	0.295288	3.38652
gi|115467370|	3	5	2	11	7	10	61200	Os06g0247500, Os06g0247500 .PLN02251, pyrophosphate-dependent phosphofructokinase	0.000103336	0.000231732	-9.25795	-8.79924	-9.65962	-8.1818	-8.66801	-8.32041	-2.95194	0.0418886	0.27747	0.445928	2.24251
gi|115484681|	0	1	2	4	5	8	41000	Os11g0210300, Os11g0210300 .PLN02740, Alcohol dehydrogenase-likealcohol_DH_plants, Plant alcohol dehydrogenase	5.9e-05	0.000215293	-10.8033	-9.69795	-9.25905	-8.71949	-8.57759	-8.13115	-2.93247	0.0427083	0.27747	0.274026	3.64928
gi|115471369|	5	8	3	14	17	12	48300	Os07g0246200, Os07g0246200 .Calreticulin, Calreticulin family	0.000199479	0.000440891	-8.56925	-8.12721	-9.08644	-7.71328	-7.58399	-7.90934	-2.93211	0.0427238	0.27747	0.452446	2.21021
gi|115438572|	3	2	3	5	5	4	46500	Os01g0615200, Os01g0615200 .Condensation, Condensation domain	0.000111103	0.000159804	-8.98325	-9.313	-9.04846	-8.6447	-8.70347	-8.89302	-2.92838	0.0428832	0.27747	0.695248	1.43834
gi|115482382|	27	18	36	56	50	49	60800	Os10g0462900, Os10g0462900 .GroEL, GroEL_like type I chaperonin. Chaperonins are involved in...groEL, chaperonin GroEL	0.000734194	0.00123481	-7.18997	-7.57966	-6.97205	-6.58335	-6.75438	-6.76326	-2.92271	0.0431266	0.277946	0.59458	1.68186
gi|115466256|	24	23	24	74	43	40	47900	Os06g0136600, Os06g0136600 .PLN00191, enolaseenolase, Enolase: Enolases are homodimeric enzymes that catalyse...	0.000825076	0.00159655	-7.067	-7.10196	-7.13221	-6.06832	-6.66512	-6.72546	-2.91649	0.0433954	0.278582	0.516787	1.93503
gi|115456443|	0	12	0	32	47	36	41700	Os03g0836000, Os03g0836000 .NBD_sugar-kinase_HSP70_actin, Nucleotide-Binding Domain of the sugar ...Actin, Actin	0.000180625	0.00133369	-10.8202	-7.59461	-10.8854	-6.75926	-6.43853	-6.69083	-2.87659	0.0451679	0.284067	0.135432	7.38378
gi|115469952|	0	0	2	3	4	5	43700	Os06g0714500, Os06g0714500 .AAA, ATPases associated with a variety of cellular activitiesAAA, The AAA+ (ATPases Associated with a wide variety of cellula...	4.25e-05	0.000147455	-10.8671	-10.8603	-9.32283	-9.03458	-8.84203	-8.63024	-2.87518	0.0452319	0.284067	0.288546	3.46565
gi|115465912|	2	1	0	5	6	5	59700	Os06g0105400, Os06g0105400 .E3_binding, e3 binding domainRibosomal_P1_P2_L12p, Ribosomal protein P1, P2, and L12p. Ribosomal ...PLN02744, dihydrolipoyllysine-residue acetyltransferase componen...lipoyl_domain, Lipoyl domain of the dihydrolipoyl acyltransferase ...2-oxoacid_dh, 2-oxoacid dehydrogenases acyltransferase (catalytic ...	4.17e-05	0.000140231	-9.5696	-10.0737	-11.2442	-8.89458	-8.78629	-8.94223	-2.85344	0.0462346	0.286689	0.297308	3.36352
gi|115476488|	1	0	3	6	8	7	23300	Os08g0425800, Os08g0425800 .	0.000125998	0.000461364	-9.13955	-10.2314	-8.35746	-7.78665	-7.57715	-7.69119	-2.849	0.0464426	0.286893	0.2731	3.66167
gi|115459252|	1	0	1	2	5	9	20900	Os04g0501000, Os04g0501000 .PTZ00191, 60S ribosomal protein L23aRibosomal_L23eN, Ribosomal protein L23, N-terminal domainRibosomal_L23, Ribosomal protein L23	9.06e-05	0.000397501	-9.03085	-10.1227	-9.09605	-8.63346	-7.90376	-7.3461	-2.83285	0.0472083	0.290526	0.228029	4.38541
gi|115455835|	1	3	3	5	8	14	147200	Os03g0790900, Os03g0790900, partial binding domainAld_Xan_dh_C2, Molybdopterin-binding domain of aldehyde dehydrog...PLN00192, aldehyde oxidase	3.13e-05	9.22e-05	-10.9829	-10.1289	-10.2008	-9.79704	-9.42049	-8.87529	-2.80515	0.048556	0.293307	0.340157	2.93982
gi|115465375|	1	1	0	3	3	3	57400	Os05g0557200, Os05g0557200 .Proteasom_PSMB, Proteasome non-ATPase 26S subunit	3.37e-05	8.76e-05	-10.0411	-10.0344	-11.205	-9.30728	-9.36604	-9.35492	-2.78342	0.0496446	0.297686	0.384358	2.60174

## Sheet: File5
Identifier	Nipponbare.c.1.csv	Nipponbare.c.2.csv	Nipponbare.c.3.csv	Nipponbare.m.1.csv	Nipponbare.m.2.csv	Nipponbare.m.3.csv	Mr	Description	NSAF.Nipponbare.c	NSAF.Nipponbare.m	NSAF.Nipponbare.c.1.csv	NSAF.Nipponbare.c.2.csv	NSAF.Nipponbare.c.3.csv	NSAF.Nipponbare.m.1.csv	NSAF.Nipponbare.m.2.csv	NSAF.Nipponbare.m.3.csv	statistic.t	p.value	pAdj	ratio	invratio
gi|115435186|	0	0	0	2	2	2	65600		1.27e-05	6.32e-05	-11.2601	-11.2505	-11.3207	-9.7114	-9.62819	-9.66805	-49.3648	1.01e-06	0.000496756	0.200288	4.9928
gi|115446459|:reversed	0	0	0	3	2	2	92700		8.96e-06	5.05e-05	-11.6058	-11.5963	-11.6665	-9.72072	-9.97398	-10.0138	-18.2236	5.33e-05	0.0157741	0.1776	5.63064
gi|115488484|	0	0	0	5	3	3	29000		2.87e-05	0.00023681	-10.4438	-10.4343	-10.5045	-8.10666	-8.47543	-8.5153	-15.8805	9.19e-05	0.0226523	0.120983	8.2656
gi|115476896|	0	0	0	2	2	3	44500	Os08g0477500, Os08g0477500 .Pat17_isozyme_like, Patatin-like phospholipase of plants	1.87e-05	0.000105656	-10.872	-10.8625	-10.9327	-9.32331	-9.2401	-8.9435	-14.658	0.000126037	0.0233011	0.176713	5.6589
gi|115434220|	0	0	0	2	2	3	27500	Os01g0120500, Os01g0120500 .	3.02e-05	0.000170971	-10.3907	-10.3812	-10.4514	-8.84201	-8.7588	-8.46219	-14.658	0.000126037	0.0233011	0.176713	5.6589
gi|115452491|	0	0	0	6	4	3	26100	Os03g0298800, Os03g0298800 .RRM2_U1A_like, RNA recognition motif 2 in the U1A/U2B-/SNF protein ...RRM1_U1A_like, RNA recognition motif 1 in the U1A/U2B-/SNF protein ...COG0724, RNA-binding proteins (RRM domain) [General function pre...	3.18e-05	0.000305494	-10.3384	-10.3289	-10.3991	-7.83425	-8.11876	-8.40994	-13.329	0.000183162	0.0270896	0.104203	9.59663
gi|115484207|	0	0	0	11	4	6	18200	Os11g0151300, Os11g0151300, partial .KOW_RPL26, KOW motif of Ribosomal Protein L26	4.57e-05	0.000674914	-9.9779	-9.96839	-10.0386	-6.90319	-7.75824	-7.43039	-10.5229	0.00046122	0.0620132	0.0676402	14.7841
gi|115478641|	2	2	2	3	3	3	50000	Os09g0338400, Os09g0338400 .AAT_I, Aspartate aminotransferase (AAT) superfamily (fold type I...	8.31e-05	0.000116152	-9.37906	-9.36955	-9.43976	-9.10337	-9.02016	-9.06003	-10.283	0.000504406	0.0621681	0.715315	1.39799
gi|115454231|	0	0	0	2	2	4	16600	Os03g0634000, Os03g0634000 .MttA_Hcf106, mttA/Hcf106 family	5.01e-05	0.000316575	-9.88588	-9.87637	-9.94658	-8.33723	-8.25401	-7.70609	-9.05589	0.000823988	0.0812452	0.158103	6.32499
gi|115457484|	1	1	1	3	2	3	22700	Os04g0270200, Os04g0270200 .MPN_UPF0172, Mov34/MPN/PAD-1 family: UPF0172 family of unknown f...	0.000109804	0.00023047	-9.10023	-9.09072	-9.16093	-8.31372	-8.56697	-8.27037	-7.71628	0.00151842	0.124764	0.476437	2.09891
gi|115463087|	0	0	0	3	1	2	95300	Os05g0304600, Os05g0304600 .Lipoxygenase, LipoxygenasePLN02337, lipoxygenasePLAT, PLAT (Polycystin-1, Lipoxygenase, Alpha-Toxin) domain or L...	8.72e-06	4.3e-05	-11.6335	-11.624	-11.6942	-9.74838	-10.5125	-10.0415	-6.92986	0.00227639	0.167273	0.202533	4.93746
gi|115444621|	1	2	1	7	5	5	20100	Os02g0180200, Os02g0180200 .PRK00153, hypothetical protein	0.000152294	0.000506773	-8.97858	-8.45825	-9.03928	-7.42993	-7.65687	-7.69674	-6.08572	0.00368561	0.217339	0.300517	3.3276
gi|115466442|	0	0	0	2	3	1	37000	Os06g0149900, Os06g0149900 .PLN02565, cysteine synthaseCBS_like, CBS_like: This subgroup includes Cystathionine beta-sy...	2.25e-05	0.000112724	-10.6874	-10.6779	-10.7481	-9.13874	-8.71906	-9.60622	-6.02633	0.0038207	0.217339	0.199207	5.0199
gi|115463511|	0	0	0	1	3	2	34400	Os05g0371200, Os05g0371200 .MPN_RPN11_CSN5, Mov34/MPN/PAD-1 family: proteasomal regulatory p...	2.42e-05	0.000121927	-10.6145	-10.605	-10.6752	-9.5767	-8.64619	-9.02253	-5.71583	0.00463479	0.236374	0.198092	5.04815
gi|115471345|:reversed	0	0	0	1	3	2	54100		1.54e-05	7.75e-05	-11.0673	-11.0578	-11.128	-10.0295	-9.09897	-9.47531	-5.71583	0.00463479	0.236374	0.198092	5.04815
gi|115468688|	0	0	0	4	1	3	57500	Os06g0583400, Os06g0583400 .Arginase_HDAC, Arginase-like and histone-like hydrolasesPTZ00063, histone deacetylase	1.44e-05	9.02e-05	-11.1283	-11.1188	-11.189	-8.99182	-10.0072	-9.19979	-5.62299	0.0049186	0.242487	0.160221	6.24139
gi|115446865|	1	1	1	2	2	3	86100	Os02g0575500, Os02g0575500 .AarF, Predicted unusual protein kinase [General function predict...	2.89e-05	5.46e-05	-10.4334	-10.4239	-10.4941	-9.98333	-9.90012	-9.60352	-5.29583	0.00610436	0.257953	0.530139	1.8863
gi|11466805|	0	0	0	4	4	1	4500		0.000184634	0.00129036	-8.58055	-8.57104	-8.64125	-6.44411	-6.3609	-7.49938	-4.98399	0.00757589	0.279038	0.143087	6.98876
gi|115439267|	0	0	0	1	2	4	38700	Os01g0687500, Os01g0687500 .FMT_core_Met-tRNA-FMT_N, Methionyl-tRNA formyltransferase, N-terminal ...Met_tRNA_FMT_C, C-terminal domain of Formyltransferase and other ...PLN02285, methionyl-tRNA formyltransferase	2.15e-05	0.000122098	-10.7323	-10.7228	-10.793	-9.69449	-9.10045	-8.55253	-4.94303	0.0077999	0.279038	0.175835	5.68715
gi|115449189|:reversed	0	1	1	11	5	6	12500		0.000154352	0.00102875	-9.6022	-8.49408	-8.56429	-6.52749	-7.18188	-7.0547	-4.78863	0.00872026	0.299285	0.150038	6.66497
gi|115478158|	4	4	4	6	6	8	65700	Os09g0249700, Os09g0249700 HEAT_2, HEAT repeatsARM, Armadillo/beta-catenin-like repeats. An approximately 40 am...	0.000113815	0.000181011	-9.06435	-9.05484	-9.12505	-8.75741	-8.6742	-8.4458	-4.76023	0.00890368	0.299285	0.628778	1.59039
gi|115433990|	1	2	3	12	13	6	13300	Os01g0102900, Os01g0102900 .Lir1, Light regulated protein Lir1	0.000309857	0.00135314	-8.56563	-8.04529	-7.77903	-6.50615	-6.34597	-7.11673	-4.47407	0.01104	0.33301	0.228991	4.36699
gi|115473483|	3	3	4	8	6	12	42200	Os07g0626800, Os07g0626800, partial .Amino_oxidase, Flavin containing amine oxidoreductaseNAD_binding_8, NAD(P)-binding Rossmann-like domain	0.000150378	0.000359384	-8.87298	-8.86348	-8.68237	-8.04647	-8.23152	-7.61746	-4.37748	0.0118983	0.33301	0.418434	2.38986
gi|115442299|	1	1	3	9	5	11	21300	Os01g0953600, Os01g0953600 .FMN_red, NADPH-dependent FMN reductase	0.000166787	0.000683878	-9.03657	-9.02706	-8.24997	-7.25153	-7.71486	-7.01713	-4.35284	0.01213	0.33301	0.243884	4.10032
gi|115482158|	0	0	1	3	4	9	98700	Os10g0436800, Os10g0436800 .	1.38e-05	9.83e-05	-11.6686	-11.6591	-10.6306	-9.78344	-9.44891	-8.74156	-4.32294	0.0124186	0.33301	0.140235	7.13091
gi|115468504|	1	0	0	3	3	4	13100	Os06g0555400, Os06g0555400, partial .PTZ00071, 40S ribosomal protein S24	0.000106414	0.000485575	-8.55047	-9.63958	-9.70979	-7.76396	-7.68075	-7.4693	-4.3123	0.0125233	0.33301	0.21915	4.56309
gi|11466852|	3	2	3	6	5	9	40300	ndhA, NADH dehydrogenase subunit 1 .ndhA, NADH dehydrogenase subunit 1	0.000130209	0.000294538	-8.82692	-9.15388	-8.88762	-8.26866	-8.3525	-7.84583	-4.29914	0.0126542	0.33301	0.442079	2.26204
gi|115454509|	4	4	4	7	6	5	13200	Os03g0667800, Os03g0667800 .Ribosomal_S21e, Ribosomal protein S21e	0.000566491	0.000815308	-7.45947	-7.44996	-7.52017	-7.00943	-7.06932	-7.27624	-4.27634	0.0128851	0.33301	0.694818	1.43923
gi|115486057|:reversed	0	0	0	4	1	1	79900		1.04e-05	5.1e-05	-11.4573	-11.4477	-11.5179	-9.32081	-10.3362	-10.3761	-4.2291	0.0133797	0.33301	0.203699	4.9092
gi|115445691|	0	0	0	1	5	2	23300	Os02g0302200, Os02g0302200 .	3.57e-05	0.000229448	-10.2249	-10.2154	-10.2856	-9.1871	-7.80461	-8.63293	-4.2268	0.0134044	0.33301	0.155412	6.43453
gi|115469444|	41	44	38	74	53	60	65400	Os06g0669400, Os06g0669400, partial .Peptidase_M41, Peptidase family M41FtsH_fam, ATP-dependent metalloprotease FtsHAAA, The AAA+ (ATPases Associated with a wide variety of cellula...	0.00105622	0.00158679	-6.83816	-6.75885	-6.97389	-6.31384	-6.56174	-6.47865	-4.21705	0.0135095	0.33301	0.665628	1.50234
gi|115482018|	3	5	3	12	16	8	84900	Os10g0415600, Os10g0415600 .Peptidase_S9, Prolyl oligopeptidase familyPD40, WD40-like Beta Propeller RepeatAbhydrolase_6, Alpha/beta hydrolase family	8.19e-05	0.000245365	-9.57204	-9.11054	-9.63274	-8.35986	-7.99901	-8.70218	-4.14771	0.0142868	0.343651	0.333777	2.99601
gi|115454943|	10	5	8	19	17	15	81100	Os03g0713400, Os03g0713400 .PRK09130, NADH dehydrogenase subunit Gfer2, 2Fe-2S iron-sulfur cluster binding domain. Iron-sulfur pro...DUF1982, Domain of unknown function (DUF1982)NADH-G_4Fe-4S_3, NADH-ubiquinone oxidoreductase-G iron-sulfur bi...MopB_Res-Cmplx1_Nad11, MopB_Res_Cmplx1_Nad11: The second domain of the ...	0.000167018	0.000357473	-8.42764	-9.06475	-8.69964	-7.86938	-7.89438	-8.05561	-4.08558	0.0150294	0.347321	0.46722	2.14032
gi|115482262|	0	0	2	10	15	5	54900		3.44e-05	0.000319405	-11.082	-11.0725	-9.53325	-8.09825	-7.62557	-8.70153	-4.02442	0.0158065	0.354209	0.107831	9.27381
gi|115438420|	4	2	3	6	8	7	54200	Os01g0608000, Os01g0608000 .	0.000107206	0.000230458	-8.87193	-9.45021	-9.18394	-8.56499	-8.21352	-8.37855	-4.00452	0.0160696	0.354731	0.465188	2.14967
gi|115479815|	1	2	1	3	4	4	49700	Os09g0482200, Os09g0482200 .cnd41_like, Chloroplast Nucleoids DNA-binding Protease, catalyze...Asp, Eukaryotic aspartyl protease	6.16e-05	0.000139577	-9.88387	-9.36353	-9.94457	-9.09736	-8.76283	-8.8027	-3.96831	0.0165621	0.360225	0.441274	2.26616
gi|115459252|	1	0	1	7	8	3	20900	Os04g0501000, Os04g0501000 .PTZ00191, 60S ribosomal protein L23aRibosomal_L23eN, Ribosomal protein L23, N-terminal domainRibosomal_L23, Ribosomal protein L23	9.21e-05	0.000517086	-9.01761	-10.1067	-9.07831	-7.46896	-7.26058	-8.18776	-3.90321	0.0174939	0.369622	0.178033	5.61695
gi|115460682|	0	1	1	6	3	4	46200	Os04g0625800, Os04g0625800 .RRM1_SECp43_like, RNA recognition motif 1 in tRNA selenocysteine...ELAV_HUD_SF, ELAV/HuD family splicing factorRRM2_SECp43_like, RNA recognition motif 2 in tRNA selenocysteine...RRM3_NGR1_NAM8_like, RNA recognition motif 3 in yeast negative growth ...	4.18e-05	0.000172097	-10.9095	-9.80133	-9.87154	-8.40529	-8.94112	-8.72967	-3.84492	0.0183821	0.382917	0.242664	4.12092
gi|115440455|	0	0	1	3	2	2	78600		1.73e-05	5.95e-05	-11.4408	-11.4313	-10.4029	-9.55572	-9.80898	-9.84885	-3.79849	0.0191285	0.383362	0.29089	3.43773
gi|115466686|	1	0	0	4	3	2	83700	Os06g0172800, Os06g0172800 .PLN02684, Probable galactinol--sucrose galactosyltransferase	1.67e-05	6.91e-05	-10.4051	-11.4942	-11.5644	-9.36727	-9.53538	-9.91172	-3.7953	0.0191811	0.383362	0.241007	4.14925
gi|115466708|	2	1	2	5	4	3	27000	Os06g0176000, Os06g0176000 .PTZ00246, proteasome subunit alphaproteasome_alpha_type_4, proteasome_alpha_type_4. The 20S proteasome, ...	0.000132804	0.000275683	-8.76287	-9.26419	-8.82357	-8.0352	-8.15266	-8.44384	-3.71186	0.0206205	0.394003	0.481729	2.07586
gi|115482412|	0	0	0	5	1	1	18700	Os10g0465800, Os10g0465800 .Ribosomal_L21e, Ribosomal protein L21ePLN00190, 60S ribosomal protein L21	4.44e-05	0.000246459	-10.005	-9.99549	-10.0657	-7.66789	-8.88396	-8.92383	-3.70727	0.0207034	0.394003	0.180276	5.54704
gi|115467478|	6	6	6	9	14	17	16700	Os06g0264800, Os06g0264800 .CAAD, CAAD domains of cyanobacterial aminoacyl-tRNA synthetase	0.000646772	0.00138147	-7.32693	-7.31742	-7.38763	-7.00823	-6.50216	-6.35398	-3.62578	0.0222429	0.406138	0.468176	2.13595
gi|115463723|	8	8	9	12	22	19	66300	Os05g0395000, Os05g0395000 .PNGaseA, Peptide N-acetyl-beta-D-glucosaminyl asparaginase amida...	0.000221033	0.000458142	-8.43745	-8.42794	-8.38692	-8.11257	-7.44158	-7.62454	-3.44121	0.0262646	0.441424	0.482456	2.07273
gi|115461066|	136	115	151	167	178	205	46600	Os04g0659100, Os04g0659100 .Gln-synt_C, Glutamine synthetase, catalytic domainGln-synt_N, Glutamine synthetase, beta-Grasp domainPLN03036, glutamine synthetase	0.00478183	0.00655152	-5.3086	-5.46615	-5.26504	-5.16473	-5.01791	-4.91692	-3.32084	0.0293556	0.47258	0.729882	1.37008
gi|115467614|	0	1	0	2	2	2	74500	Os06g0285900, Os06g0285900 .	1.88e-05	5.57e-05	-11.3873	-10.2792	-11.448	-9.83862	-9.75541	-9.79528	-3.26201	0.0310219	0.482962	0.337344	2.96434
gi|115463761|	0	1	0	2	2	2	7100	Os05g0400400, Os05g0400400 .UCR_UQCRX_QCR9, Ubiquinol-cytochrome C reductase, UQCRX/QCR9 like	0.000197098	0.000584266	-9.03657	-7.92845	-9.09727	-7.48792	-7.4047	-7.44457	-3.26201	0.0310219	0.482962	0.337344	2.96434
gi|115476610|	1	2	0	5	7	6	20600	Os08g0440100, Os08g0440100 .Lipocalin_2, Lipocalin-like domain	0.000122869	0.000525802	-9.00315	-8.48282	-10.1625	-7.76466	-7.37129	-7.55426	-3.24531	0.0315153	0.485532	0.23368	4.27936
gi|115463645|	1	3	3	7	5	10	52800	Os05g0387200, Os05g0387200 .PLN02572, UDP-sulfoquinovose synthaseSQD1_like_SDR_e, UDP_sulfoquinovose_synthase (Arabidopsis thaliana ...	8.88e-05	0.000245327	-9.94437	-9.08757	-9.15777	-8.39572	-8.62266	-8.01591	-3.21906	0.0323093	0.487606	0.362043	2.7621
gi|115445869|	17	13	16	22	24	19	30700	Os02g0328300, Os02g0328300 .FNR_like, Ferredoxin reductase (FNR), an FAD and NAD(P) binding ...	0.000855885	0.00119955	-6.94539	-7.19539	-7.06493	-6.75486	-6.58649	-6.85462	-3.1616	0.0341318	0.488842	0.713506	1.40153
gi|115474005|	1	0	1	5	4	2	32000	Os07g0671800, Os07g0671800, partial .REF, Rubber elongation factor protein (REF)	6.01e-05	0.000215313	-9.4436	-10.5327	-9.5043	-8.2051	-8.32256	-8.95021	-3.15931	0.0342068	0.488842	0.279247	3.58106
gi|115450219|	1	0	3	7	6	10	37800	Os03g0109700, Os03g0109700 .	7.89e-05	0.000357915	-9.61017	-10.6993	-8.82357	-8.06152	-8.12141	-7.6817	-3.13054	0.0351671	0.488842	0.220561	4.5339
gi|115461520|	3	2	2	4	5	9	16000	Os04g0691600, Os04g0691600 .Ribosomal_S17, Ribosomal protein S17	0.000294839	0.000675624	-7.90315	-8.23012	-8.30032	-7.71262	-7.42874	-6.92207	-3.02002	0.0391624	0.526556	0.436396	2.2915
gi|115484165|	7	6	6	9	7	9	25100	Os11g0147800, Os11g0147800 .DUF3700, Aluminium induced protein	0.000452759	0.000582136	-7.59129	-7.72488	-7.79509	-7.41569	-7.56887	-7.37235	-2.97874	0.0407899	0.533878	0.777755	1.28575
gi|115461703|	5	3	3	6	10	15	28300	Os05g0112800, Os05g0112800 .Stress-antifung (2&times;), Salt stress response/antifungal	0.000245311	0.000638521	-8.02144	-8.46392	-8.53413	-7.91517	-7.35239	-7.00279	-2.95167	0.0418998	0.534851	0.384186	2.6029
gi|115452453|	2	2	1	3	4	6	29100	Os03g0295800, Os03g0295800 .GILT, Gamma interferon inducible lysosomal thiol reductase (GILT...	0.000124545	0.00027642	-8.83777	-8.82827	-9.4093	-8.56209	-8.22756	-7.89971	-2.93419	0.0426354	0.534851	0.450566	2.21943
gi|115479391|	0	1	1	2	3	3	39100	Os09g0442300, Os09g0442300 .Peptidase_C1A, Peptidase C1A subfamily (MEROPS database nomencla...Inhibitor_I29, Cathepsin propeptide inhibitor domain (I29)	4.93e-05	0.000134978	-10.7426	-9.63448	-9.70468	-9.19395	-8.77426	-8.81413	-2.87608	0.0451911	0.534851	0.365578	2.73539
gi|115469200|	10	7	9	14	11	11	25000	Os06g0646500, Os06g0646500 .OSCP, ATP synthase delta (OSCP) subunit	0.000608491	0.000826879	-7.25083	-7.57779	-7.41161	-6.98884	-7.13743	-7.1773	-2.82699	0.0474896	0.534851	0.735889	1.3589
gi|115446549|	3	2	3	4	9	6	23700		0.00022141	0.000483268	-8.29604	-8.623	-8.35674	-8.10551	-7.27508	-7.69444	-2.82247	0.0477082	0.534851	0.458152	2.18268
gi|115487664|	1	1	2	2	3	3	52400	Os12g0182200, Os12g0182200, partial .	5.77e-05	0.000100719	-9.93677	-9.92726	-9.48664	-9.48673	-9.06704	-9.10691	-2.81893	0.0478804	0.534851	0.572709	1.74609

## Sheet: File6
Identifier	Nipponbare.c.1.csv	Nipponbare.c.2.csv	Nipponbare.c.3.csv	Nipponbare.r.1.csv	Nipponbare.r.2.csv	Nipponbare.r.3.csv	Mr	Description	NSAF.Nipponbare.c	NSAF.Nipponbare.r	NSAF.Nipponbare.c.1.csv	NSAF.Nipponbare.c.2.csv	NSAF.Nipponbare.c.3.csv	NSAF.Nipponbare.r.1.csv	NSAF.Nipponbare.r.2.csv	NSAF.Nipponbare.r.3.csv	statistic.t	p.value	pAdj	ratio	invratio
gi|115468818|	0	0	0	2	2	2	14600	Os06g0602600, Os06g0602600 .Alba, Alba	5.68e-05	0.000288701	-9.76011	-9.74975	-9.81932	-8.15366	-8.11073	-8.18745	-52.4065	7.94e-07	0.000436025	0.196753	5.08251
gi|115453597|	0	0	0	6	4	5	10400		7.97e-05	0.000889279	-9.42089	-9.41053	-9.4801	-6.85893	-7.18373	-7.05977	-24.7526	1.58e-05	0.00480652	0.0896708	11.1519
gi|115461693|	0	0	0	2	2	3	15600	Os05g0111200, Os05g0111200 .Tim17, Tim17/Tim22/Tim23/Pmp24 family	5.32e-05	0.0003049	-9.82636	-9.816	-9.88557	-8.21991	-8.17698	-7.91722	-17.9153	5.71e-05	0.012389	0.174357	5.73535
gi|115447981|	1	1	1	2	2	2	60800	Os02g0686400, Os02g0686400 .AspRS_cyto_N, AspRS_cyto_N: N-terminal, anticodon recognition do...AsxRS_core, Asx tRNA synthetase (AspRS/AsnRS) class II core doma...PLN02850, aspartate-tRNA ligase	4.09e-05	6.93e-05	-10.0881	-10.0777	-10.1473	-9.58023	-9.5373	-9.61401	-16.993	7.03e-05	0.0133616	0.590259	1.69417
gi|115462599|	0	0	0	7	5	10	20800	Os05g0207300, Os05g0207300 .Ribosomal_L5, Ribosomal protein L5Ribosomal_L5_C, ribosomal L5P family C-terminusPTZ00156, 60S ribosomal protein L11	3.99e-05	0.000629816	-10.114	-10.1037	-10.1733	-7.40898	-7.67621	-7.10629	-16.4602	7.98e-05	0.013471	0.0633061	15.7963
gi|115439267|	0	0	0	3	2	2	38700	Os01g0687500, Os01g0687500 .FMT_core_Met-tRNA-FMT_N, Methionyl-tRNA formyltransferase, N-terminal ...Met_tRNA_FMT_C, C-terminal domain of Formyltransferase and other ...PLN02285, methionyl-tRNA formyltransferase	2.14e-05	0.000123386	-10.7349	-10.7246	-10.7941	-8.79201	-9.08555	-9.16226	-15.1269	0.000111328	0.0153835	0.173678	5.75778
gi|115488294|	0	0	0	3	3	2	71900	Os12g0407500, Os12g0407500 .SEEEED, Serine-rich region of AP3B1, clathrin-adaptor complexPTEN_C2, C2 domain of PTEN tumor-suppressor proteinPTPc_motif, Protein tyrosine phosphatase, catalytic domain motif	1.15e-05	7.45e-05	-11.3544	-11.344	-11.4136	-9.41144	-9.36852	-9.7817	-13.9169	0.000154589	0.0195813	0.154735	6.46267
gi|115463511|	0	0	0	4	2	4	34400	Os05g0371200, Os05g0371200 .MPN_RPN11_CSN5, Mov34/MPN/PAD-1 family: proteasomal regulatory p...	2.41e-05	0.000186567	-10.6171	-10.6068	-10.6764	-8.42291	-8.96777	-8.45669	-11.3615	0.000342225	0.0346788	0.12922	7.73873
gi|115439335|	2	2	2	4	5	5	59900	Os01g0693800, Os01g0693800, partial .PLN02569, threonine synthaseThr-synth_1, Threonine synthase is a pyridoxal phosphate (PLP) d...	6.92e-05	0.00014546	-9.56232	-9.55196	-9.62154	-8.97753	-8.73393	-8.81064	-9.82517	0.000601698	0.05081	0.475907	2.10125
gi|115440081|	0	0	0	11	6	3	44400	Os01g0761000, Os01g0761000 .	1.87e-05	0.000273309	-10.8723	-10.862	-10.9315	-7.73982	-8.26744	-8.96319	-7.22716	0.0019444	0.14612	0.0683416	14.6324
gi|115466838|	0	0	0	3	1	2	21200	Os06g0187900, Os06g0187900 .RRM, RRM (RNA recognition motif), also known as RBD (RNA binding...zf-CCHC, Zinc knuckle	3.91e-05	0.000197664	-10.1331	-10.1227	-10.1923	-8.19017	-8.99454	-8.56043	-6.71509	0.00256045	0.155066	0.197907	5.05289
gi|115451331|	1	1	1	2	2	3	20000	Os03g0196800, Os03g0196800 .rpsJ, 30S ribosomal protein S10	0.000124398	0.000237822	-8.97621	-8.96584	-9.03542	-8.46837	-8.42544	-8.16568	-6.59038	0.00274551	0.155066	0.523072	1.91178
gi|115480167|	0	0	0	7	5	2	12100	Os09g0517000, Os09g0517000 .	6.85e-05	0.000724699	-9.57229	-9.56193	-9.6315	-6.86723	-7.13446	-7.99963	-6.58462	0.00275445	0.155066	0.0945756	10.5735
gi|115452761|	0	0	0	1	2	3	23900	Os03g0324800, Os03g0324800 .COG1579, Zn-ribbon protein, possibly nucleic acid-binding [Gener...	3.47e-05	0.000175583	-10.253	-10.2426	-10.3122	-9.15734	-8.60359	-8.34383	-6.50818	0.00287655	0.156155	0.197625	5.06008
gi|115473399|	0	0	0	3	1	3	41400		2e-05	0.000114297	-10.8024	-10.792	-10.8616	-8.85945	-9.66382	-8.89323	-6.37342	0.00310846	0.162926	0.175262	5.70573
gi|115468688|	0	0	0	2	3	1	57500	Os06g0583400, Os06g0583400 .Arginase_HDAC, Arginase-like and histone-like hydrolasesPTZ00063, histone deacetylase	1.44e-05	7.41e-05	-11.1309	-11.1205	-11.1901	-9.52442	-9.14502	-10.069	-5.82707	0.00432068	0.205232	0.194759	5.13456
gi|115489478|	2	1	3	8	10	8	80200	Os12g0605800, Os12g0605800 .CPSase_L_D2, Carbamoyl-phosphate synthase L chain, ATP binding d...biotinyl_domain, The biotinyl-domain or biotin carboxyl carrier ...Biotin_carb_C, Biotin carboxylase C-terminal domainCPSase_L_chain, Carbamoyl-phosphate synthase L chain, N-terminal ...COG4770, Acetyl/propionyl-CoA carboxylase, alpha subunit [Lipid ...	5.12e-05	0.00019327	-9.85417	-10.3546	-9.57691	-8.63339	-8.37915	-8.66717	-5.58518	0.00504027	0.219172	0.265057	3.77277
gi|115438416|	0	0	0	7	2	2	23900		3.47e-05	0.00029352	-10.253	-10.2426	-10.3122	-7.54791	-8.60359	-8.6803	-5.44266	0.00553327	0.219172	0.118219	8.45887
gi|115484401|	112	99	112	138	121	140	42000	Os11g0171300, Os11g0171300 .FBP_aldolase_I_a, Fructose-1,6-bisphosphate aldolase	0.00426712	0.00534899	-5.40066	-5.51309	-5.45987	-5.19573	-5.28376	-5.21518	-5.38354	0.00575501	0.219172	0.797743	1.25354
gi|115443737|	6	5	5	12	9	9	53700	Os02g0110200, Os02g0110200 .PLN02648, allene oxide synthase	0.000180339	0.000329556	-8.49755	-8.65424	-8.72382	-7.84661	-8.07812	-8.15484	-5.23878	0.00634552	0.227306	0.547219	1.82742
gi|115479815|	1	2	1	4	6	5	49700	Os09g0482200, Os09g0482200 .cnd41_like, Chloroplast Nucleoids DNA-binding Protease, catalyze...Asp, Eukaryotic aspartyl protease	6.15e-05	0.000187075	-9.88648	-9.36529	-9.94569	-8.79086	-8.3802	-8.62397	-5.16494	0.00667523	0.227306	0.328633	3.04291
gi|115435500|	6	3	4	12	10	12	21800	Os01g0233000, Os01g0233000 .DREPP, DREPP plasma membrane polypeptide	0.000367878	0.000913119	-7.59605	-8.20472	-8.02298	-6.94511	-7.07654	-6.9789	-5.09643	0.00700001	0.227306	0.40288	2.48213
gi|115441899|	0	0	1	5	3	4	22600	Os01g0921600, Os01g0921600 .TPR, Tetratricopeptide repeat domainTOM20_plant, Plant specific mitochondrial import receptor subuni...	6.01e-05	0.000334624	-10.197	-10.1867	-9.15764	-7.80213	-8.21119	-8.03659	-5.02118	0.0073792	0.227306	0.179666	5.56589
gi|115471021|	0	1	1	7	5	6	24800	Os07g0194000, Os07g0194000 .Synaptobrevin, SynaptobrevinLongin, Regulated-SNARE-like domain	7.77e-05	0.000440908	-10.2899	-9.18096	-9.25053	-7.58487	-7.8521	-7.76176	-5.01454	0.00741384	0.227306	0.176164	5.67653
gi|115466256|	24	23	24	35	46	37	47900	Os06g0136600, Os06g0136600 .PLN00191, enolaseenolase, Enolase: Enolases are homodimeric enzymes that catalyse...	0.000836517	0.0014064	-7.05638	-7.08769	-7.11559	-6.68851	-6.37567	-6.66749	-4.97398	0.00762988	0.2274	0.594792	1.68126
gi|115463343|	6	5	7	10	11	9	49700	Os05g0349500, Os05g0349500 .NUP50, NUP50 (Nucleoporin 50 kDa)RanBD_NUP50_plant, Ran-binding protein 2, repeat 1DUF1510, Protein of unknown function (DUF1510)	0.000216157	0.000357068	-8.42014	-8.57683	-8.33625	-7.94356	-7.80966	-8.07743	-4.7874	0.00872813	0.25513	0.605367	1.65189
gi|115474869|	4	5	5	9	7	7	39700	Os08g0157500, Os08g0157500 .Methyltransf_2, O-methyltransferaseDimerization, Dimerization domain	0.000215638	0.000346729	-8.56321	-8.35218	-8.42175	-7.81899	-8.01245	-8.08916	-4.6489	0.00966939	0.262149	0.621922	1.60792
gi|115466002|	0	2	2	20	18	14	62700	Os06g0113900, Os06g0113900 .ATG22, Vacuole effluxer Atg22 likeMFS, The Major Facilitator Superfamily (MFS) is a large and dive...	4.82e-05	0.000480791	-11.2174	-9.59765	-9.66722	-7.50687	-7.56659	-7.88693	-4.62837	0.00981922	0.262149	0.100287	9.97138
gi|115485513|	7	10	11	21	17	16	22200	Os11g0482000, Os11g0482000 .PTZ00091, 40S ribosomal protein S5	0.000732435	0.00140558	-7.47113	-7.12429	-7.1029	-6.42097	-6.58389	-6.71945	-4.46823	0.0110898	0.285647	0.521091	1.91905
gi|115444621|	1	2	1	5	3	5	20100	Os02g0180200, Os02g0180200 .PRK00153, hypothetical protein	0.000152015	0.000403179	-8.98119	-8.46001	-9.04041	-7.6849	-8.09396	-7.71869	-4.39664	0.0117218	0.285647	0.377041	2.65223
gi|115471993|	2	2	3	7	4	5	25800	Os07g0468100, Os07g0468100 .GST_N_Tau, GST_N family, Class Tau subfamilyGST_C_Tau, C-terminal, alpha helical domain of Class Tau Glutath...Gst, Glutathione S-transferase [Posttranslational modification, ...	0.000181241	0.000380175	-8.72002	-8.70966	-8.44276	-7.6244	-8.0923	-7.96834	-4.3713	0.0119559	0.285647	0.476729	2.09763
gi|115456239|	0	0	0	3	1	7	16200	Os03g0820500, Os03g0820500 .ADF_cofilin_like, Cofilin, Destrin, and related actin depolymerizing ...	5.12e-05	0.000425774	-9.8641	-9.85374	-9.92331	-7.92118	-8.72555	-7.19282	-4.3637	0.0120273	0.285647	0.120234	8.31709
gi|115461160|	8	7	9	11	10	10	32700	Os04g0665800, Os04g0665800 .PAP_fibrillin, PAP_fibrillin	0.000429979	0.000558506	-7.73325	-7.84805	-7.68123	-7.43396	-7.482	-7.55871	-4.28954	0.0127508	0.293654	0.769873	1.29892
gi|115485837|	1	0	0	3	3	3	68100	Os11g0546000, Os11g0546000 .COG1245, Predicted ATPase, RNase L inhibitor (RLI) homolog [Gene...Fer4, 4Fe-4S binding domainRLI, Possible Fer4-like domain in RNase L inhibitor, RLIABC_RNaseL_inhibitor_domain1, The ATP-binding cassette domain 1 of RNase L ...ABC_RNaseL_inhibitor_domain2, The ATP-binding cassette domain 2 of RNase L ...	2.04e-05	8.67e-05	-10.2015	-11.2897	-11.3593	-9.35714	-9.31422	-9.39093	-4.24999	0.0131581	0.296692	0.235724	4.24226
gi|115474635|	2	0	1	19	13	7	18700	Os08g0129200, Os08g0129200 .CSP_CDS, Cold-Shock Protein (CSP) contains an S1-like cold-shock...zf-CCHC (2&times;), Zinc knuckle	0.000132733	0.00122314	-8.39817	-9.99725	-8.96821	-6.34704	-6.67184	-7.33634	-4.2391	0.0132731	0.296692	0.108518	9.21505
gi|115472167|	9	11	9	16	14	22	16900	Os07g0492000, Os07g0492000 .NDPk_I, Nucleoside diphosphate kinase Group I (NDPk_I)-like: NDP...NDK, Nucleoside diphosphate kinase	0.000999538	0.00176914	-6.96196	-6.76054	-7.02117	-6.41288	-6.49917	-6.13651	-4.18997	0.0138069	0.299806	0.564984	1.76996
gi|115448293|	7	8	6	15	16	11	10400	Os02g0715400, Os02g0715400 .	0.0011998	0.00236078	-6.71284	-6.57732	-6.91516	-5.9899	-5.88445	-6.32217	-4.07269	0.0151893	0.31077	0.508223	1.96764
gi|115488548|	0	0	0	6	2	1	15600	Os12g0478200, Os12g0478200, partial .PH-GRAM_GEM, GLABRA 2 expression modulator (GEM) Pleckstrin Homo...	5.32e-05	0.000379083	-9.82636	-9.816	-9.88557	-7.2644	-8.17698	-8.76452	-4.05988	0.0153503	0.31077	0.140238	7.13076
gi|115482422|	2	2	4	6	5	6	57800	Os10g0466300, Os10g0466300 WD40, WD40 domain, found in a number of eukaryotic proteins that...Prp19, Prp19/Pso4-like	9.01e-05	0.00017949	-9.52664	-9.51628	-8.99806	-8.57412	-8.69824	-8.6079	-4.03765	0.0156343	0.31077	0.50175	1.99302
gi|115448655|	1	1	1	2	2	4	29300	Os02g0745000, Os02g0745000, partial .ArsA, ArsA ATPase functionas as an efflux pump located on the in...	8.49e-05	0.000180814	-9.35806	-9.3477	-9.41727	-8.85023	-8.8073	-8.29622	-4.03379	0.0156844	0.31077	0.469617	2.1294
gi|115465191|	0	0	0	5	1	10	20500	Os05g0542500, Os05g0542500 .PRK13108, prolipoprotein diacylglyceryl transferase	4.05e-05	0.000470332	-10.0995	-10.0891	-10.1587	-7.70461	-8.96096	-7.09176	-3.98981	0.0162675	0.317007	0.086013	11.6262
gi|115447077|	1	0	1	4	3	5	32100	Os02g0596000, Os02g0596000 .RHOD, Rhodanese Homology Domain (RHOD)	5.98e-05	0.000235012	-9.44933	-10.5376	-9.50854	-8.35371	-8.56209	-8.18682	-3.96183	0.0166521	0.319756	0.254566	3.92826
gi|115474601|	58	53	52	77	64	69	36400	Os08g0126300, Os08g0126300 .Gp_dh_C, Glyceraldehyde 3-phosphate dehydrogenase, C-terminal do...Gp_dh_N, Glyceraldehyde 3-phosphate dehydrogenase, NAD binding d...PLN02358, glyceraldehyde-3-phosphate dehydrogenase	0.00250045	0.00326195	-5.91148	-5.99046	-6.07891	-5.63322	-5.77391	-5.77596	-3.93364	0.0170508	0.319756	0.76655	1.30455
gi|115481322|	9	5	6	13	12	18	109300	Os10g0182000, Os10g0182000 .PLN02900, alanyl-tRNA synthetasetRNA_SAD, Threonyl and Alanyl tRNA synthetase second additional ...AlaRS_core, Alanyl-tRNA synthetase (AlaRS) class II core catalyt...	0.000108863	0.000227664	-8.82874	-9.36493	-9.26745	-8.48034	-8.51437	-8.19904	-3.91984	0.01725	0.319756	0.478174	2.09129
gi|115459204|	0	0	0	1	4	1	85200	Os04g0496800, Os04g0496800 .LETM1, LETM1-like proteinEFh, EF-hand, calcium binding motifEF-hand_7, EF-hand domain pair	9.73e-06	5.03e-05	-11.5241	-11.5137	-11.5833	-10.4285	-9.28693	-10.4623	-3.82852	0.0186418	0.330239	0.193642	5.16418
gi|115449307|	0	0	0	1	4	1	13000	Os02g0804400, Os02g0804400 .	6.38e-05	0.000329443	-9.64404	-9.63367	-9.70325	-8.54841	-7.40687	-8.5822	-3.82852	0.0186418	0.330239	0.193642	5.16418
gi|115436002|	1	0	0	4	4	2	105200	Os01g0281400, Os01g0281400 .COG5096, Vesicle coat complex, various subunits [Intracellular t...Coatamer_beta_C, Coatomer beta C-terminal regionCoatomer_b_Cpla, Coatomer beta subunit appendage platform	1.32e-05	6.18e-05	-10.6363	-11.7246	-11.7942	-9.54072	-9.49779	-10.1623	-3.82264	0.0187358	0.330239	0.213863	4.67588
gi|115454745|	0	1	0	4	2	3	119600	Os03g0694900, Os03g0694900 .ValRS_core, catalytic core domain of valyl-tRNA synthetasesAnticodon_Ia_Val, Anticodon-binding domain of valyl tRNA synthetasestRNA-synt_1_2, Leucyl-tRNA synthetase, Domain 2Val_tRNA-synt_C, Valyl tRNA synthetase tRNA binding armDUF3381, Domain of unknown function (DUF3381)PLN02381, valyl-tRNA synthetase	1.17e-05	4.91e-05	-11.8632	-10.7543	-11.9225	-9.66901	-10.2139	-9.9541	-3.81236	0.0189019	0.330239	0.237705	4.2069
gi|115442299|	1	1	3	10	4	10	21300	Os01g0953600, Os01g0953600 .FMN_red, NADPH-dependent FMN reductase	0.000166515	0.000666462	-9.03918	-9.02882	-8.2511	-7.09626	-7.90063	-7.13005	-3.77381	0.0195399	0.335418	0.249849	4.00242
gi|115447243|	1	0	0	4	3	2	16600	Os02g0610700, Os02g0610700 .	8.38e-05	0.000356605	-8.78988	-9.87813	-9.9477	-7.69426	-7.90264	-8.31583	-3.75927	0.0197874	0.335418	0.234983	4.25563
gi|115459800|	3	3	2	5	7	5	59200	Os04g0551800, Os04g0551800 .TCP1_alpha, TCP-1 (CTT or eukaryotic type II) chaperonin family,...	8.91e-05	0.000176389	-9.2141	-9.20374	-9.60978	-8.7651	-8.41202	-8.79889	-3.75503	0.0198603	0.335418	0.505241	1.97925
gi|115450335|	1	0	0	3	4	2	37800	Os03g0117800, Os03g0117800 .APH, Phosphotransferase enzyme familyFructosamin_kin, Fructosamine kinase	3.68e-05	0.000157254	-9.61278	-10.701	-10.7706	-8.76848	-8.47423	-9.13873	-3.72099	0.0204568	0.340014	0.234012	4.27329
gi|115484427|	1	0	1	7	4	3	108800	Os11g0174000, Os11g0174000, partial .	1.77e-05	8.02e-05	-10.67	-11.7582	-10.7292	-9.06354	-9.53144	-9.85946	-3.71412	0.0205798	0.340014	0.220088	4.54365
gi|115441701|	20	20	12	34	37	33	22000	Os01g0905800, Os01g0905800 .Aldolase_Class_I, Class I aldolases	0.00135304	0.00269908	-6.45656	-6.4462	-7.01047	-5.93901	-5.8127	-6.00221	-3.69993	0.0208367	0.340557	0.501298	1.99482
gi|115463807|	0	1	0	3	4	2	25200		5.54e-05	0.000235881	-10.3059	-9.19696	-10.3651	-8.36301	-8.06877	-8.73327	-3.68184	0.0211697	0.342318	0.234996	4.25539
gi|115466686|	1	0	0	3	5	2	83700	Os06g0172800, Os06g0172800 .PLN02684, Probable galactinol--sucrose galactosyltransferase	1.66e-05	7.8e-05	-10.4077	-11.496	-11.5655	-9.56341	-9.06849	-9.93366	-3.62477	0.0222629	0.34811	0.213059	4.69354
gi|115459882|	9	13	7	21	19	18	30700	Os04g0559700, Os04g0559700 .	0.000552719	0.00108977	-7.55891	-7.19715	-7.85451	-6.74514	-6.79985	-6.92921	-3.60091	0.0227397	0.34811	0.50719	1.97165
gi|115488440|	4	3	4	5	5	7	58400	Os12g0443700, Os12g0443700, partial .	0.000118088	0.000177327	-8.94918	-9.19013	-9.00839	-8.7515	-8.70857	-8.47513	-3.59655	0.0228282	0.34811	0.665934	1.50165
gi|115477781|	1	1	0	4	3	7	46700	Os08g0557600, Os08g0557600 .Pyr_redox, Pyridine nucleotide-disulphide oxidoreductasePyr_redox_2, Pyridine nucleotide-disulphide oxidoreductase	4.19e-05	0.000184726	-9.82422	-9.81386	-10.982	-8.7286	-8.93698	-8.25156	-3.5828	0.0231098	0.34811	0.227034	4.40462
gi|115442185|	0	2	0	4	8	13	35700	Os01g0944700, Os01g0944700 .Glyco_hydro_17, Glycosyl hydrolases family 17	5.5e-05	0.000414513	-10.6542	-9.03444	-10.7134	-8.46	-7.78109	-7.39518	-3.56839	0.0234095	0.34811	0.132747	7.5331
gi|115461520|	3	2	2	4	7	5	16000	Os04g0691600, Os04g0691600 .Ribosomal_S17, Ribosomal protein S17	0.000294269	0.000617638	-7.90576	-8.23188	-8.30145	-7.65744	-7.10369	-7.49056	-3.56746	0.0234289	0.34811	0.476442	2.09889
gi|115480571|	43	49	54	59	58	74	51700	Os09g0553200, Os09g0553200 .UGPase_euk, Eukaryotic UGPase catalyses the synthesis of UDP-Glu...	0.00157407	0.00208616	-6.55864	-6.41906	-6.39241	-6.24841	-6.22243	-6.05737	-3.55386	0.0237163	0.34811	0.754532	1.32532
gi|115472203|	4	3	6	10	9	7	68900	Os07g0496200, Os07g0496200 .PLN03129, NADP-dependent malic enzymeNAD_bind_1_malic_enz, NAD(P) binding domain of malic enzyme (ME), ...malic, Malic enzyme, N-terminal domain	0.000115459	0.000224881	-9.11452	-9.35547	-8.80601	-8.27021	-8.32737	-8.64047	-3.46077	0.0257996	0.37348	0.513424	1.94771
gi|115469444|	41	44	38	56	47	53	65400	Os06g0669400, Os06g0669400, partial .Peptidase_M41, Peptidase family M41FtsH_fam, ATP-dependent metalloprotease FtsHAAA, The AAA+ (ATPases Associated with a wide variety of cellula...	0.00105425	0.00135129	-6.84077	-6.76061	-6.97502	-6.53521	-6.66579	-6.62356	-3.41288	0.0269558	0.376806	0.780183	1.28175
gi|115441943|	2	3	1	5	5	6	56200	Os01g0924900, Os01g0924900 .Ebola_NP, Ebola nucleoproteinDEK_C, DEK C terminal domain	7.45e-05	0.000174635	-9.49857	-9.15173	-10.0686	-8.7131	-8.67017	-8.57983	-3.40034	0.0272689	0.376806	0.426385	2.3453
gi|115473047|	5	3	3	7	7	6	46000	Os07g0585000, Os07g0585000 .C2, C2 domain	0.000150623	0.000263124	-8.50983	-8.95146	-9.02103	-8.20267	-8.15974	-8.37955	-3.34115	0.028805	0.388026	0.57244	1.74691
gi|115476458|	1	1	0	3	3	4	67100	Os08g0422000, Os08g0422000 .FixC, Dehydrogenases (flavoproteins) [Energy production and conv...	2.92e-05	9.6e-05	-10.1867	-10.1763	-11.3445	-9.34235	-9.29942	-9.12482	-3.33959	0.0288467	0.388026	0.304008	3.28938
gi|115465569|	11	19	16	25	25	38	62300	Os05g0573700, Os05g0573700 .IlvN, Acetohydroxy acid isomeroreductase, catalytic domainIlvC, Acetohydroxy acid isomeroreductase, catalytic domainilvC, ketol-acid reductoisomerase	0.000421537	0.000803077	-8.07555	-7.53712	-7.77375	-7.28221	-7.23928	-6.90402	-3.32822	0.029154	0.388109	0.524902	1.90512
gi|115460916|	8	9	8	10	12	11	26400	Os04g0644400, Os04g0644400 .HPS_like, HPS_like: Hydrophobic Protein from Soybean (HPS)-like ...	0.00055553	0.000735368	-7.51924	-7.39765	-7.57845	-7.31092	-7.09364	-7.25373	-3.32055	0.0293635	0.388109	0.755445	1.32372
gi|115477831|	67	62	66	105	94	77	22000	Os08g0560900, Os08g0560900 .PLN00041, photosystem I reaction center subunit II	0.00493596	0.00710384	-5.26485	-5.33145	-5.33899	-4.82126	-4.88844	-5.16348	-3.29936	0.0299514	0.389627	0.694831	1.4392
gi|115473483|	3	3	4	12	5	7	42200	Os07g0626800, Os07g0626800, partial .Amino_oxidase, Flavin containing amine oxidoreductaseNAD_binding_8, NAD(P)-binding Rossmann-like domain	0.00015011	0.000338294	-8.8756	-8.86523	-8.68349	-7.60562	-8.38367	-8.15023	-3.18921	0.0332413	0.416004	0.443726	2.25364
gi|115438420|	4	2	3	11	8	5	54200	Os01g0608000, Os01g0608000 .	0.000107	0.000265441	-8.87454	-9.45197	-9.18507	-7.93926	-8.19862	-8.71065	-3.1543	0.0343717	0.416004	0.403102	2.48076
gi|115464035|	8	7	6	16	19	10	63900	Os05g0429400, Os05g0429400 .SEC14, Sec14p-like lipid-binding domain. Found in secretory prot...CRAL_TRIO_N, CRAL/TRIO, N-terminal domain	0.000195182	0.000411964	-8.40319	-8.51799	-8.73067	-7.74289	-7.53291	-8.22866	-3.14946	0.0345318	0.416004	0.473784	2.11067
gi|115447785|	9	11	6	14	23	19	30700	Os02g0666200, Os02g0666200 .MIP, Major intrinsic protein (MIP) superfamily. Members of the M...	0.000498501	0.00105588	-7.55891	-7.35749	-7.99761	-7.13904	-6.61326	-6.87656	-3.14267	0.0347582	0.416004	0.472119	2.11811
gi|115442403|	27	23	28	44	32	33	39600	Os01g0962700, Os01g0962700 .secretory_peroxidase, Horseradish peroxidase and related secretory plant ...	0.00110787	0.0015671	-6.75058	-6.89741	-6.77408	-6.27227	-6.54359	-6.59	-3.10635	0.035999	0.42654	0.70696	1.41451
gi|115482412|	0	0	0	7	1	1	18700	Os10g0465800, Os10g0465800 .Ribosomal_L21e, Ribosomal protein L21ePLN00190, 60S ribosomal protein L21	4.43e-05	0.000314926	-10.0076	-9.99725	-10.0668	-7.30255	-8.86906	-8.94577	-3.08188	0.0368641	0.431026	0.140822	7.10114
gi|115476610|	1	2	0	5	4	6	20600	Os08g0440100, Os08g0440100 .Lipocalin_2, Lipocalin-like domain	0.000122627	0.000448053	-9.00577	-8.48458	-10.1636	-7.70947	-7.86722	-7.5762	-2.98134	0.0406848	0.452707	0.273687	3.65381
gi|115478691|	194	201	213	214	224	221	28000	Os09g0346500, Os09g0346500 .PLN00025, photosystem II light harvesting chlorophyll a/b bindin...PLN00048, photosystem I light harvesting chlorophyll a/b binding...	0.0120228	0.0132602	-4.44771	-4.40199	-4.41372	-4.35283	-4.26433	-4.3545	-2.96653	0.041286	0.452707	0.90668	1.10292
gi|115450493|	161	157	162	166	165	189	47100	Os03g0129300, Os03g0129300 .PLN02237, glyceraldehyde-3-phosphate dehydrogenase BGp_dh_C, Glyceraldehyde 3-phosphate dehydrogenase, C-terminal do...Gp_dh_N, Glyceraldehyde 3-phosphate dehydrogenase, NAD binding d...CP12, CP12 domain	0.00565032	0.00621208	-5.15371	-5.16843	-5.20675	-5.12621	-5.0893	-5.0306	-2.94425	0.0422103	0.452707	0.909569	1.09942
gi|115464981|	1	1	2	3	3	2	62500	Os05g0524400, Os05g0524400 .PLN02564, 6-phosphofructokinase	4.83e-05	8.58e-05	-10.1156	-10.1053	-9.66403	-9.27133	-9.22841	-9.64159	-2.92968	0.0428273	0.452707	0.56298	1.77626
gi|115449167|	13	12	16	16	20	18	60000	Os02g0792800, Os02g0792800 .PaO, Pheophorbide a oxygenaseRieske_RO_Alpha_Tic55, Tic55 is a 55kDa LLS1-related non-heme iron ...SRPBCC, START/RHO_alpha_C/PITP/Bet_v1/CoxG/CalC (SRPBCC) ligand-...	0.000390205	0.000520673	-7.87759	-7.94419	-7.73614	-7.67991	-7.41992	-7.59929	-2.91157	0.0436095	0.452707	0.749425	1.33436
gi|115458896|	0	2	0	4	5	3	23100	Os04g0470100, Os04g0470100 .PLN03108, Rab family proteinRab2, Rab GTPase family 2 (Rab2)	8.5e-05	0.000330313	-10.2189	-8.59912	-10.2781	-8.02469	-7.78109	-8.30978	-2.9081	0.0437614	0.452707	0.257451	3.88423
gi|115467478|	6	6	6	10	7	14	16700	Os06g0264800, Os06g0264800 .CAAD, CAAD domains of cyanobacterial aminoacyl-tRNA synthetase	0.000645579	0.00108473	-7.32955	-7.31918	-7.38876	-6.85296	-7.14651	-6.56397	-2.89786	0.0442127	0.452707	0.59515	1.68025
gi|115452453|	2	2	1	3	3	5	29100	Os03g0295800, Os03g0295800 .GILT, Gamma interferon inducible lysosomal thiol reductase (GILT...	0.000124303	0.000239996	-8.84039	-8.83003	-9.41042	-8.50691	-8.46398	-8.0887	-2.88827	0.0446406	0.452707	0.517937	1.93074
gi|115462945|	0	0	2	3	4	3	23200	Os05g0274900, Os05g0274900 .	8.14e-05	0.000279553	-10.2232	-10.2129	-8.67301	-8.28032	-7.98608	-8.3141	-2.87284	0.0453386	0.452707	0.291124	3.43496
gi|115459598|	1	0	0	3	1	3	33900	Os04g0531700, Os04g0531700, partial .	4.1e-05	0.000139584	-9.50389	-10.5921	-10.6617	-8.65958	-9.46395	-8.69337	-2.86972	0.0454817	0.452707	0.293967	3.40174
gi|115482158|	0	0	1	4	4	1	98700	Os10g0436800, Os10g0436800 .	1.38e-05	6.04e-05	-11.6712	-11.6608	-10.6318	-9.47694	-9.43401	-10.6093	-2.86678	0.0456166	0.452707	0.227866	4.38855
gi|115470885|	14	18	17	20	24	34	44700	Os07g0180900, Os07g0180900 .Ribos_L4_asso_C, 60S ribosomal protein L4 C-terminal domainPLN00185, 60S ribosomal protein L4-1Ribosomal_L4, Ribosomal protein L4/L1 family	0.000624355	0.000995109	-7.51176	-7.25778	-7.38292	-7.16848	-6.9473	-6.68173	-2.84658	0.0465565	0.452707	0.627424	1.59382
gi|115482778|	1	1	3	5	3	4	41400	Os10g0500700, Os10g0500700 .GRX_PICOT_like (2&times;), Glutaredoxin (GRX) family, PKC-interacting cousin ...TRX_PICOT, TRX domain, PICOT (for PKC-interacting cousin of TRX)...	8.57e-05	0.000182669	-9.70375	-9.69339	-8.91567	-8.40746	-8.81652	-8.64192	-2.84561	0.046602	0.452707	0.468994	2.13222
gi|115478072|	6	6	7	23	8	17	33900	Os09g0133600, Os09g0133600 .PAP_fibrillin, PAP_fibrillin	0.000333645	0.00081428	-8.03755	-8.02719	-7.95366	-6.75534	-7.72935	-7.08393	-2.84227	0.0467599	0.452707	0.409743	2.44056
gi|115473311|	0	0	1	4	1	2	16000	Os07g0613200, Os07g0613200 .PTZ00160, 60S ribosomal protein L27a	8.49e-05	0.000296905	-9.85168	-9.84131	-8.81228	-7.65744	-8.71313	-8.27901	-2.78672	0.0494775	0.455076	0.286018	3.49629
gi|115489704|	0	1	0	1	3	4	39600	Os12g0630700, Os12g0630700 .HAD, haloacid dehalogenase-like hydrolase	3.53e-05	0.000134405	-10.7579	-9.64894	-10.8171	-9.66229	-8.77207	-8.59747	-2.7779	0.0499258	0.455076	0.262449	3.81026
gi|11466811|	1	1	0	3	4	2	7600		0.000257705	0.000782133	-8.00862	-7.99826	-9.16645	-7.16432	-6.87007	-7.53457	-2.77647	0.0499985	0.455076	0.32949	3.03499

## Sheet: File7
Identifier	IACc.1.csv	IACc.2.csv	IACc.3.csv	IACd.1.csv	IACd.2.csv	IACd.3.csv	Mr	Description	NSAF.IACc	NSAF.IACd	NSAF.IACc.1.csv	NSAF.IACc.2.csv	NSAF.IACc.3.csv	NSAF.IACd.1.csv	NSAF.IACd.2.csv	NSAF.IACd.3.csv	statistic.t	p.value	pAdj	ratio	invratio
gi|115436768|	6	2	4	0	1	1	54500		0.000132992	3.77e-05	-8.54018	-9.50747	-8.95393	-11.0573	-9.96915	-9.8923	2.78364	0.0496333	0.328362	3.5259	0.283615
gi|115457372|	6	5	5	3	4	2	24800		0.000378606	0.000245497	-7.75283	-7.93165	-7.9659	-8.32405	-8.08318	-8.59412	2.78515	0.0495571	0.328362	1.5422	0.648424
gi|115465942|	65	66	56	37	42	47	40000	Os06g0107700, Os06g0107700 .PLN03115, ferredoxin--NADP(+) reductaseCYPOR_like_FNR, These ferredoxin reductases are related to the N...	0.00252896	0.00186691	-5.92061	-5.91724	-6.11445	-6.43051	-6.31579	-6.12772	2.80022	0.0488006	0.327696	1.35462	0.738213
gi|115486823|	384	348	365	277	321	251	47900	Os11g0707000, Os11g0707000 .PLN00020, ribulose bisphosphate carboxylase/oxygenase activase -...	0.0122937	0.0103411	-4.33096	-4.44104	-4.42766	-4.60926	-4.47253	-4.64124	2.80107	0.0487584	0.327696	1.18882	0.841169
gi|115435932|	4	8	6	2	3	3	12400	Os01g0276000, Os01g0276000 .PTZ00106, 60S ribosomal protein L30	0.000841791	0.000448435	-7.4274	-6.80319	-7.1057	-7.96737	-7.64135	-7.5645	2.80266	0.0486794	0.327696	1.87717	0.532716
gi|115440369|	12	10	11	6	9	6	21700	Os01g0784800, Os01g0784800 .FMN_red, NADPH-dependent FMN reductase	0.000852378	0.000603328	-6.96537	-7.1515	-7.09477	-7.57148	-7.20244	-7.50508	2.81859	0.0478965	0.326523	1.41279	0.707818
gi|115446663|	48	39	41	29	21	29	51200	Os02g0553200, Os02g0553200 .ascorbate_peroxidase, Ascorbate peroxidases and cytochrome C peroxidases	0.00135683	0.000921116	-6.46796	-6.685	-6.66985	-6.91732	-7.2441	-6.85091	2.82783	0.0474492	0.325124	1.47303	0.678873
gi|115447403|	7	19	12	0	2	3	75500	Os02g0626100, Os02g0626100 .PLN02457, phenylalanine ammonia-lyasePAL-HAL, Phenylalanine ammonia-lyase (PAL) and histidine ammonia...	0.000280077	5.1e-05	-8.72301	-7.77928	-8.25821	-11.3832	-9.78426	-9.37093	2.86877	0.0455252	0.318192	5.49603	0.18195
gi|115465593|	5	4	6	0	2	1	59600		0.00014807	4.4e-05	-8.79669	-9.00914	-8.67566	-11.1468	-9.54778	-9.98176	2.86974	0.0454803	0.318192	3.36479	0.297195
gi|115469026|	4	7	8	2	1	3	94200	Os06g0625400, Os06g0625400, partial .PqqL, Predicted Zn-dependent peptidases [General function predic...Peptidase_M16_C (2&times;), Peptidase M16 inactive domain	0.000116154	4.7e-05	-9.45513	-8.95608	-8.86516	-9.9951	-10.5164	-9.59222	2.90578	0.0438631	0.313341	2.47189	0.404548
gi|115447399|	24	25	36	18	18	18	37000	Os02g0625500, Os02g0625500 .adenosine_kinase, Adenosine kinase (AK) catalyzes the phosphorylation ...PTZ00247, adenosine kinase	0.00124844	0.000876232	-6.82603	-6.7978	-6.47341	-7.05912	-7.06956	-6.99271	2.95165	0.0419007	0.306945	1.42479	0.701859
gi|115452301|	5	5	6	0	1	2	27300	Os03g0283100, Os03g0283100 .GST_N_3, Glutathione S-transferase, N-terminal domainGST_C_Lambda, C-terminal, alpha helical domain of Class Lambda G...Gst, Glutathione S-transferase [Posttranslational modification, ...	0.000343035	9.77e-05	-8.01592	-8.0277	-7.89489	-10.366	-9.27784	-8.69016	2.97348	0.0410028	0.304236	3.51001	0.284899
gi|115477483|	30	28	22	12	16	17	50200	Os08g0532200, Os08g0532200 .PRK00062, glutamate-1-semialdehyde aminotransferaseOAT_like, Acetyl ornithine aminotransferase family. This family ...	0.00087223	0.000542548	-6.91207	-6.99167	-7.26231	-7.75625	-7.48907	-7.35338	3.00579	0.0397146	0.301338	1.60765	0.622024
gi|115474739|	3	3	3	1	1	2	21600	Os08g0139200, Os08g0139200 .FMN_red, NADPH-dependent FMN reductase	0.00026053	0.000150049	-8.23371	-8.24549	-8.27974	-9.0332	-9.04364	-8.45597	3.03748	0.0384972	0.293906	1.7363	0.575937
gi|115471041|	2	4	2	1	1	1	25900		0.000196887	0.000101494	-8.75174	-8.17572	-8.79776	-9.21475	-9.22519	-9.14834	3.0811	0.0368922	0.291282	1.93988	0.515495
gi|115461951|	2	6	2	0	1	0	43200	Os05g0135700, Os05g0135700 .S-AdoMet_synt_N, S-adenosylmethionine synthetase, N-terminal domainS-AdoMet_synt_C, S-adenosylmethionine synthetase, C-terminal domainS-AdoMet_synt_M, S-adenosylmethionine synthetase, central domainPLN02243, S-adenosylmethionine synthase	0.000143035	3.34e-05	-9.26333	-8.3196	-9.30936	-10.825	-9.73679	-10.7586	3.09081	0.0365456	0.291282	4.28123	0.233577
gi|115446545|	3	5	3	0	1	1	76900		8.72e-05	2.67e-05	-9.50353	-9.06332	-9.54955	-11.4016	-10.3135	-10.2366	3.1422	0.034774	0.284141	3.26278	0.306487
gi|115435974|	9	3	12	1	1	2	47300	Os01g0279100, Os01g0279100 .ACSF, Aerobic Cyclase System Fe-containing subunit (ACSF), ferri...	0.000287534	6.85e-05	-8.019	-9.02931	-7.79059	-9.81701	-9.82746	-9.23978	3.15603	0.0343147	0.284141	4.19627	0.238307
gi|115450389|	6	4	7	3	2	1	23700	Os03g0121700, Os03g0121700 .NAC, NAC domainEGD2, Transcription factor homologous to NACalpha-BTF3 [Transcri...	0.000417424	0.000183199	-7.70746	-8.08696	-7.61038	-8.27868	-8.6256	-9.05958	3.17528	0.033687	0.28338	2.27852	0.43888
gi|115461066|	124	106	118	65	88	78	46600	Os04g0659100, Os04g0659100 .Gln-synt_C, Glutamine synthetase, catalytic domainGln-synt_N, Glutamine synthetase, beta-Grasp domainPLN03036, glutamine synthetase	0.00401993	0.00291394	-5.43108	-5.59901	-5.5265	-6.02552	-5.73501	-5.77807	3.18568	0.0333536	0.28338	1.37955	0.724874
gi|115458216|	2	5	2	0	1	0	32700	Os04g0405100, Os04g0405100 .SAM, Sterile alpha motifTim17, Tim17/Tim22/Tim23/Pmp24 familySAM_superfamily, SAM (Sterile alpha motif )	0.000172454	4.41e-05	-8.98487	-8.20819	-9.03089	-10.5465	-9.45832	-10.4801	3.21423	0.0324581	0.281233	3.90718	0.255939
gi|115438661|	4	8	3	1	0	1	44000	Os01g0622300, Os01g0622300 .URO-D, Uroporphyrinogen decarboxylase (URO-D) is a dimeric cytos...	0.000201662	4.69e-05	-8.6939	-8.06968	-8.99124	-9.74469	-10.8538	-9.67829	3.22033	0.0322705	0.281233	4.30394	0.232345
gi|115467746|	6	5	13	0	2	1	59900		0.000226427	4.38e-05	-8.63466	-8.81349	-7.9498	-11.1518	-9.5528	-9.98678	3.23669	0.0317733	0.278899	5.17131	0.193375
gi|115464251|:reversed	2	2	2	0	1	0	31600		0.000127203	4.57e-05	-8.95065	-8.96243	-8.99667	-10.5123	-9.42411	-10.4459	3.28418	0.0303812	0.272013	2.78501	0.359065
gi|115436500|	42	29	32	14	17	21	65800		0.000852554	0.000477181	-6.8509	-7.22779	-7.16519	-7.87844	-7.70083	-7.41813	3.29019	0.0302102	0.272013	1.78665	0.559708
gi|115456167|	1	5	1	0	0	0	22900		0.000199619	3.83e-05	-9.13946	-7.85195	-9.18548	-10.1903	-10.2007	-10.1238	3.30354	0.0298344	0.270727	5.21697	0.191682
gi|115454789|	5	3	3	1	2	1	95500	Os03g0700700, Os03g0700700, partial .	7.04e-05	3.35e-05	-9.26816	-9.73192	-9.76617	-10.5196	-10.0193	-10.4532	3.30457	0.0298054	0.270727	2.10278	0.475561
gi|115453785|	15	9	21	2	3	6	44800	Os03g0563300, Os03g0563300 .AAA, The AAA+ (ATPases Associated with a wide variety of cellula...chlI, Mg-protoporyphyrin IX chelatase	0.000553851	0.000165127	-7.47515	-7.97648	-7.19396	-9.25189	-8.92586	-8.22997	3.31392	0.0295459	0.270727	3.35409	0.298144
gi|115451441|	5	2	3	0	0	1	68000		9.09e-05	2.19e-05	-8.92854	-9.72878	-9.42655	-11.2786	-11.2891	-10.1136	3.37154	0.0280038	0.259373	4.15163	0.240869
gi|115467636|	11	18	13	1	6	1	51500	Os06g0289900, Os06g0289900 .Glycosyltransferase_GTB_type, Glycosyltransferases catalyze the transfer of sugar ...	0.000452675	0.000106098	-7.91302	-7.44937	-7.7987	-9.90208	-8.44619	-9.83568	3.38458	0.027668	0.258043	4.26657	0.23438
gi|115473811|	2	7	14	0	1	0	80100		0.00016204	1.8e-05	-9.88077	-8.79393	-8.16894	-11.4424	-10.3542	-11.376	3.44896	0.0260793	0.246651	8.99283	0.1112
gi|115448171|	2	4	3	0	0	1	45600		0.000123269	3.26e-05	-9.3174	-8.74139	-9.02695	-10.879	-10.8895	-9.71401	3.45614	0.0259089	0.246651	3.77607	0.264825
gi|115445503|	2	4	6	0	0	1	41500	Os02g0273100, Os02g0273100 .ADCL_like, ADCL_like: 4-Amino-4-deoxychorismate lyase: is a mem...	0.00017316	3.59e-05	-9.22319	-8.64717	-8.3137	-10.7848	-10.7953	-9.61979	3.54261	0.0239571	0.238417	4.82746	0.207148
gi|115482724|	14	14	20	0	3	2	31400	Os10g0496900, Os10g0496900 .FabG, Dehydrogenases with different specificities (related to sh...LPOR_like_SDR_c_like, light-dependent protochlorophyllide reductase ...	0.000842164	0.000121089	-7.18644	-7.19822	-6.88619	-10.5059	-8.57046	-8.83008	3.59615	0.0228363	0.232342	6.95494	0.143783
gi|115486079|	10	9	10	7	5	6	42100	Os11g0591100, Os11g0591100 .GME-like_SDR_e, Arabidopsis thaliana GDP-mannose-3-,5--epimerase ...PLN02695, GDP-D-mannose-3-,5--epimerase	0.000388183	0.000270712	-7.80246	-7.91431	-7.84848	-8.09111	-8.41171	-8.16781	3.61383	0.02248	0.230463	1.43393	0.697382
gi|115475890|	3	4	4	1	1	2	23500		0.00028464	0.000137918	-8.31802	-8.07848	-8.11273	-9.1175	-9.12795	-8.54027	3.6468	0.021833	0.226896	2.06384	0.484534
gi|115435898|	3	2	5	1	0	0	32200	Os01g0271400, Os01g0271400 .S14_ClpP_2, Caseinolytic protease (ClpP) is an ATP-dependent, hi...	0.000190403	4.5e-05	-8.63299	-8.98123	-8.22703	-9.43247	-10.5415	-10.4647	3.65967	0.0215866	0.226896	4.23043	0.236383
gi|115435678|	4	1	1	0	0	0	65700	Os01g0250900, Os01g0250900 .5_nucleotid, 5- nucleotidase family	6.17e-05	1.33e-05	-9.09481	-10.2052	-10.2394	-11.2442	-11.2547	-11.1778	3.6606	0.0215689	0.226896	4.62272	0.216323
gi|115465001|	2	3	3	1	0	0	29800		0.00017051	4.86e-05	-8.892	-8.5673	-8.60155	-9.35501	-10.4641	-10.3872	3.71349	0.0205911	0.223015	3.50606	0.28522
gi|115435186|	1	4	1	0	0	0	65600		6.15e-05	1.34e-05	-10.1919	-9.10506	-10.2379	-11.2427	-11.2531	-11.1763	3.7175	0.0205192	0.223015	4.60083	0.217352
gi|115450219|	2	3	3	0	1	0	37800		0.000134423	3.82e-05	-9.1298	-8.8051	-8.83935	-10.6914	-9.60326	-10.625	3.76588	0.0196745	0.22204	3.52053	0.284048
gi|115485721|	2	3	4	0	1	0	16300		0.000343735	8.85e-05	-8.28866	-7.96396	-7.7469	-9.85028	-8.76211	-9.78388	3.79924	0.0191162	0.219428	3.88199	0.2576
gi|115452503|	8	11	13	4	5	2	49800	Os03g0299900, Os03g0299900 .COG0436, Aspartate/tyrosine/aromatic aminotransferase [Amino aci...AAT_like, Aspartate aminotransferase family. This family belongs...	0.000359333	0.000145149	-8.18173	-7.89123	-7.76513	-8.76991	-8.57968	-9.29129	3.7996	0.0191102	0.219428	2.47562	0.40394
gi|115461408|	11	8	6	2	1	0	54400	Os04g0683700, Os04g0683700 .FACL_fum10p_like, Subfamily of fatty acid CoA ligase (FACL) similar ...PRK05852, acyl-CoA synthetase	0.000262171	4.76e-05	-7.9678	-8.28186	-8.58437	-9.44604	-9.96731	-10.9891	3.81228	0.018903	0.219428	5.50798	0.181555
gi|115456475|	1	6	2	0	0	0	24500		0.000229912	3.58e-05	-9.20699	-7.75243	-8.74219	-10.2578	-10.2682	-10.1914	3.89193	0.0176617	0.213204	6.42849	0.155558
gi|115487662|:reversed	1	1	4	0	0	0	64400		6.18e-05	1.36e-05	-10.1734	-10.1852	-9.12084	-11.2242	-11.2347	-11.1578	3.89944	0.0175497	0.213204	4.5386	0.220332
gi|115478398|	9	6	13	1	2	0	99600	Os09g0294000, Os09g0294000 .AAK_AK-HSDH, AAK_AK-HSDH: Amino Acid Kinase Superfamily (AAK), A...ACT_AKi-HSDH-ThrA_2, ACT domains of the bifunctional enzyme aspa...NAD_binding_3, Homoserine dehydrogenase, NAD binding domainthrA, bifunctional aspartokinase I/homoserine dehydrogenase IACT_AKi-HSDH-ThrA-like_1, ACT domains of the bifunctional enzyme ...Homoserine_dh, Homoserine dehydrogenase	0.000158049	2.59e-05	-8.76365	-9.15492	-8.45828	-10.5617	-10.0613	-11.5939	3.93896	0.0169746	0.213055	6.0934	0.164112
gi|115488938|	22	25	30	11	17	11	121000	Os12g0541500, Os12g0541500 .tsf (2&times;), elongation factor TsAIF-MLS, Mitochondria Localisation SequenceUBA (2&times;), UBA/TS-N domainS1 (2&times;), Ribosomal protein S1-like RNA-binding domain	0.000346857	0.000194676	-8.09606	-7.98267	-7.83787	-8.71941	-8.31	-8.65301	3.99798	0.0161572	0.210672	1.78172	0.561256
gi|115455353|	7	10	12	0	2	1	67600	Os03g0749500, Os03g0749500 .Glyco_hydro_3_C, Glycosyl hydrolase family 3 C-terminal domainGlyco_hydro_3, Glycosyl hydrolase family 3 N terminal domain	0.000240931	3.88e-05	-8.61249	-8.28779	-8.14769	-11.2727	-9.67373	-10.1077	4.02952	0.0157398	0.210672	6.2099	0.161033
gi|115455349|	10	13	8	3	5	4	67700	Os03g0749300, Os03g0749300 .Glyco_hydro_3_C, Glycosyl hydrolase family 3 C-terminal domainBglX, Beta-glucosidase-related glycosidases [Carbohydrate transp...	0.000257882	0.000116398	-8.2775	-8.03796	-8.53483	-9.32829	-8.88675	-9.01057	4.06854	0.0152412	0.208866	2.21552	0.451361
gi|115442595|	103	96	104	77	75	79	41800	Os01g0978100, Os01g0978100 .PLN02565, cysteine synthaseCBS_like, CBS_like: This subgroup includes Cystathionine beta-sy...	0.00390322	0.00325135	-5.50711	-5.58891	-5.54352	-5.74859	-5.78518	-5.6567	4.08575	0.0150274	0.208059	1.20049	0.832993
gi|115459420|	10	14	15	5	6	7	15400	Os04g0515300, Os04g0515300 .Ribosomal_L14e, Ribosomal protein L14KOW_RPL14, KOW motif of Ribosomal Protein L14	0.00140587	0.000742231	-6.79678	-6.48578	-6.45334	-7.39559	-7.23898	-7.01903	4.1338	0.0144492	0.204266	1.89411	0.527952
gi|115453877|	10	10	11	7	5	4	25400	Os03g0577000, Os03g0577000 .40S_S3_KH, K homology RNA-binding (KH) domain of the eukaryotic ...Ribosomal_S3_C, Ribosomal protein S3, C-terminal domainPTZ00084, 40S ribosomal protein S3	0.0006852	0.000400482	-7.29716	-7.30893	-7.25221	-7.58581	-7.90642	-8.03024	4.1539	0.0142153	0.203097	1.71094	0.584474
gi|115463645|	7	5	8	2	3	3	52800	Os05g0387200, Os05g0387200 .PLN02572, UDP-sulfoquinovose synthaseSQD1_like_SDR_e, UDP_sulfoquinovose_synthase (Arabidopsis thaliana ...	0.000217818	0.000105314	-8.36539	-8.68732	-8.28625	-9.41619	-9.09016	-9.01331	4.17645	0.0139583	0.203097	2.06826	0.483497
gi|115443643|	37	28	29	19	20	16	63800	Os02g0102900, Os02g0102900 .GroEL, GroEL_like type I chaperonin. Chaperonins are involved in...groEL, chaperonin GroEL	0.000803475	0.000515721	-6.9452	-7.23141	-7.23117	-7.55131	-7.51174	-7.65196	4.18591	0.0138522	0.203097	1.55796	0.641863
gi|115461677|	3	8	11	0	0	1	13500		0.000925957	0.000110267	-7.76371	-6.88818	-6.62015	-9.66181	-9.67225	-8.49679	4.19661	0.0137333	0.203097	8.39744	0.119084
gi|115473507|	8	8	8	0	2	0	73600		0.000185689	2.73e-05	-8.57236	-8.58414	-8.61839	-11.3578	-9.75877	-11.2914	4.23187	0.0133501	0.203097	6.79808	0.1471
gi|115440607|	1	5	2	0	0	0	21000		0.000242522	4.17e-05	-9.05284	-7.76533	-8.58804	-10.1036	-10.1141	-10.0372	4.28489	0.0127979	0.202206	5.81235	0.172047
gi|115452245|	3	4	3	0	1	0	39300	Os03g0278000, Os03g0278000 .UGD_SDR_e, UDP-glucuronate decarboxylase (UGD) and related prote...WcaG, Nucleoside-diphosphate-sugar epimerases [Cell envelope bio...	0.00015693	3.67e-05	-8.83225	-8.59271	-8.87827	-10.7303	-9.64217	-10.6639	4.34483	0.0122066	0.19516	4.27307	0.234024
gi|115435558|	5	1	5	0	0	0	35700	Os01g0238500, Os01g0238500 .ADCL_like, ADCL_like: 4-Amino-4-deoxychorismate lyase: is a mem...	0.000187217	2.45e-05	-8.28419	-9.59524	-8.33021	-10.6343	-10.6447	-10.5679	4.36761	0.0119905	0.194014	7.62771	0.131101
gi|115473897|	25	17	25	11	9	6	108200	Os07g0662900, Os07g0662900 .CBM20_DPE2_repeat2, Disproportionating enzyme 2 (DPE2), N-terminal ...Glyco_hydro_77, 4-alpha-glucanotransferaseCBM20_DPE2_repeat1, Disproportionating enzyme 2 (DPE2), N-terminal ...PLN02950, 4-alpha-glucanotransferase	0.000339011	0.00014748	-7.85909	-8.24734	-7.90511	-8.6076	-8.8091	-9.11174	4.39361	0.0117495	0.192434	2.29869	0.43503
gi|115477837|	23	24	21	10	14	13	21300	Os08g0561700, Os08g0561700 .Cu-Zn_Superoxide_Dismutase, Copper/zinc superoxide dismutase (SOD). superoxide ...	0.00175027	0.00105663	-6.31549	-6.28559	-6.45046	-7.0733	-6.76097	-6.75558	4.39683	0.0117201	0.192434	1.65647	0.603695
gi|115471123|	4	5	8	2	2	2	14800	Os07g0208000, Os07g0208000 .PLN00146, 40S ribosomal protein S15a	0.000666349	0.000296024	-7.60433	-7.41544	-7.01437	-8.1443	-8.15475	-8.0779	4.44732	0.01127	0.19159	2.251	0.444248
gi|115479853|	17	14	21	9	10	9	21300	Os09g0485900, Os09g0485900 .Ribosomal_L6 (2&times;), Ribosomal protein L6PTZ00027, 60S ribosomal protein L6	0.00134293	0.000808238	-6.61029	-6.81012	-6.45046	-7.17338	-7.08375	-7.10698	4.63245	0.00978925	0.173228	1.66155	0.601846
gi|11466780|	14	15	10	6	4	5	27000		0.000806179	0.000357204	-7.03547	-6.98056	-7.40427	-7.79	-8.16817	-7.89065	4.63642	0.00976016	0.173228	2.25692	0.443083
gi|115455459|	4	3	5	0	1	0	71600	Os03g0758100, Os03g0758100, partial .	0.000100798	2.02e-05	-9.1808	-9.44389	-9.02616	-11.3302	-10.242	-11.2638	4.63766	0.00975108	0.173228	5.00042	0.199983
gi|115487692|	5	4	8	0	0	1	34700		0.000284391	4.29e-05	-8.25578	-8.46822	-7.86648	-10.6059	-10.6163	-9.44084	4.72899	0.00911089	0.173228	6.6293	0.150846
gi|115445371|	6	6	9	0	1	1	68500		0.000175417	3e-05	-8.76882	-8.78059	-8.43535	-11.2859	-10.1978	-10.1209	4.76863	0.00884895	0.172234	5.84534	0.171077
gi|115434044|	1	4	4	0	0	0	51400	Os01g0106900, Os01g0106900 .PLN02696, 1-deoxy-D-xylulose-5-phosphate reductoisomeraseDXP_redisom_C, 1-deoxy-D-xylulose 5-phosphate reductoisomerase C...DXP_reductoisom, 1-deoxy-D-xylulose 5-phosphate reductoisomeraseDXPR_C, DXP reductoisomerase C-terminal domain	0.000108881	1.7e-05	-9.94796	-8.86112	-8.89537	-10.9988	-11.0092	-10.9324	4.88166	0.00815085	0.165352	6.387	0.156568
gi|115485405|	13	17	13	6	8	7	51400	Os11g0455800, Os11g0455800 .	0.000464308	0.000255594	-7.75073	-7.503	-7.79676	-8.4338	-8.17599	-8.2243	4.92338	0.00791025	0.165352	1.81658	0.550484
gi|115443657|	60	65	56	35	35	24	38700	Os02g0103800, Os02g0103800 .PLN03115, ferredoxin--NADP(+) reductaseCYPOR_like_FNR, These ferredoxin reductases are related to the N...	0.00252938	0.0014335	-5.96698	-5.89935	-6.08141	-6.45228	-6.46272	-6.75673	5.08313	0.00706525	0.155551	1.76448	0.566738
gi|115445587|	5	5	6	0	0	1	73500		0.000127413	2.03e-05	-9.00632	-9.0181	-8.88529	-11.3564	-11.3668	-10.1914	5.10111	0.0069772	0.155551	6.29104	0.158956
gi|115446795|	1	3	4	0	0	0	23200		0.000217958	3.78e-05	-9.15247	-8.31695	-8.09988	-10.2033	-10.2137	-10.1369	5.16376	0.00668067	0.155551	5.77086	0.173284
gi|115472303|	3	2	1	0	0	0	50600	Os07g0509800, Os07g0509800 .PAPS_reductase, This domain is found in phosphoadenosine phospho...Thioredoxin_like, Protein Disulfide Oxidoreductases and Other Pr...PLN02309, 5--adenylylsulfate reductase	7.99e-05	1.73e-05	-9.08497	-9.43322	-9.97829	-10.9831	-10.9935	-10.9167	5.61378	0.00494792	0.123057	4.61543	0.216665
gi|115462253|	6	5	9	1	0	0	60200		0.000190635	2.41e-05	-8.63965	-8.81848	-8.30619	-10.0582	-11.1672	-11.0904	5.63131	0.0048923	0.123057	7.91868	0.126284
gi|115482676|	101	95	104	75	68	71	46000		0.00351135	0.00273678	-5.62237	-5.69507	-5.63926	-5.87048	-5.97822	-5.85851	5.69201	0.00470567	0.121533	1.28302	0.779411
gi|115454593|	7	3	2	0	0	0	71300	Os03g0679700, Os03g0679700 .ThiC-associated, ThiC-associated domainThiC, ThiC familyPLN02444, HMP-P synthase	0.000102256	1.23e-05	-8.66578	-9.43969	-9.81041	-11.326	-11.3365	-11.2596	5.9224	0.00407206	0.113933	8.32067	0.120183
gi|115439213|	32	34	31	21	17	18	46100	Os01g0682500, Os01g0682500 .PLN03046, D-glycerate 3-kinase	0.00114562	0.000728256	-6.76336	-6.71541	-6.84063	-7.12873	-7.34503	-7.21261	6.26195	0.00331789	0.0968679	1.5731	0.635688
gi|115480367|	55	56	72	33	35	28	32400	Os09g0535000, Os09g0535000 .TIM, Triosephosphate isomerase (TIM) is a glycolytic enzyme that...	0.00304457	0.00175246	-5.87556	-5.86948	-5.65438	-6.33258	-6.28504	-6.42782	6.53359	0.00283524	0.087069	1.73731	0.575603
gi|115444475|	9	12	16	4	3	3	38400	Os02g0168800, Os02g0168800 .HMBS, Hydroxymethylbilane synthase (HMBS), also known as porphob...PLN02691, porphobilinogen deaminase	0.000535053	0.000174652	-7.81055	-7.54789	-7.30451	-8.50995	-8.77171	-8.69486	6.67454	0.00261889	0.083742	3.06353	0.32642
gi|115436372|	7	7	6	3	3	2	31000		0.000372166	0.000178105	-7.83287	-7.84464	-8.02199	-8.54719	-8.55764	-8.81726	6.89509	0.00231964	0.0798788	2.08959	0.478564
gi|115474479|	5	3	2	0	0	0	33800		0.000183382	2.59e-05	-8.2295	-8.69326	-9.06398	-10.5796	-10.59	-10.5132	7.82673	0.00143875	0.0603824	7.07381	0.141367
gi|115456519|	4	5	2	0	0	0	24500		0.000274767	3.58e-05	-8.10838	-7.91948	-8.74219	-10.2578	-10.2682	-10.1914	7.93097	0.00136824	0.0592757	7.68265	0.130163
gi|115447809|	2	2	4	0	0	0	35900	Os02g0668100, Os02g0668100 .Trans_IPPS_HT, Trans-Isoprenyl Diphosphate Synthases, head-to-ta...	0.000141031	2.44e-05	-9.07823	-9.09001	-8.53647	-10.6399	-10.6503	-10.5734	9.33767	0.000732317	0.0351251	5.77816	0.173065
gi|115442209|	4	3	2	0	0	0	44700		0.000126444	1.96e-05	-8.70968	-8.97277	-9.34349	-10.8591	-10.8695	-10.7927	9.87961	0.000588974	0.029296	6.45038	0.15503
gi|115465569|	25	30	27	11	13	12	62300	Os05g0573700, Os05g0573700 .ilvC, ketol-acid reductoisomeraseIlvN, Acetohydroxy acid isomeroreductase, catalytic domainIlvC, Acetohydroxy acid isomeroreductase, catalytic domain	0.000718183	0.000351522	-7.30707	-7.13979	-7.27758	-8.05558	-7.90569	-7.9058	9.95007	0.000572998	0.029296	2.04307	0.48946
gi|115489146|	3	4	2	0	0	0	37800	Os12g0567200, Os12g0567200 .PLN02536, diaminopimelate epimeraseDAP_epimerase (2&times;), Diaminopimelate epimerase	0.000149355	2.32e-05	-8.79333	-8.55379	-9.17583	-10.6914	-10.7019	-10.625	10.0245	0.00055671	0.029296	6.44308	0.155205
gi|115456135|	5	3	3	0	0	0	81800	Os03g0811100, Os03g0811100 .AAA, The AAA+ (ATPases Associated with a wide variety of cellula...vWA_Magnesium_chelatase, Magnesium chelatase: Mg-chelatase catalyses the ...BchD-ChlD, magnesium chelatase ATPase subunit D	8.22e-05	1.07e-05	-9.11331	-9.57707	-9.61132	-11.4634	-11.4738	-11.397	12.3826	0.000244487	0.0149248	7.6692	0.130392
gi|115466622|	3	5	3	0	0	0	28800	Os06g0165800, Os06g0165800 .AdoMet_MTases, S-adenosylmethionine-dependent methyltransferases ...	0.000232889	3.04e-05	-8.5214	-8.08119	-8.56742	-10.4195	-10.4299	-10.3531	12.8213	0.000213309	0.0140022	7.65461	0.13064
gi|115452743|	7	9	16	0	0	0	125000	Os03g0323200, Os03g0323200, partial .	0.000142671	7.01e-06	-9.2272	-9.00258	-8.48476	-11.8874	-11.8979	-11.821	13.4032	0.000179213	0.0126675	20.3529	0.049133
gi|115445727|	2	2	2	1	1	1	29200		0.000137658	9e-05	-8.87166	-8.88344	-8.91769	-9.33467	-9.34512	-9.26827	15.3224	0.000105829	0.00836053	1.52913	0.653967
gi|115445399|	3	2	3	0	0	0	23300		0.000218351	3.76e-05	-8.30947	-8.65772	-8.3555	-10.2076	-10.218	-10.1412	15.6293	9.79e-05	0.00821462	5.8062	0.17223
gi|115475992|	6	6	10	0	0	0	82700	Os08g0342400, Os08g0342400, partial .ACT_AKi-HSDH-ThrA_2, ACT domains of the bifunctional enzyme aspa...NAD_binding_3, Homoserine dehydrogenase, NAD binding domainthrA, bifunctional aspartokinase I/homoserine dehydrogenase IACT_AKi-HSDH-ThrA-like_1, ACT domains of the bifunctional enzyme ...Homoserine_dh, Homoserine dehydrogenaseAAK, Amino Acid Kinases (AAK) superfamily, catalytic domain	0.000151606	1.06e-05	-8.9572	-8.96898	-8.52365	-11.4743	-11.4848	-11.4079	17.7738	5.89e-05	0.00564601	14.3088	0.0698873
gi|115449135|	4	4	3	0	0	0	32000	Os02g0788400, Os02g0788400 .RRM_eIF3G_like, RNA recognition motif in eukaryotic translation ...eIF3G, eIF3G domain found in eukaryotic translation initiation f...COG0724, RNA-binding proteins (RRM domain) [General function pre...	0.0002098	2.74e-05	-8.37544	-8.38722	-8.67278	-10.5249	-10.5353	-10.4584	20.248	3.51e-05	0.0039309	7.6619	0.130516
gi|115452917|	6	8	7	0	0	0	33400		0.000360852	2.62e-05	-8.05054	-7.79405	-7.95346	-10.5677	-10.5781	-10.5013	33.3101	4.84e-06	0.000929444	13.7549	0.0727016
gi|115460650|	16	19	14	0	0	0	40500	Os04g0623500, Os04g0623500 .alpha_hydroxyacid_oxid_FMN, Family of homologous FMN-dependent a...PLN02493, probable peroxisomal (S)-2-hydroxy-acid oxidase	0.000669276	2.16e-05	-7.31173	-7.15645	-7.48696	-10.7604	-10.7709	-10.694	34.7708	4.08e-06	0.000913751	30.9344	0.0323265
gi|115438917|	22	28	23	0	0	0	59600	Os01g0652600, Os01g0652600 .ilvC, ketol-acid reductoisomeraseIlvN, Acetohydroxy acid isomeroreductase, catalytic domainIlvC, Acetohydroxy acid isomeroreductase, catalytic domain	0.000670092	1.47e-05	-7.38792	-7.16331	-7.39046	-11.1468	-11.1572	-11.0804	48.2506	1.1e-06	0.000325206	45.5786	0.0219401
gi|115445085|	2	2	2	0	0	0	40200	Os02g0221500, Os02g0221500 .RRM2_Hrp1p, RNA recognition motif 2 in yeast nuclear polyadenyla...RRM_SF, RNA recognition motif (RRM) superfamily	0.0001	2.18e-05	-9.19136	-9.20313	-9.23738	-10.753	-10.7634	-10.6866	54.922	6.58e-07	0.000294551	4.58738	0.217989
gi|115467066|	2	2	2	0	0	0	34900	Os06g0214800, Os06g0214800 .Esterase_lipase, Esterases and lipases (includes fungal lipases, ...Abhydrolase_3, alpha/beta hydrolase fold	0.000115175	2.51e-05	-9.04998	-9.06175	-9.096	-10.6116	-10.622	-10.5452	54.922	6.58e-07	0.000294551	4.58738	0.217989
gi|115472913|	2	2	2	0	0	0	36200		0.000111039	2.42e-05	-9.08655	-9.09833	-9.13258	-10.6482	-10.6586	-10.5818	54.922	6.58e-07	0.000294551	4.58738	0.217989

## Sheet: File8
Identifier	IACc.1.csv	IACc.2.csv	IACc.3.csv	IACm.1.csv	IACm.2.csv	IACm.3.csv	Mr	Description	NSAF.IACc	NSAF.IACm	NSAF.IACc.1.csv	NSAF.IACc.2.csv	NSAF.IACc.3.csv	NSAF.IACm.1.csv	NSAF.IACm.2.csv	NSAF.IACm.3.csv	statistic.t	p.value	pAdj	ratio	invratio
gi|115476576|	94	93	87	53	65	65	26900	Os08g0435900, Os08g0435900 .PLN00101, Photosystem I light-harvesting complex type 4 proteinPLN00048, photosystem I light harvesting chlorophyll a/b binding...	0.00541469	0.00425428	-5.1714	-5.19502	-5.29366	-5.62471	-5.37693	-5.39632	2.79727	0.0489477	0.309093	1.27276	0.785692
gi|115475427|	8	11	8	4	0	0	28400	Os08g0234000, Os08g0234000 .Ribosomal_L7_archeal_euk, Ribosomal protein L7, which is found in archaea and ...Ribosomal_L30_N, Ribosomal L30 N-terminal domainL7, 60S ribosomal protein L7, eukaryotic	0.000530572	0.000117871	-7.63419	-7.3449	-7.6795	-8.15457	-10.3064	-10.3258	2.80552	0.0485379	0.309093	4.50128	0.222159
gi|115439933|	4	7	10	2	1	3	26200	Os01g0749200, Os01g0749200 .Ribosomal_L13, Ribosomal protein L13. Protein L13, a large ribo...	0.000451013	0.000176822	-8.18955	-7.69171	-7.38756	-8.66173	-9.12715	-8.29924	2.8074	0.0484448	0.309093	2.55067	0.392054
gi|115450493|	221	198	175	132	122	140	47100	Os03g0129300, Os03g0129300 .PLN02237, glyceraldehyde-3-phosphate dehydrogenase BGp_dh_C, Glyceraldehyde 3-phosphate dehydrogenase, C-terminal do...Gp_dh_N, Glyceraldehyde 3-phosphate dehydrogenase, NAD binding d...CP12, CP12 domain	0.00669188	0.00519779	-4.87972	-5.00234	-5.15781	-5.27795	-5.31101	-5.19331	2.81968	0.0478438	0.309093	1.28745	0.776731
gi|115450991|	53	36	55	30	18	24	29000	Os03g0169100, Os03g0169100 .RPE, Ribulose-5-phosphate 3-epimerase (RPE). This enzyme catalys...	0.00264803	0.00156384	-5.81548	-6.21084	-5.82409	-6.26183	-6.71638	-6.45487	2.84663	0.0465542	0.308048	1.69329	0.590566
gi|115450022|	24	19	19	10	14	9	86200	Os02g0830100, Os02g0830100 .Dcp, Zn-dependent oligopeptidases [Amino acid transport and meta...M3A_DCP, Peptidase family M3 dipeptidyl carboxypeptidase (DCP)	0.000389817	0.000248478	-7.68587	-7.92711	-7.95943	-8.41756	-8.04937	-8.49162	2.85724	0.0460576	0.308048	1.56882	0.637423
gi|115464251|:reversed	2	2	2	0	1	0	31600		0.000125402	4.94e-05	-8.96474	-8.97772	-9.01004	-10.4586	-9.31454	-10.4326	2.87392	0.0452894	0.305703	2.53742	0.394101
gi|115440369|	12	10	11	8	6	5	21700	Os01g0784800, Os01g0784800 .FMN_red, NADPH-dependent FMN reductase	0.000840341	0.000583658	-6.97945	-7.1668	-7.10814	-7.24951	-7.47236	-7.65881	2.87448	0.0452637	0.305703	1.43978	0.69455
gi|115489790|	20	18	19	15	13	12	105400	Os12g0638700, Os12g0638700 .ATPase-IIIA_H, plasma-membrane proton-efflux P-type ATPaseCation_ATPase_N, Cation transporter/ATPase, N-terminusCOG4087, Soluble P-type ATPase [General function prediction only...E1-E2_ATPase, E1-E2 ATPaseHAD, haloacid dehalogenase-like hydrolaseHydrolase_like2, Putative hydrolase of sodium-potassium ATPase alpha ...	0.000293321	0.000243558	-8.06521	-8.18085	-8.16052	-8.22918	-8.32193	-8.41828	2.87745	0.0451287	0.305703	1.20432	0.830347
gi|115442143|	5	3	3	2	1	1	32200	Os01g0939700, Os01g0939700 PLN02442, S-formylglutathione hydrolase	0.000205747	0.000105328	-8.19509	-8.66006	-8.69238	-8.86794	-9.33335	-9.35275	2.96397	0.041391	0.300876	1.95339	0.511931
gi|115455637|	68	56	62	47	39	41	37000	Os03g0773800, Os03g0773800 .PLN00106, malate dehydrogenaseMDH_glyoxysomal_mitochondrial, Glyoxysomal and mitochondrial malate ...	0.00267863	0.00214777	-5.81195	-6.01754	-5.94892	-6.06245	-6.20147	-6.17147	2.97028	0.041133	0.300876	1.24717	0.801815
gi|115450329|	25	24	26	17	19	15	26400	Os03g0117100, Os03g0117100 .PEX11, Peroxisomal biogenesis factor 11 (PEX11)	0.0015304	0.00123252	-6.46255	-6.51555	-6.46939	-6.72343	-6.5698	-6.81877	2.97678	0.0408687	0.300876	1.24169	0.805354
gi|115465803|	3	4	3	1	2	1	17400	Os05g0593200, Os05g0593200 .	0.000349395	0.000196532	-8.03158	-7.79325	-8.07688	-8.76327	-8.20703	-8.73725	2.98802	0.040417	0.300876	1.7778	0.562493
gi|115482724|	14	14	20	6	10	6	31400	Os10g0496900, Os10g0496900 .FabG, Dehydrogenases with different specificities (related to sh...LPOR_like_SDR_c_like, light-dependent protochlorophyllide reductase ...	0.000830329	0.00046521	-7.20053	-7.21352	-6.89956	-7.88727	-7.36229	-7.86125	3.00669	0.0396796	0.299756	1.78485	0.560273
gi|115472339|	78	73	70	55	39	47	39700	Os07g0513000, Os07g0513000 .F1-ATPase_gamma, mitochondrial ATP synthase gamma subunit	0.00296354	0.00221733	-5.74612	-5.82492	-5.89891	-5.97723	-6.2719	-6.10687	3.07639	0.0370614	0.290319	1.33653	0.748204
gi|115462609|	15	16	22	9	11	10	32800	Os05g0208000, Os05g0208000 .Mito_carr (3&times;), Mitochondrial carrier protein	0.000875117	0.000595627	-7.17746	-7.12793	-6.85009	-7.5514	-7.31493	-7.4253	3.08758	0.0366606	0.290319	1.46924	0.680626
gi|115482676|	101	95	104	77	57	68	46000	Os10g0492300, Os10g0492300 .	0.00346174	0.00273373	-5.63645	-5.71037	-5.65263	-5.79063	-6.04371	-5.88805	3.12797	0.0352543	0.290319	1.26631	0.789697
gi|11466787|	67	87	76	38	49	48	83300	psaA, photosystem I P700 chlorophyll a apoprotein A1 .psaA, photosystem I P700 chlorophyll a apoprotein A1	0.0014677	0.00101677	-6.63819	-6.39167	-6.55833	-7.08405	-6.78733	-6.82713	3.13693	0.0349511	0.289538	1.44349	0.692763
sp|K1C9_HUMAN|	32	36	31	21	14	21	62100	Keratin, type I cytoskeletal 9; Cytokeratin-9; CK-9; Keratin-9; K9;	0.000855509	0.00057193	-7.07537	-6.97229	-7.15193	-7.37295	-7.72145	-7.34694	3.14825	0.0345722	0.288445	1.49583	0.668526
gi|115445587|	5	5	6	1	1	3	73500	Os02g0285800, Os02g0285800 .BipA_TypA_C, BipA_TypA_C: a C-terminal portion of BipA or TypA h...BipA_TypA_II, BipA_TypA_II: domain II of BipA (also called TypA) ...TypA_BipA, GTP-binding protein TypA/BipAEFG_II, Elongation Factor G, domain IITypA_BipA, Tyrosine phosphorylated protein A (TypA)/BipA family ...	0.000125615	5.48e-05	-9.02041	-9.0334	-8.89866	-10.2041	-10.1587	-9.33077	3.18287	0.0334434	0.288445	2.29209	0.436283
gi|115483568|	3	2	2	1	0	0	61600	Os10g0571200, Os10g0571200 .Pyruvate_Kinase, Pyruvate kinase (PK): Large allosteric enzyme that ...PLN02623, pyruvate kinase	7.31e-05	2.49e-05	-9.29577	-9.64523	-9.67754	-10.0275	-11.0807	-11.1001	3.19221	0.0331463	0.288445	2.93511	0.340703
gi|115451171|	2	2	4	1	0	0	62600	Os03g0184000, Os03g0184000, partial .PLN02612, phytoene desaturaseNAD_binding_8, NAD(P)-binding Rossmann-like domain	7.97e-05	2.45e-05	-9.64834	-9.66133	-9.10586	-10.0436	-11.0968	-11.1162	3.21023	0.0325817	0.288445	3.25521	0.3072
gi|115457992|:reversed	2	2	3	1	0	0	31000		0.000144435	4.95e-05	-8.94557	-8.95855	-8.6544	-9.34078	-10.394	-10.4134	3.25154	0.03133	0.288445	2.91955	0.342518
gi|115484401|	165	158	189	125	97	86	42000	Os11g0171300, Os11g0171300 .FBP_aldolase_I_a, Fructose-1,6-bisphosphate aldolase	0.00645152	0.00455366	-5.05657	-5.11277	-4.96645	-5.21763	-5.42467	-5.56377	3.26641	0.0308935	0.288445	1.41678	0.705828
gi|115463121|	4	3	3	2	1	1	57500	Os05g0311000, Os05g0311000 .AP_delta-COPI_MHD, Mu homology domain (MHD) of adaptor protein (AP) ...	0.000105851	5.9e-05	-8.97558	-9.23988	-9.2722	-9.44776	-9.91317	-9.93257	3.26742	0.030864	0.288445	1.79457	0.557236
gi|115435932|	4	8	6	2	0	0	12400	Os01g0276000, Os01g0276000 .PTZ00106, 60S ribosomal protein L30	0.000829768	0.00017244	-7.44149	-6.81849	-7.11907	-7.91367	-9.4777	-9.49709	3.31141	0.0296153	0.283515	4.81192	0.207817
gi|115451441|	5	2	3	1	0	0	68000		8.96e-05	2.26e-05	-8.94263	-9.74408	-9.43992	-10.1263	-11.1795	-11.1989	3.43859	0.0263278	0.264731	3.9732	0.251686
gi|115439213|	32	34	31	25	22	21	46100	Os01g0682500, Os01g0682500 .PLN03046, D-glycerate 3-kinase	0.00112937	0.000932695	-6.77744	-6.73071	-6.854	-6.9044	-6.98415	-7.04901	3.47855	0.0253854	0.258517	1.21086	0.825858
gi|115469944|	3	5	7	2	1	1	13200	Os06g0714100, Os06g0714100 .Complex1_LYR_1, Complex1_LYR-like	0.000656836	0.000256937	-7.75532	-7.31633	-7.03849	-7.97619	-8.4416	-8.461	3.52217	0.0244022	0.252329	2.55641	0.391174
gi|115447189|	1	4	1	0	0	0	28300		0.000140377	3.28e-05	-9.36527	-8.27964	-9.41057	-10.3483	-10.3029	-10.3223	3.53069	0.0242154	0.252187	4.27639	0.233842
gi|115462139|:reversed	2	3	3	1	0	0	85500		5.86e-05	1.79e-05	-9.96009	-9.63661	-9.66893	-10.3553	-11.4085	-11.4279	3.54688	0.0238654	0.252144	3.26624	0.306163
gi|11466815|	195	179	179	142	117	121	56000	psbB, photosystem II 47 kDa protein .psbB, photosystem II 47 kDa protein	0.00523465	0.00421264	-5.17766	-5.27603	-5.30835	-5.37827	-5.52577	-5.51168	3.55676	0.0236546	0.252144	1.24261	0.80476
gi|115446663|	48	39	41	23	27	27	51200	Os02g0553200, Os02g0553200 .ascorbate_peroxidase, Ascorbate peroxidases and cytochrome C peroxidases	0.00133766	0.000950685	-6.48204	-6.7003	-6.68322	-7.091	-6.88841	-6.9078	3.5745	0.0232818	0.252144	1.40704	0.71071
gi|115477831|	87	92	94	61	67	54	22000	Os08g0560900, Os08g0560900 .PLN00041, photosystem I reaction center subunit II	0.00658893	0.00516893	-5.04727	-5.00469	-5.01562	-5.28427	-5.14577	-5.37909	3.5855	0.0230541	0.252144	1.27472	0.784486
gi|115472579|	11	5	7	3	2	2	64200	Os07g0539900, Os07g0539900 .X8 (2&times;), Possibly involved in carbohydrate bindingGlyco_hydro_17, Glycosyl hydrolases family 17	0.000202169	8.18e-05	-8.14753	-8.89811	-8.62027	-9.2215	-9.51257	-9.53196	3.59613	0.0228366	0.252144	2.47247	0.404454
gi|11466780|	14	15	10	7	6	5	27000	rps2, ribosomal protein S2 .RPS2, Ribosomal protein S2 (RPS2), involved in formation of the ...	0.000794677	0.000446694	-7.04956	-6.99585	-7.41764	-7.5932	-7.69089	-7.87734	3.61558	0.0224451	0.252144	1.77902	0.562108
gi|115473371|	3	4	2	1	1	1	36400	Os07g0617800, Os07g0617800 .AAT_like, Aspartate aminotransferase family. This family belongs...	0.000152876	7.66e-05	-8.76967	-8.53135	-9.15145	-9.50137	-9.45596	-9.47535	3.64524	0.0218632	0.252144	1.99671	0.500823
gi|115486823|	384	348	365	278	238	224	47900	Os11g0707000, Os11g0707000 .PLN00020, ribulose bisphosphate carboxylase/oxygenase activase -...	0.0121199	0.00957451	-4.34504	-4.45634	-4.44102	-4.55196	-4.6616	-4.74149	3.65203	0.0217325	0.252144	1.26585	0.789983
gi|115474365|	13	14	13	6	8	8	14900	Os08g0104600, Os08g0104600 .fer2, 2Fe-2S iron-sulfur cluster binding domain. Iron-sulfur pro...PLN03136, Ferredoxin	0.00147183	0.000978745	-6.52654	-6.46807	-6.57184	-7.14182	-6.82815	-6.84754	3.94038	0.0169544	0.227947	1.50379	0.664985
gi|115443657|	60	65	56	38	38	30	38700	Os02g0103800, Os02g0103800 .PLN03115, ferredoxin--NADP(+) reductaseCYPOR_like_FNR, These ferredoxin reductases are related to the N...	0.00249346	0.00172007	-5.98107	-5.91465	-6.09477	-6.31744	-6.27203	-6.52436	3.99254	0.0162306	0.227947	1.44963	0.689832
gi|115444503|	3	3	4	0	0	1	43300	Os02g0171100, Os02g0171100 .Gp_dh_C, Glyceraldehyde 3-phosphate dehydrogenase, C-terminal do...PLN02272, glyceraldehyde-3-phosphate dehydrogenaseGp_dh_N, Glyceraldehyde 3-phosphate dehydrogenase, NAD binding d...	0.000140013	3.58e-05	-8.94326	-8.95625	-8.73725	-10.7736	-10.7282	-9.64893	4.0196	0.0158697	0.227947	3.91245	0.255594
gi|115445705|	9	12	13	4	6	4	68600	Os02g0304800, Os02g0304800 .TPR, Tetratricopeptide repeat domainPPR_2 (2&times;), PPR repeat family	0.000272776	0.000140324	-8.40487	-8.14342	-8.09878	-9.03648	-8.62334	-9.01046	4.10743	0.0147631	0.224215	1.94389	0.514431
gi|115434086|	5	5	6	3	2	3	30600	Os01g0111100, Os01g0111100, partial .	0.000301723	0.000191833	-8.14412	-8.15711	-8.02237	-8.4805	-8.77156	-8.45448	4.17848	0.0139354	0.218131	1.57284	0.635793
gi|115436500|	42	29	32	3	10	7	65800	Os01g0357100, Os01g0357100 .NIR_SIR, Nitrite and sulphite reductase 4Fe-4S domainHCP_like, The HCP family of iron-sulfur proteins includes hybrid...NIR_SIR_ferr (2&times;), Nitrite/Sulfite reductase ferredoxin-like half dom...PLN02431, ferredoxin--nitrite reductase	0.000840523	0.000203864	-6.86498	-7.24309	-7.17855	-9.24612	-8.1021	-8.45796	4.21261	0.0135577	0.21486	4.12296	0.242544
gi|115448157|	1	4	5	0	0	0	68600		8.79e-05	1.35e-05	-10.2507	-9.16507	-8.99672	-11.2337	-11.1883	-11.2077	4.42318	0.0114826	0.202266	6.4929	0.154014
gi|115487804|	1265	1254	1407	871	614	674	59000	Os12g0207600, Os12g0207600 .Ribosomal_S15p_S13e, Ribosomal protein S15 (prokaryotic)_S13 (eu...rbcL, ribulose-1,5-bisphosphate carboxylase/oxygenase large subu...RuBisCO_large, Ribulose bisphosphate carboxylase large chain	0.0351385	0.0226159	-3.36218	-3.3839	-3.30114	-3.61958	-3.92358	-3.84981	4.7298	0.00910542	0.179401	1.55371	0.643622
gi|115466188|	2	11	13	0	0	0	15400		0.000935735	6.03e-05	-8.24595	-6.73288	-6.60485	-9.73978	-9.69437	-9.71376	4.78305	0.00875597	0.174879	15.512	0.064466
gi|115468792|	1471	1394	1566	965	678	719	48000	Os06g0598500, Os06g0598500 .	0.0487586	0.0304082	-3.00503	-3.07177	-2.98778	-3.31082	-3.61817	-3.57889	4.81531	0.00855217	0.173181	1.60347	0.623649
gi|11466795|	1743	1669	1883	1197	889	926	52800	rbcL, ribulose-1,5-bisphosphate carboxylase/oxygenase large subunit .rbcL, ribulose-1,5-bisphosphate carboxylase/oxygenase large subu...RuBisCO_large_I, Ribulose bisphosphate carboxylase large chain, Form ...	0.0529605	0.0352621	-2.93073	-2.98709	-2.8988	-3.19078	-3.4427	-3.42134	4.8741	0.00819541	0.169254	1.50191	0.665819
gi|115453971|	228	216	222	165	136	144	28500	Os03g0592500, Os03g0592500 .PLN00025, photosystem II light harvesting chlorophyll a/b bindin...	0.0123762	0.00968806	-4.34624	-4.41317	-4.41815	-4.55319	-4.70043	-4.66287	4.93751	0.0078307	0.165466	1.27747	0.782796
gi|115443787|	69	56	49	25	19	27	56700	Os02g0115700, Os02g0115700 .PLN02609, catalasecatalase_clade_1, Clade 1 of the heme-binding enzyme catalase	0.00163943	0.000790521	-6.22432	-6.44439	-6.60898	-7.11136	-7.33421	-7.00983	4.93997	0.00781696	0.165466	2.07387	0.482191
gi|115434516|	64	56	67	32	35	39	27000	Os01g0147900, Os01g0147900 .TIM, Triosephosphate isomerase (TIM) is a glycolytic enzyme that...	0.00368625	0.00246762	-5.55704	-5.70245	-5.55688	-6.12686	-5.99316	-5.90578	5.00631	0.0074571	0.165466	1.49385	0.669412
gi|115477793|	14	11	9	3	1	1	37200	Os08g0558200, Os08g0558200 .Gst, Glutathione S-transferase [Posttranslational modification, ...GST_N_2GST_N (2&times;), GST_N family, 2 repeats of the N-terminal domain of ...	0.000505774	0.000107425	-7.37003	-7.61482	-7.83819	-8.67581	-9.4777	-9.49709	5.31997	0.00600571	0.148412	4.70816	0.212397
gi|115434216|	3	2	1	0	0	0	102500		3.89e-05	9.06e-06	-9.80497	-10.1544	-10.6976	-11.6353	-11.5899	-11.6093	5.35527	0.00586486	0.148412	4.29135	0.233027
gi|115463803|	2	1	3	0	0	0	24700		0.000159749	3.76e-05	-8.71838	-9.2422	-8.42721	-10.2122	-10.1668	-10.1862	5.83109	0.00430984	0.11425	4.24747	0.235434
gi|115469468|:reversed	1	2	3	0	0	0	57000		6.91e-05	1.63e-05	-10.0655	-9.56762	-9.26346	-11.0485	-11.0031	-11.0224	5.94757	0.00400938	0.110296	4.23999	0.23585
gi|115486079|	10	9	10	4	5	5	42100	Os11g0591100, Os11g0591100 .GME-like_SDR_e, Arabidopsis thaliana GDP-mannose-3-,5--epimerase ...PLN02695, GDP-D-mannose-3-,5--epimerase	0.0003827	0.000228363	-7.81654	-7.92961	-7.86185	-8.54823	-8.30215	-8.32155	6.0934	0.00366857	0.10549	1.67584	0.596716
gi|115440423|	645	608	727	404	309	336	172700	Os01g0790900, Os01g0790900 .	0.00605506	0.00375931	-5.1094	-5.18142	-5.03512	-5.46117	-5.68345	-5.6192	6.11389	0.00362358	0.10549	1.61069	0.620854
gi|115475561|	198	198	179	125	118	123	27300	Os08g0252100, Os08g0252100, partial .PSII, Photosystem II protein	0.011167	0.00833343	-4.44397	-4.45696	-4.58988	-4.78684	-4.79883	-4.77689	6.17545	0.00349244	0.10549	1.34002	0.746258
gi|115453991|	5	4	6	2	2	2	12800	Os03g0595300, Os03g0595300 .	0.000679769	0.000362881	-7.27257	-7.48623	-7.15082	-7.94542	-7.90001	-7.9194	6.25237	0.00333668	0.10549	1.87326	0.53383
gi|115452675|	18	22	17	8	6	8	41900	Os03g0315800, Os03g0315800, partial .PRK07400, 30S ribosomal protein S1S1_RPS1_repeat_ec2_hs2, S1_RPS1_repeat_ec2_hs2: Ribosomal protein S1 (RPS1) ...S1_RPS1_repeat_hs4, S1_RPS1_repeat_hs4: Ribosomal protein S1 (RPS1) ...S1, S1 RNA binding domain	0.000738328	0.000346709	-7.24538	-7.06263	-7.34626	-7.90748	-8.13034	-7.88147	6.58954	0.00274682	0.0931362	2.12953	0.469587
gi|115469444|	61	56	54	32	33	34	65400	Os06g0669400, Os06g0669400, partial .Peptidase_M41, Peptidase family M41FtsH_fam, ATP-dependent metalloprotease FtsHAAA, The AAA+ (ATPases Associated with a wide variety of cellula...	0.00139481	0.000951947	-6.48935	-6.58714	-6.6555	-7.01154	-6.93583	-6.92581	6.88036	0.00233826	0.0831508	1.46522	0.682491
gi|115474479|	5	3	2	0	0	0	33800		0.000180777	2.75e-05	-8.24358	-8.70856	-9.07734	-10.5259	-10.4805	-10.4999	7.55685	0.0016433	0.0704684	6.57743	0.152035
gi|115438793|	254	227	229	127	133	133	30000	Os01g0639900, Os01g0639900, partial .beta_CA_cladeB, Carbonic anhydrases (CA) are zinc-containing enz...	0.0125393	0.00814696	-4.28977	-4.41491	-4.43847	-4.86534	-4.77395	-4.79334	7.97868	0.0013374	0.0590889	1.53914	0.649714
gi|115464039|	2	4	2	0	0	0	21900		0.000229501	4.24e-05	-8.59806	-8.02327	-8.64337	-10.0919	-10.0465	-10.0659	8.23211	0.00118726	0.0540946	5.41033	0.184832
gi|115458738|	124	120	132	74	75	81	27000	Os04g0457000, Os04g0457000 .PLN00170, photosystem II light-harvesting-Chl-binding protein Lh...	0.00738275	0.00531089	-4.8994	-4.94505	-4.88243	-5.2973	-5.23856	-5.18148	8.61843	0.000996393	0.0468626	1.39011	0.719366
gi|115470529|	315	318	303	181	157	150	26900	Os07g0141400, Os07g0141400 .PLN00042, photosystem II oxygen-evolving enhancer protein 2	0.0184205	0.0112563	-3.96584	-3.96936	-4.04992	-4.40313	-4.49955	-4.56441	9.09642	0.00080996	0.0407476	1.63646	0.611076
gi|115435706|	3	5	3	0	0	0	57500	Os01g0253300, Os01g0253300 .ARM (3&times;), Armadillo/beta-catenin-like repeats. An approximately 40 am...SRP1, Karyopherin (importin) alpha [Intracellular trafficking an...IBB, Importin beta binding domain	0.000114976	1.62e-05	-9.22689	-8.78789	-9.2722	-11.0572	-11.0118	-11.0312	12.5017	0.000235489	0.0171672	7.1166	0.140517
gi|115477529|	3	2	2	0	0	0	39900	Os08g0536000, Os08g0536000 .Transketolase_C, Transketolase, C-terminal domainPLN02683, pyruvate dehydrogenase E1 component subunit betaTPP_PYR_E1-PDHc-beta_like, Pyrimidine (PYR) binding domain of the beta ...	0.000112815	2.33e-05	-8.86148	-9.21094	-9.24326	-10.6918	-10.6464	-10.6658	12.712	0.000220594	0.0169277	4.84548	0.206378
gi|115478398|	9	6	13	0	0	0	99600	Os09g0294000, Os09g0294000 .AAK_AK-HSDH, AAK_AK-HSDH: Amino Acid Kinase Superfamily (AAK), A...ACT_AKi-HSDH-ThrA_2, ACT domains of the bifunctional enzyme aspa...NAD_binding_3, Homoserine dehydrogenase, NAD binding domainthrA, bifunctional aspartokinase I/homoserine dehydrogenase IACT_AKi-HSDH-ThrA-like_1, ACT domains of the bifunctional enzyme ...Homoserine_dh, Homoserine dehydrogenase	0.000155847	9.33e-06	-8.77774	-9.17022	-8.47165	-11.6066	-11.5612	-11.5806	13.7029	0.000164299	0.014091	16.7091	0.0598477
gi|115453473|	3	3	5	0	0	0	16000	Os03g0408300, Os03g0408300 .PTZ00160, 60S ribosomal protein L27a	0.000411083	5.81e-05	-7.94769	-7.96068	-7.54101	-9.778	-9.73259	-9.75198	14.0006	0.000150985	0.0137585	7.0802	0.141239
gi|115483678|	4	4	3	0	0	0	61500		0.000107611	1.51e-05	-9.04283	-9.05582	-9.33945	-11.1244	-11.079	-11.0984	20.0122	3.68e-05	0.00447046	7.12408	0.140369
gi|115436314|	12	20	14	0	0	0	17700	Os01g0328400, Os01g0328400 .Ribosomal_S27, Ribosomal protein S27aUbiquitin, Ubiquitin	0.00141788	5.25e-05	-6.77571	-6.294	-6.67259	-9.87897	-9.83356	-9.85296	22.2703	2.41e-05	0.00319005	27.0152	0.0370161
gi|115460650|	16	19	14	0	0	0	40500	Os04g0623500, Os04g0623500 .alpha_hydroxyacid_oxid_FMN, Family of homologous FMN-dependent a...PLN02493, probable peroxisomal (S)-2-hydroxy-acid oxidase	0.000659737	2.29e-05	-7.32581	-7.17175	-7.50033	-10.7067	-10.6613	-10.6807	34.9636	3.99e-06	0.000831725	28.7622	0.0347679
gi|115459866|	2	2	2	0	0	0	48100		8.24e-05	1.93e-05	-9.38486	-9.39785	-9.43016	-10.8787	-10.8333	-10.8527	77.0474	1.7e-07	8.27e-05	4.26567	0.23443

## Sheet: File9
Identifier	IACc.1.csv	IACc.2.csv	IACc.3.csv	IACr.1.csv	IACr.2.csv	IACr.3.csv	Mr	Description	NSAF.IACc	NSAF.IACr	NSAF.IACc.1.csv	NSAF.IACc.2.csv	NSAF.IACc.3.csv	NSAF.IACr.1.csv	NSAF.IACr.2.csv	NSAF.IACr.3.csv	statistic.t	p.value	pAdj	ratio	invratio
gi|115465942|	65	66	56	57	43	49	40000	Os06g0107700, Os06g0107700 .PLN03115, ferredoxin--NADP(+) reductaseCYPOR_like_FNR, These ferredoxin reductases are related to the N...	0.00248809	0.00184603	-5.9365	-5.93454	-6.13	-6.20364	-6.47373	-6.22841	2.79609	0.0490065	0.383716	1.3478	0.741949
gi|115441773|	7	8	6	3	2	0	34700		0.000342403	8.9e-05	-7.96151	-7.84953	-8.1503	-8.86053	-9.18806	-10.6814	2.80229	0.0486977	0.383274	3.84575	0.260027
gi|115470971|	2	4	1	1	0	0	24800		0.000181548	4.86e-05	-8.72423	-8.14962	-9.28074	-9.37193	-10.4616	-10.3455	2.82181	0.0477402	0.377695	3.73476	0.267755
gi|115449135|	4	4	3	1	2	0	32000	Os02g0788400, Os02g0788400 .RRM_eIF3G_like, RNA recognition motif in eukaryotic translation ...eIF3G, eIF3G domain found in eukaryotic translation initiation f...COG0724, RNA-binding proteins (RRM domain) [General function pre...	0.000206406	6.72e-05	-8.39133	-8.40452	-8.68834	-9.62682	-9.10706	-10.6004	2.86294	0.0457933	0.364279	3.06964	0.325771
gi|115434220|	6	6	5	1	4	2	27500	Os01g0120500, Os01g0120500 .	0.000355231	0.000151294	-7.87206	-7.88524	-8.0848	-9.47527	-8.36772	-8.83939	2.8848	0.0447962	0.361944	2.34795	0.425903
gi|115459420|	10	14	15	1	8	2	15400	Os04g0515300, Os04g0515300 .Ribosomal_L14e, Ribosomal protein L14KOW_RPL14, KOW motif of Ribosomal Protein L14	0.00138317	0.000393048	-6.81267	-6.50308	-6.46889	-8.89545	-7.15191	-8.25958	2.89322	0.0444193	0.360817	3.51909	0.284164
gi|115475858|	2	3	1	0	1	0	36700	Os08g0320100, Os08g0320100 .RRM_SF (2&times;), RNA recognition motif (RRM) superfamily	0.000108223	3.3e-05	-9.11616	-8.79287	-9.67268	-10.8625	-9.75492	-10.7374	2.89559	0.0443135	0.360817	3.28314	0.304586
gi|115435932|	4	8	6	2	2	0	12400	Os01g0276000, Os01g0276000 .PTZ00106, 60S ribosomal protein L30	0.000828097	0.000211339	-7.44329	-6.82049	-7.12126	-8.16795	-8.15902	-9.65234	2.90116	0.0440667	0.360817	3.91834	0.25521
gi|11466848|	40	32	22	21	16	9	8900	psaC, photosystem I subunit VII .psaC, photosystem I subunit VIIFer4_7, 4Fe-4S dicluster domain	0.00568284	0.00257693	-4.91442	-5.14767	-5.5479	-5.68455	-5.9403	-6.37626	2.91057	0.0436533	0.360817	2.20527	0.453458
gi|115475227|	19	16	17	16	11	8	13200	Os08g0200300, Os08g0200300 .PLN00053, photosystem II subunit R	0.00213851	0.00134041	-6.03948	-6.21971	-6.19338	-6.3434	-6.69548	-6.88165	2.92081	0.0432086	0.360817	1.59541	0.626799
gi|115456131|	2	3	1	1	0	0	29600	Os03g0810800, Os03g0810800 .PLN02253, xanthoxin dehydrogenasesecoisolariciresinol-DH_like_SDR_c, secoisolariciresinol dehydrogenase ...	0.000134182	4.07e-05	-8.90116	-8.57787	-9.45767	-9.54886	-10.6385	-10.5224	2.92104	0.0431985	0.360817	3.29461	0.303526
gi|115436264|	18	10	9	8	5	4	120700	Os01g0321300, Os01g0321300 .	0.000168996	7.44e-05	-8.30521	-8.88479	-9.01738	-9.21979	-9.64617	-9.73073	2.95146	0.0419083	0.359654	2.27184	0.440171
gi|115464251|	6	4	4	3	2	3	31600	Os05g0455700, Os05g0455700 .PRTases_typeI, Phosphoribosyl transferase (PRT)-type I domain	0.000259303	0.000148212	-8.01103	-8.39194	-8.42444	-8.76694	-9.09448	-8.64189	2.95154	0.0419053	0.359654	1.74954	0.571579
gi|115469920|	1	3	2	0	1	0	37600	Os06g0712600, Os06g0712600 .put_zinc_LRP1, putative zinc finger domain, LRP1 typeDUF702, Domain of unknown function (DUF702)LRP1_Cterm, LRP1 C-terminal domain	0.000104994	3.22e-05	-9.65121	-8.8171	-9.18608	-10.8867	-9.77915	-10.7617	2.95721	0.0416699	0.359654	3.26329	0.306439
gi|115463773|	16	17	16	15	17	14	31700	Os05g0401100, Os05g0401100 .TPM, TLP18.3, Psb32 and MOLO-1 founding proteins of phosphatase	0.000840136	0.000733475	-7.08263	-7.03697	-7.12832	-7.28203	-7.15173	-7.22367	2.96782	0.0412331	0.359654	1.14542	0.873044
gi|115441595|	4	5	2	1	2	1	36900	Os01g0895600, Os01g0895600 .	0.000179457	7.27e-05	-8.53381	-8.34632	-9.16729	-9.76929	-9.24953	-9.64425	2.96925	0.0411747	0.359654	2.46807	0.405175
gi|115438793|	254	227	229	217	143	107	30000	Os01g0639900, Os01g0639900, partial .beta_CA_cladeB, Carbonic anhydrases (CA) are zinc-containing enz...	0.0125144	0.00756631	-4.29157	-4.41691	-4.44066	-4.58555	-4.99247	-5.16521	2.98619	0.0404903	0.357586	1.65396	0.604609
gi|115457372|	6	5	5	5	4	3	24800	Os04g0227500, Os04g0227500 .DsbA_family, DsbA family	0.000372509	0.000264816	-7.76872	-7.94895	-7.98146	-8.07264	-8.26438	-8.39958	2.99037	0.0403234	0.357586	1.40667	0.710899
gi|115436500|	42	29	32	24	8	6	65800	Os01g0357100, Os01g0357100 .NIR_SIR, Nitrite and sulphite reductase 4Fe-4S domainHCP_like, The HCP family of iron-sulfur proteins includes hybrid...NIR_SIR_ferr (2&times;), Nitrite/Sulfite reductase ferredoxin-like half dom...PLN02431, ferredoxin--nitrite reductase	0.000838863	0.000288185	-6.86679	-7.24509	-7.18074	-7.5545	-8.60416	-8.75632	3.0532	0.0379094	0.342765	2.91085	0.343542
gi|115439513|	5	2	4	1	2	1	50100	Os01g0710000, Os01g0710000 WD40, WD40 domain, found in a number of eukaryotic proteins that...	0.000131638	5.36e-05	-8.63895	-9.44059	-8.88531	-10.0751	-9.55534	-9.95005	3.06849	0.0373477	0.339708	2.45804	0.406828
gi|115468792|	1471	1394	1566	1453	1394	1044	48000	Os06g0598500, Os06g0598500 .	0.0486612	0.0395047	-3.00684	-3.07377	-2.98997	-3.15602	-3.18852	-3.36141	3.08352	0.0368052	0.339302	1.23178	0.811833
gi|115459866|	2	2	2	0	0	1	48100		8.22e-05	2.64e-05	-9.38667	-9.39985	-9.43236	-11.133	-11.124	-9.90932	3.2359	0.0317973	0.313637	3.11894	0.320621
gi|115489618|	12	9	9	8	7	7	31500	Os12g0620400, Os12g0620400 .FANC, Fanconi anemia ID complex proteins FANCI and FANCD2MBD, MeCP2, MBD1, MBD2, MBD3, MBD4, CLLD8-like, and BAZ2A-like p...	0.000528293	0.000365673	-7.35393	-7.64155	-7.67406	-7.87647	-7.99269	-7.87658	3.29579	0.0300517	0.304323	1.44471	0.69218
gi|115447423|	19	32	26	8	7	15	30500	Os02g0629200, Os02g0629200 .MIP, Major intrinsic protein (MIP) superfamily. Members of the M...	0.00135544	0.00051703	-6.87699	-6.37934	-6.61595	-7.84421	-7.96043	-7.11839	3.38853	0.0275675	0.292195	2.62159	0.381448
gi|115455275|	7	8	9	3	2	5	28800	Os03g0744600, Os03g0744600, partial .	0.000466053	0.00019952	-7.77515	-7.66317	-7.58445	-8.67416	-9.00169	-8.09713	3.39353	0.0274405	0.292195	2.33587	0.428106
gi|115477793|	14	11	9	4	8	4	37200	Os08g0558200, Os08g0558200 .Gst, Glutathione S-transferase [Posttranslational modification, ...GST_N_2GST_N (2&times;), GST_N family, 2 repeats of the N-terminal domain of ...	0.000504779	0.000229093	-7.37183	-7.61682	-7.84038	-8.67878	-8.03385	-8.55373	3.39407	0.0274269	0.292195	2.20338	0.453849
gi|115466204|	2	3	3	1	2	1	12500	Os06g0132400, Os06g0132400, partial .Mg-por_mtran_C, Magnesium-protoporphyrin IX methyltransferase C-...	0.000399925	0.000214645	-8.03911	-7.71582	-7.74833	-8.68681	-8.16705	-8.56176	3.40269	0.0272099	0.292195	1.8632	0.536712
gi|115454789|	5	3	3	1	0	1	95500	Os03g0700700, Os03g0700700, partial .	6.92e-05	1.82e-05	-9.28405	-9.74922	-9.78173	-10.7202	-11.8099	-10.5952	3.43793	0.0263436	0.292195	3.80686	0.262684
gi|115445503|	2	4	6	1	1	0	41500	Os02g0273100, Os02g0273100 .ADCL_like, ADCL_like: 4-Amino-4-deoxychorismate lyase: is a mem...	0.000170376	4.04e-05	-9.23908	-8.66447	-8.32926	-9.88678	-9.87784	-10.8603	3.48127	0.0253228	0.289213	4.21214	0.237409
gi|115452701|	6	7	6	1	0	2	29600		0.000365307	7.66e-05	-7.94565	-7.81573	-7.99134	-9.54886	-10.6385	-8.91298	3.51886	0.0244752	0.2838	4.76723	0.209765
gi|115475992|	6	6	10	5	4	3	82700	Os08g0342400, Os08g0342400, partial .ACT_AKi-HSDH-ThrA_2, ACT domains of the bifunctional enzyme aspa...NAD_binding_3, Homoserine dehydrogenase, NAD binding domainthrA, bifunctional aspartokinase I/homoserine dehydrogenase IACT_AKi-HSDH-ThrA-like_1, ACT domains of the bifunctional enzyme ...Homoserine_dh, Homoserine dehydrogenaseAAK, Amino Acid Kinases (AAK) superfamily, catalytic domain	0.000149179	7.94e-05	-8.97309	-8.98628	-8.53921	-9.27702	-9.46875	-9.60396	3.52928	0.0242462	0.2838	1.87852	0.532334
gi|115471893|	48	52	41	29	39	30	30300	Os07g0448800, Os07g0448800 .MIP, Major intrinsic protein (MIP) superfamily. Members of the M...	0.0024835	0.00160808	-5.95926	-5.89319	-6.16082	-6.59331	-6.29246	-6.43492	3.67952	0.0212129	0.275431	1.54439	0.647506
gi|115452127|	44	45	41	40	30	31	43600	Os03g0267300, Os03g0267300 .FBPase, Fructose-1,6-bisphosphatase, an enzyme that catalyzes th...	0.0015914	0.00115037	-6.40924	-6.4002	-6.52473	-6.6403	-6.91494	-6.76657	3.70253	0.0207893	0.2746	1.38338	0.722866
gi|115454773|	4	2	2	0	1	0	52600	Os03g0699300, Os03g0699300 .AdSS, Adenylosuccinate synthetase (AdSS) catalyzes the first ste...	9.56e-05	2.3e-05	-8.88831	-9.48928	-9.52179	-11.2224	-10.1149	-11.0974	3.72096	0.0204573	0.272585	4.15799	0.240501
gi|115464489|	6	7	7	0	2	1	13800		0.000820779	0.000160448	-7.18254	-7.05262	-7.08513	-9.88436	-8.26599	-8.6607	3.74479	0.0200375	0.271758	5.11556	0.195482
gi|115440423|	645	608	727	629	570	464	172700	Os01g0790900, Os01g0790900 .	0.00604294	0.00470102	-5.11121	-5.18342	-5.03731	-5.27318	-5.36265	-5.45209	3.77904	0.019452	0.266194	1.28545	0.777936
gi|115458768|	276	245	253	234	214	217	42700	Os04g0459500, Os04g0459500 .Gp_dh_C, Glyceraldehyde 3-phosphate dehydrogenase, C-terminal do...Gp_dh_N, Glyceraldehyde 3-phosphate dehydrogenase, NAD binding d...PLN03096, glyceraldehyde-3-phosphate dehydrogenase A	0.00958169	0.00765801	-4.56166	-4.69376	-4.6942	-4.86329	-4.9435	-4.8135	3.84564	0.0183709	0.258383	1.2512	0.799233
gi|115453943|	3	3	6	1	1	0	68300	Os03g0586800, Os03g0586800 .LysRS_N, LysRS_N: N-terminal, anticodon recognition domain of ly...PLN02502, lysyl-tRNA synthetaseLysRS_core, Lys_tRNA synthetase (LysRS) class II core domain. Cl...	0.000103626	2.46e-05	-9.40082	-9.41401	-8.82747	-10.385	-10.3761	-11.3586	3.93737	0.0169974	0.254943	4.21634	0.237173
gi|115480367|	55	56	72	52	45	43	32400	Os09g0535000, Os09g0535000 .TIM, Triosephosphate isomerase (TIM) is a glycolytic enzyme that...	0.00299565	0.00213751	-5.89145	-5.88678	-5.66994	-6.08389	-6.21806	-6.1469	4.03281	0.015697	0.242113	1.40147	0.713535
gi|115487804|	1265	1254	1407	1300	1161	988	59000	Os12g0207600, Os12g0207600 .Ribosomal_S15p_S13e, Ribosomal protein S15 (prokaryotic)_S13 (eu...rbcL, ribulose-1,5-bisphosphate carboxylase/oxygenase large subu...RuBisCO_large, Ribulose bisphosphate carboxylase large chain	0.0350682	0.0285509	-3.36399	-3.3859	-3.30333	-3.47358	-3.57768	-3.62285	4.08802	0.0149995	0.239834	1.22827	0.814155
gi|115435186|	1	4	1	0	0	0	65600		6.04e-05	1.12e-05	-10.2078	-9.12236	-10.2535	-11.4433	-11.4343	-11.3182	4.1345	0.014441	0.235869	5.38207	0.185802
gi|115456475|	1	6	2	0	0	0	24500		0.000226107	3.01e-05	-9.22288	-7.76973	-8.75775	-10.4584	-10.4494	-10.3333	4.25309	0.0131257	0.22649	7.51995	0.13298
gi|115485721|	2	3	4	1	0	0	16300		0.000338203	7.4e-05	-8.30455	-7.98126	-7.76245	-8.95225	-10.0419	-9.92581	4.27693	0.012879	0.22649	4.57283	0.218683
gi|115455107|	4	4	8	2	2	2	26800	Os03g0729300, Os03g0729300 .PRX_like2, Peroxiredoxin (PRX)-like 2 family	0.000342285	0.000137436	-8.214	-8.22718	-7.6237	-8.93866	-8.92972	-8.81361	4.29665	0.0126792	0.22649	2.49051	0.401525
gi|115482238|	20	27	27	19	15	15	51500	Os10g0445600, Os10g0445600 .	0.000771635	0.000479842	-7.35083	-7.07025	-7.10276	-7.53772	-7.75835	-7.64224	4.32003	0.0124471	0.22649	1.6081	0.62185
gi|115448935|	7	8	8	3	5	2	26300	Os02g0770000, Os02g0770000 .proteasome_beta_type_6, proteasome beta type-6 subunit. The 20S proteasome, ...20S_bact_beta, proteasome, beta subunit, bacterial type	0.000490824	0.000211842	-7.68434	-7.57236	-7.60487	-8.58335	-8.12243	-8.79478	4.37075	0.011961	0.22649	2.31694	0.431604
gi|115483088|	20	13	17	11	8	8	24700	Os10g0530500, Os10g0530500 .GST_N_Tau, GST_N family, Class Tau subfamilyGST_C_Tau, C-terminal, alpha helical domain of Class Tau Glutath...Gst, Glutathione S-transferase [Posttranslational modification, ...	0.00110017	0.000563959	-6.61605	-7.04697	-6.81997	-7.331	-7.62435	-7.50824	4.37576	0.0119143	0.22649	1.95079	0.512612
gi|115446663|	48	39	41	33	29	21	51200	Os02g0553200, Os02g0553200 .ascorbate_peroxidase, Ascorbate peroxidases and cytochrome C peroxidases	0.001335	0.00080249	-6.48385	-6.7023	-6.68541	-6.99074	-7.10896	-7.30919	4.40044	0.0116872	0.22649	1.66357	0.601115
sp|CAS1_BOVIN|	5	4	1	0	0	0	24500	Alpha-S1-casein; Bos d 8; Contains: Antioxidant peptide; Flags: Precursor;	0.000249607	3.01e-05	-7.9236	-8.13745	-9.26857	-10.4584	-10.4494	-10.3333	4.70047	0.00930519	0.191008	8.30153	0.12046
gi|115489664|	25	22	24	16	16	18	33800	Os12g0625000, Os12g0625000 .PLN02565, cysteine synthaseCBS_like, CBS_like: This subgroup includes Cystathionine beta-sy...	0.00113117	0.00075066	-6.71146	-6.8498	-6.79715	-7.28365	-7.27471	-7.04419	4.70547	0.00927074	0.191008	1.5069	0.663615
gi|115446517|	3	4	3	1	0	0	34100	Os02g0535000, Os02g0535000 .DnaJ_zf, Zinc finger domain of DnaJ and HSP40	0.000177928	3.54e-05	-8.70621	-8.46808	-8.7519	-9.69038	-10.7801	-10.6639	4.86934	0.00822363	0.178453	5.03289	0.198693
gi|115450493|	221	198	175	152	146	124	47100	Os03g0129300, Os03g0129300 .PLN02237, glyceraldehyde-3-phosphate dehydrogenase BGp_dh_C, Glyceraldehyde 3-phosphate dehydrogenase, C-terminal do...Gp_dh_N, Glyceraldehyde 3-phosphate dehydrogenase, NAD binding d...CP12, CP12 domain	0.00667863	0.00439414	-4.88153	-5.00434	-5.16	-5.39166	-5.42286	-5.46947	4.93158	0.00786393	0.177995	1.5199	0.65794
gi|115475980|:reversed	4	2	1	0	0	0	33700		0.00013402	2.19e-05	-8.4431	-9.04407	-9.5874	-10.7772	-10.7683	-10.6521	5.12945	0.00684112	0.159872	6.13105	0.163104
gi|115442595|	103	96	104	97	87	76	41800	Os01g0978100, Os01g0978100 .PLN02565, cysteine synthaseCBS_like, CBS_like: This subgroup includes Cystathionine beta-sy...	0.00384039	0.00305643	-5.523	-5.60621	-5.55907	-5.71959	-5.81887	-5.8371	5.23704	0.00635307	0.15318	1.25649	0.795866
gi|115452779|:reversed	3	3	1	0	0	0	78500		5.74e-05	9.38e-06	-9.54001	-9.55319	-10.433	-11.6228	-11.6139	-11.4977	5.82138	0.00433611	0.119755	6.12149	0.163359
gi|11466787|	67	87	76	35	37	43	83300	psaA, photosystem I P700 chlorophyll a apoprotein A1 .psaA, photosystem I P700 chlorophyll a apoprotein A1	0.00146476	0.000690269	-6.64	-6.39367	-6.56052	-7.41946	-7.35572	-7.09119	6.10943	0.00363332	0.104884	2.12202	0.47125
gi|115478953|	3	1	3	0	0	0	19900		0.000224899	3.7e-05	-8.16763	-9.02811	-8.21332	-10.2504	-10.2415	-10.1254	6.14731	0.00355165	0.104884	6.07542	0.164598
gi|115471663|	3	1	2	0	0	0	66000	Os07g0406300, Os07g0406300 .G6PD_C, Glucose-6-phosphate dehydrogenase, C-terminal domainPLN02640, glucose-6-phosphate 1-dehydrogenaseG6PD_N, Glucose-6-phosphate dehydrogenase, NAD binding domain	6e-05	1.12e-05	-9.36657	-10.227	-9.74873	-11.4494	-11.4404	-11.3243	6.44015	0.00299086	0.0946481	5.37815	0.185938
gi|115466434|	5	3	3	1	1	1	42600	Os06g0149400, Os06g0149400 .NAP, Nucleosome assembly protein (NAP)	0.000155212	5.19e-05	-8.47678	-8.94195	-8.97446	-9.91294	-9.904	-9.78789	6.46009	0.00295679	0.0946481	2.99192	0.334234
gi|11466786|	143	163	133	99	105	89	82500	psaB, photosystem I P700 chlorophyll a apoprotein A2 .psaB, photosystem I P700 chlorophyll a apoprotein A2	0.00281796	0.0017469	-5.87614	-5.75884	-5.99406	-6.37919	-6.3117	-6.36006	6.69358	0.00259125	0.0874692	1.61312	0.619919
gi|115486888|	1	2	3	0	0	0	103900		3.78e-05	7.09e-06	-10.6676	-10.17	-9.86603	-11.9031	-11.8942	-11.7781	6.8493	0.00237815	0.0840095	5.33599	0.187407
gi|11466820|	11	10	11	4	6	4	17500	petD, cytochrome b6/f complex subunit IV .cytochrome_b_C, Cytochrome b(C-terminus)/b6/petD: Cytochrome b is ...	0.00100923	0.000432919	-6.84953	-6.95368	-6.89522	-7.92467	-7.54801	-7.79962	7.47423	0.00171299	0.0684747	2.33121	0.428961
gi|115439213|	32	34	31	20	24	19	46100	Os01g0682500, Os01g0682500 .PLN03046, D-glycerate 3-kinase	0.00112711	0.000684683	-6.77925	-6.73271	-6.85619	-7.37694	-7.18975	-7.3019	7.6679	0.00155503	0.0656138	1.64618	0.607465
gi|115453991|	5	4	6	2	2	2	12800	Os03g0595300, Os03g0595300 .	0.000678406	0.000287756	-7.27437	-7.48823	-7.15301	-8.1997	-8.19076	-8.07465	8.0216	0.00131039	0.0568708	2.35757	0.424165
gi|115462139|:reversed	2	3	3	0	0	0	85500		5.85e-05	8.62e-06	-9.9619	-9.63861	-9.67112	-11.7082	-11.6993	-11.5832	17.27	6.6e-05	0.00589451	6.78616	0.147359
gi|115467032|	10	10	18	0	0	0	38700	Os06g0210500, Os06g0210500 .Mito_carr (2&times;), Mitochondrial carrier protein	0.000535383	1.9e-05	-7.73414	-7.74732	-7.21343	-10.9155	-10.9066	-10.7905	18.3293	5.21e-05	0.0050572	28.1262	0.035554
gi|115466298|	9	7	6	0	0	0	26200	Os06g0139900, Os06g0139900 .proteasome_beta_type_6, proteasome beta type-6 subunit. The 20S proteasome, ...20S_bact_beta, proteasome, beta subunit, bacterial type	0.000474278	2.81e-05	-7.44414	-7.69371	-7.86932	-10.5255	-10.5165	-10.4004	21.6679	2.68e-05	0.00315914	16.8682	0.059283
gi|115436314|	12	20	14	0	0	0	17700	Os01g0328400, Os01g0328400 .Ribosomal_S27, Ribosomal protein S27aUbiquitin, Ubiquitin	0.00141504	4.16e-05	-6.77751	-6.296	-6.67478	-10.1333	-10.1243	-10.0082	23.0866	2.09e-05	0.00288047	33.9999	0.0294118
gi|115438795|	4	5	5	0	0	0	185700		4.4e-05	3.97e-06	-10.1497	-9.96224	-9.99475	-12.4838	-12.4749	-12.3588	34.1008	4.41e-06	0.0011169	11.081	0.0902443
gi|115464251|:reversed	2	2	2	0	0	0	31600		0.000125152	2.33e-05	-8.96654	-8.97972	-9.01223	-10.7129	-10.7039	-10.5878	39.5743	2.44e-06	0.00106091	5.36859	0.186269
gi|115472913|	2	2	2	0	0	0	36200		0.000109249	2.03e-05	-9.10244	-9.11563	-9.14813	-10.8488	-10.8398	-10.7237	39.5743	2.44e-06	0.00106091	5.36859	0.186269

[truncated: 4 more sheets: File10, File11, File12, GOSummary]
