# Supplementary material for: Label-free and isobaric tandem mass tag (TMT) multiplexed quantitative proteomic data of two contrasting rice cultivars exposed to drought stress and recovery
Source: Data Brief. 2018 Dec 15;22:697–702. doi: 10.1016/j.dib.2018.12.041 (PMC6329202; doi:10.1016/j.dib.2018.12.041)
Supplement: Supplementary file 3 — Supplementary material Supplementary Data Table 2. TMTPrePro analysis of differentially expressed proteins under different stress conditions found in analysis of IAC1131 and Nipponbare under moderate drought, extreme drought and recovery, using TMT isobaric labelling. The thresholds for up-regulated ratio and down-regulated ratio are 1.5 and 0.66, respectively, which are highlighted with pink and green colour accordingly. [file mmc3.xlsx]

## Sheet: File details
DETAILS OF PROTEIN IDENTIFICATION AND QUANTITATION DATA FROM TMT ISOBARIC LABELLING
Tab 2 and Tab 3 contain data generated by the TMTPrepPro program
[Mirzaei M, Pascovici D, Wu JX, Chick J, Wu Y, Cooke B, Haynes PA, Molloy MP. TMT One-Stop Shop: From Reliable Sample Preparation to Computational Analysis Platform. In:
Keerthikumar S, Mathivanan S, editor. Proteome Bioinformatics Volume 1549: Methods in Molecular Biology. New York: Springer; 2017]
Column A: Accession number is the NCBI protein accession number.
Column B: Anova is the one way ANOVA analysis for each protein in the set, the cell is highlighted with yellow if the value is less than 0.05.
Column C: Anova. Adj is the adjusted p-value using the Benjamini-Hochberg correction for multiple testing.
Column D: Total counts is the total peptide counts for the protein identified in two sets of TMT experiments.
Column E to I: the fold changes in a given conditions in comparison to the control sample. All differentially expressed proteins are highlighted, with upregulated as pink and downregulated as green.
Column J: peptide counts of the identified protein in the first TMT experiment.
Column K: peptide counts of the identified protein in the second TMT experiment.
Column L to AC: variability of each sample in comparison to the control sample labelled with channel 126.

## Sheet: IAC1131 TMTPrePro analysis  
Accession Number	Anova	Anova.adj	TotalCounts	Means.1Control	Means.2Moderate	Means.3Extreme	Means.4Recovery	Means.5ControlA	Counts1.1	R2Counts1.1	X127_N.126.Variability....	R2X127_N.126.Variability....	X127_C.126.Variability....	X128_N.126.Variability....	R2X127_C.126.Variability....	R2X128_N.126.Variability....	X128_C.126.Variability....	X129_N.126.Variability....	R2X128_C.126.Variability....	R2X129_N.126.Variability....	X129_C.126.Variability....	X130_N.126.Variability....	R2X129_C.126.Variability....	R2X130_N.126.Variability....	X130_C.126.Variability....	X131.126.Variability....	R2X130_C.126.Variability....	R2X131.126.Variability....
125548353	0.0535003	0.158837	4	2.50723	14.9423	23.2241	2.44149	2.99695	2	2	0.9	88.3	71.5	70.4	18.4	70.3			72.4		33.7	14.3		40.6	9.9	12.4	35.2	10.2
125534265	0.0217591	0.0908773	1	0.96	1.65117	18.4792	6.35381	0.916199		1
115458778	0.0112468	0.0596578	1	1.356	3.02745	16.7161	4.29514	1.077	1
115485397	1.19428e-05	0.000867381	3	1.22927	2.86541	16.5381	3.5692	1.29284	2	1	23.1		19	33			40.7	29.5			22.1	20.5			16.8	8.7
222617403	0.0800318	0.200337	1	1.084	5.80394	16.1777	2.93349	1.47599	1
222618186	0.0490086	0.150446	1	1.006	6.18625	15.4041	2.65053	1.39861	1
115434946	0.015262	0.0731162	6	1.402	4.13095	15.2582	3.80749	3.60976		6		32.5			63.3	48.7			80.1	84.4			19.4	47.2			93.3	23.4
537402	6.15659e-07	0.000257503	39	1.0969	3.34273	14.4302	6.12116	1.34687	17	22	29.2	44.8	63	67.5	53.3	68.4	69.1	65	98	81	54.3	54.7	44.8	57.8	35.4	28	62.2	39.7
115452113	1.69455e-09	8.57274e-06	10	1.0448	1.82985	13.4454	1.29641	1.34269	5	5	6.5	15.8	14.7	24.3	16.9	46	41.2	44.5	34.9	33.4	10.9	7	23.2	57.4	13	11.2	47.4	15.6
29837213	0.268087	0.413744	1	0.76	3.87659	13.1271	1.0259	2.03492	1
115456239	5.65323e-06	0.000560778	3	1.10681	3.30048	13.0906	6.10552	1.31437	1	2		14.1			10	20.8			14.7	4.1			0.7	3.6			6.7	0.1
50509395	0.15004	0.291831	2	2.05	5.90656	12.9007	2.50081	2.13975	2		38.6		1.6	104.9			95.2	90			115.8	25.9			105.2	48
115474909	0.110397	0.239699	1	5.951	9.26481	12.7191	5.4512	6.92032	1
297607448	0.0301639	0.110266	4	1.80052	7.55778	12.2693	4.09553	2.10345	2	2	19.9	8.3	199.6	120.5	85	84.2		85.5	116.9	70.3	50	34.8	32.5	103.8	37.8	24.4	56.1	36.2
125590137	0.0657735	0.179301	1	1.376	4.3135	12.2591	0.865254	0.750402	1
125535005	0.00517316	0.0357301	4	0.932	1.199	11.9221	3.86069	0.438976	4		7.3		4.6	15.1			7.4	4.8			19.6	5.8			38	34.3
115465191	9.09718e-07	0.000257503	132	1.07388	2.33075	11.8982	5.06863	1.18466	71	61	18.1	22.1	62.1	86.3	83.1	49.4	123.5	119.8	169.7	208.2	120.8	135.5	142.7	155.4	28	28.4	36	36.3
542191406	0.00200623	0.0188303	15	1.53022	5.59603	10.4127	6.26182	2.68197	8	7	32.8	17.5	48.8	50.8	33	36.6	136.1	72.8	37.4	52.6	69.3	100.9	33.7	19.9	54.4	30.5	32.5	34.7
115438937	0.00208376	0.0192719	3	1.38919	2.44602	9.9031	5.30059	2.07435	2	1	7.2		5.2	18.8			4.6	1.5			13	19.9			4.3	11.6
115465285	1.16643e-05	0.000867381	6	1.284	2.09478	9.61187	5.9544	1.38622	4	2	13.7	14.8	13.7	20	22.1	38.4	17.5	15.5	14.8	33.3	13	12.7	22.5	62.7	38.5	26.3	20.9	32.8
125569305	0.0177375	0.0799543	5	1.37	2.04364	9.54631	1.5015	1.87633	5		26.1		39.9	74.6			69.3	207			28.2	23.3			68.6	38.8
119732335	5.21877e-06	0.000528772	19	0.98158	1.38494	9.45742	1.51244	0.918414	10	9	15.8	16.5	21.7	51.1	30.9	50.9	120	126.7	134.2	75.6	36.3	57.5	40.2	44.1	13.9	16.7	24.2	25.1
125543239	7.60201e-07	0.000257503	4	1.0327	1.46955	9.02461	1.28092	1.83577	3	1	15.4		28.3	12.1			18.9	18.7			1	26			30.3	31.9
542191404	6.89286e-05	0.0021659	12	1.38618	4.74698	8.72	4.62	2.16618	5	7	30.5	12.7	22.6	53.9	26.4	25	73.6	109.2	28.3	9.1	70.2	41.3	21.6	13.3	42.1	41.5	37.3	32.2
297603908	0.126436	0.261885	1	1.445	3.80269	8.61775	1.69498	1.96442	1
312983207	1.14886e-08	2.90604e-05	9	1.24636	1.84414	8.58541	1.50604	1.44272	4	5	12.2	12.2	27.9	38.9	10.3	14.7	73	76.2	70	47.3	23.2	12.1	12.4	16.8	32.4	17.1	24.5	22.2
125591455	0.0817417	0.202414	1	1.318	1.73034	8.45375	1.75636	1.13255	1
115476218	0.643444	0.743441	1	1.112	7.26369	8.25662	1.39366	1.26373		1
222628399	0.0868888	0.210402	0	0.291	1.848	8.00631	0.295	0.121
115465049	0.0412703	0.135664	1	1.185	1.54537	7.97822	1.51264	1.16452	1
222635272	0.0796611	0.200003	2	2.37661	6.02983	7.89487	1.89162	1.73992	1	1
115486089	0.0242877	0.0959505	5	0.758	0.914877	7.75849	4.31909	0.52097		5		10.4			10.9	18.3			41.5	4.6			15	23.2			29.2	36
297597301	0.054882	0.161142	1	2.909	5.02162	7.2745	2.44405	4.86106	1
222624261	0.000418185	0.00653961	18	1.08458	1.93407	7.26957	2.62861	1.17199	11	7	31.4	4.2	46.9	77.8	25.7	10.9	116.3	113.7	69.4	48.1	29.5	71	25.7	67.2	25.4	50	42.6	17.9
125541595	0.379919	0.523708	1	2.994	4.08668	7.26821	3.4166	4.15764		1
297607579	9.21408e-05	0.00258967	3	1.08489	3.40286	7.00014	2.1854	1.48696	1	2		82.9			63.3	102.5			67.3	82.4			75.1	97.7			94.5	80.6
222636652	0.00181746	0.0176369	2	1.08	2.68464	6.94159	1.13986	1.17704	2		15.4		80.9	115.4			151.7	134.8			19.4	13.5			34.3	11.5
218194742	0.0267009	0.10179	1	0.703	2.19597	6.78997	3.01457	0.681403	1
115472353	0.0976094	0.224152	1	1.216	4.82181	6.77527	2.18449	2.90526	1
218184843	5.00722e-06	0.000528772	34	1.0345	2.03152	6.5453	3.94959	1.14572	17	17	21.3	11.7	80.8	122.9	49.1	46.8	358.4	175.3	134.2	120.7	100.5	112.9	70	97	25.8	38.3	14.6	25.3
115446925	0.189916	0.333722	3	1.485	4.09167	6.51044	2.26868	2.0829	3		0.3		12.8	20.2			10.1	1.9			6.2	4.5			8.5	3.7
115479631	0.0632048	0.175583	1	1.297	3.17003	6.33968	1.86097	1.638	1
149391461	0.0581504	0.166393	11	2.20081	5.41351	6.333	7.18441	3.81146	8	3	18.6	40.1	8	22.8	19.3	30.8	16	29.2	15.3	24.1	26.7	32	29	28.9	26.4	39	8.7	31.2
222628629	0.0360043	0.124162	1	0.881	1.05637	6.29638	1.39028	0.755809	1
218197809	0.726429	0.80158	2	1.853	7.48193	6.1443	2.18184	2.01037		2		34.4			52	12.1			29.4	66.4			75.9	45.5			69.4	60.5
4760483	0.1271	0.262771	1	1.235	2.38058	6.05303	1.50879	1.32683	1
125527334	0.622531	0.727509	1	1.228	3.2721	5.94935	2.50987	1.65268		1
218192596	4.80114e-05	0.00179514	1	0.977	1.05168	5.92013	1.07732	0.962675		1
297720203	9.77693e-05	0.002645	2	0.887468	0.934922	5.88581	1.67545	0.823131	1	1
125587358	0.00814467	0.0484742	2	1.27094	1.42863	5.87821	3.09826	0.948347	1	1
115479863	0.110628	0.23996	1	2.432	3.79758	5.86707	1.76689	2.31313	1
115456361	0.014392	0.0702111	1	1.01	1.03146	5.73207	2.3434	2.92018	1
115484473	0.0885816	0.212482	1	0.852	1.28548	5.72375	1.04533	0.960066	1
40538991	0.763963	0.82961	1	3.052	5.4822	5.71647	2.20484	3.55786		1
115475924	9.50971e-05	0.00262894	7	1.26447	2.02598	5.66801	3.22011	1.62462	4	3	11.4	23.5	37.6	46	7.7	1.4	57	36.2	93.6	85.4	30.7	52.2	15.7	62.4	8.5	14	5.8	62.5
218199774	0.0149534	0.0720407	3	1.05799	2.06394	5.57321	2.11392	1.41046	2	1	13.2		40.9	192.9			687.7	371			29.5	10.5			29.8	1.6
11466782	0.01152	0.0603935	9	1.41486	3.06883	5.5648	1.88875	1.42409	3	6	1.2	37.5	1.8	67.9	23.5	28.5	79.2	47.1	24	51.8	42.2	5.4	60.4	81	6.8	64.4	34.9	13.8
115439115	0.291227	0.438227	1	2.36	3.35404	5.54169	2.41169	2.10023	1
115460462	0.0496948	0.151267	4	0.909215	1.49599	5.50513	3.70736	1.02866	3	1	2.1		8.2	60			0.9	4.9			10.1	12.7			19.4	18.7
125579319	4.47069e-06	0.000502605	15	1.02656	1.73858	5.50407	2.73722	1.19025	9	6	5.8	6.7	27.5	60.8	28.6	8.6	93.4	71.8	45.8	44.2	37.4	65.4	24.2	42.5	13	10.7	10.8	15.2
33146898	0.886704	0.917912	1	2.692	5.28267	5.46022	4.35565	2.78646		1
125537116	0.0970086	0.223584	2	0.572	6.85453	5.30663	4.48951	3.16136		2					13.8	26.2			71.2	60.3			80.8	54.5			12	33.9
125570998	0.124641	0.259598	1	1.822	2.68786	5.29835	2.282	1.54138	1
115439033	0.587178	0.696654	3	1.726	4.44746	5.29645	2.31151	1.84715		3		25.8			125.8	478			620.2	13.5			115.4	133			64.3	29.7
115486894	0.0176151	0.0795994	4	1.59286	3.72511	5.2804	2.1	1.77776	1	3		4.9			20.8	90.2			54.7	4.2			0.3	10.2			50.1	44.5
115462267	0.890369	0.921329	3	2.802	3.54362	5.24213	4.66087	3.71993		3		3.5			153.4	101.7			49.2	68			86.8	35.2			73.1	84.1
297724287	0.564135	0.67891	1	1.641	5.13581	5.19786	2.42019	3.79336		1
22831202	0.197417	0.341056	1	1.202	4.91374	5.11005	1.79996	2.10959	1
297602420	0.336757	0.48085	10	1.04683	3.14545	4.9368	1.2681	1.64891	3	7	7.9	20.2	71.9	148.8	38.7	121.1	89	119.9	184.8	54.6	29.7	25.6	28.4	29.2	30.3	44.6	14.9	22.7
115488204	0.434202	0.572187	5	0.979	5.11764	4.88113	1.32325	1.0684		5		14.4			14.1	55.1			58.8	17.6			9.7	18.3			11.9	4.1
115450545	0.00812486	0.0484742	3	0.915061	1.90136	4.84588	1.3952	1.16165	2	1	40.5		8.9	1.1			17.9	13.9			6.7	1.2			5.4	15.9
115489698	0.000149401	0.00330626	26	0.845234	1.3628	4.80766	4.52825	0.842986	12	14	13.3	19.7	19.1	28	15	19.6	54.7	53.5	31	19.9	42.8	53.8	24.7	38.5	43.9	31.6	6.1	28.3
108707472	0.00398053	0.0301009	5	1.17982	1.86967	4.80644	2.68615	1.55322	1	4		5.3			53.3	37.5			111.1	73.9			51.4	78.7			25.4	28.7
115464611	0.0375697	0.12759	5	1.48451	3.98319	4.80176	1.39862	1.33186	3	2	45.7	61	9.4	35.9	43.3	101.5	24.2	52.5	113.2	1.9	24.3	89.6	28.1	20.6	12	34.2	75.3	92.8
125531436	1.32229e-07	0.000195536	6	1.05524	1.26646	4.79796	1.10369	0.809024	4	2	7.3	3.3	19.3	88.1	9	2.3	153.4	133.4	32.4	30.5	18.6	5	7.2	0.9	5.3	12.1	1.8	10.8
23495776	0.354437	0.497919	1	1.002	7.56454	4.74966	2.16345	2.14772		1
115441753	3.0412e-06	0.000451346	4	1.1576	1.32897	4.63627	1.42957	1.10126	3	1	0.7		29.2	2.2			8.8	23.4			26.2	12.4			12.5	15
49388337	0.84799	0.890407	1	4.216	3.84891	4.59252	4.77087	4.58862	1
115452119	2.1866e-06	0.000383885	6	1.10972	1.40663	4.55385	1.20869	1.51691	3	3	6.2	13.6	0	30	4.8	32.1	2.1	12.5	14.4	21.7	16.1	4.6	6.4	6.2	6.5	13.8	24.8	17.5
218190008	0.121573	0.255202	2	1.623	5.12457	4.44628	2.98798	2.38987	2		0.5		29.9	7			10.4	10			106.9	17.7			9.7	3.2
297722577	0.484103	0.614882	7	1.56477	2.35557	4.4341	1.80357	1.32878	3	4	33.6	59.1	3.1	7.4	64.7	35.6	12.4	21.4	44.2	64.3	8.6	7.5	68.4	61.5	24.3	9.3	61.4	66.4
115450859	0.0479296	0.148394	1	1.377	2.28549	4.3955	2.78036	2.00703		1
115459382	4.87446e-05	0.00179514	12	0.950865	1.1614	4.37927	2.18915	0.844341	8	4	6.6	3.7	8.6	17.6	5	22.3	50.9	35.8	18.5	14.2	20.9	41.3	2.4	19.7	1.9	6.8	16.7	12.7
218198625	0.377136	0.521292	1	2.95	4.06107	4.37525	2.83438	1.75284		1
115468882	0.136818	0.275214	1	1.236	2.78889	4.34915	1.94613	1.7478	1
50511400	0.129984	0.267427	7	1.35396	3.88321	4.29235	2.10973	1.82291	2	5	73.7	32.4	196	1098.3	14.6	13.5	1777	1095.2	13.7	64.8	177.8	154.6	22.4	21.8	165.8	114	9.5	21.2
115445337	0.380967	0.524296	1	4.072	5.82809	4.28531	5.9763	6.21003		1
149391379	0.00230563	0.0207714	9	1.89019	2.77286	4.27449	2.20455	1.31734	6	3	12.1	9.4	22.7	27.5	2.1	38.4	17.4	12.1	15.5	29.3	12.8	17.7	19.7	29	8.5	27.9	12.2	8.5
115452567	2.62426e-07	0.000195536	33	0.918499	1.51086	4.24528	3.17149	0.960395	18	15	13.7	13.4	41.5	28.9	19.7	23.1	74.6	64.8	66.1	27.5	63.5	78.5	35.9	28.1	12.8	17.4	14.4	32.4
115458320	2.87282e-07	0.000195536	11	1.03782	1.24658	4.23663	1.3623	1.03052	5	6	15.5	13.7	11.3	7.1	44.6	41.7	36.8	25.1	58.8	23.8	12.2	6.9	27.4	63.3	16.1	11.4	15.2	24.4
218198521	0.0380888	0.128375	3	1.55115	3.47328	4.2172	2.78305	2.25211	1	2		5.3			21.4	24.4			21.2	9.9			19.2	21.1			18.6	9.8
218193839	0.0113613	0.0600493	4	1.48515	3.68312	4.20815	2.27556	2.11705	1	3		10.5			31.3	0.3			11.5	6.2			18.9	11.4			3.2	8.9
55771379	0.0435167	0.139967	4	1.53372	3.94278	4.17095	2.263	2.3192	3	1	0.1		9.6	9.8			15.7	13.9			12	5.8			2.8	9.7
222631910	8.46328e-06	0.000715756	11	1.01446	1.49327	4.12496	1.70853	1.00833	3	8	29.1	8.4	24.7	28.5	28.1	13.8	69.7	40.8	201.7	99.5	13	23.9	26.6	42.8	15.8	7.5	22.8	22.1
115440549	0.866922	0.901592	1	2.173	4.50359	4.03667	1.95505	2.97237		1
125597004	0.73669	0.808967	1	1.213	3.01469	4.02863	0.74922	1.5862		1
115470775	0.00926253	0.0526584	3	1.323	1.77922	4.00266	2.28606	1.30475	3		25.1		45	25.1			52.9	53.8			42.4	33.3			65.6	23.9
149390643	0.598736	0.706952	1	1.539	3.61025	3.99908	2.18455	2.4492	1
125553134	0.11562	0.247428	1	1.355	2.39868	3.9935	1.20835	1.52365	1
125546956	0.0593328	0.168723	3	1.148	1.47666	3.97938	1.51772	1.74152	3		1.5		5.9	6.5			25.8	9.7			15.7	4.6			3	0.5
49387760	0.000152114	0.00333135	23	0.994999	1.13348	3.97496	1.14428	0.966837	13	10	7.7	14.3	20.1	25.6	32	26.7	78.4	79.4	112.6	64.5	35.4	36.5	22.3	31.3	11.2	9.6	32.2	27.2
218196122	0.681168	0.770182	2	1.61497	4.82683	3.9733	2.86576	3.01999	1	1
218192972	0.133198	0.270839	2	1.14	2.43439	3.93637	1.21868	1.13948	2		13.9		7.2	50			47.2	45.6			23.7	19.9			6.9	6.7
115465617	0.113607	0.244362	4	1.215	1.77024	3.92201	1.74826	1.31045	4		23.4		21.9	111.9			304	190.7			57.5	58.2			34.1	18.1
115460204	0.801817	0.857769	2	1.565	5.03898	3.87016	2.4832	2.2637		2		65.2			60.5	17.8			32.9	39.1			22.8	31.1			35.7	14.7
29367399	0.638202	0.74001	2	1.647	2.98254	3.86219	2.41161	1.96414		2		15.3			40.3	91.6			302.3	22.5			55.3	64.9			15.9	2.2
115447237	0.120525	0.253424	3	1.56023	2.99159	3.75423	1.82981	1.73441	1	2		88.7			71.6	91.2			100.8	50.8			90	121.9			106.6	55.2
32488696	0.265251	0.410745	5	0.986293	1.62387	3.70523	1.01412	0.887689	3	2	31.7	4.5	36.9	50.7	11.4	21.6	13.1	46.1	11.5	14	69.3	25.1	5.7	16.4	16	33.1	3.5	16.1
215765674	0.281253	0.427786	1	1.067	1.29043	3.60419	1.67904	1.09364	1
115477202	0.0684798	0.183252	3	2.05864	3.26812	3.53755	3.26165	2.95056	1	2		5.1			3.5	0.2			12.7	1.4			7	11.7			12.5	14.6
297602535	0.214234	0.357929	1	1.57	3.7909	3.48988	2.31661	2.52264	1
143361556	0.248854	0.393388	1	1.105	1.79522	3.48102	1.22051	1.94372	1
215765280	0.174625	0.316663	3	1.101	2.59158	3.47523	0.85904	1.10813	1	2		27.6			73.9	728.9			1060.9				72.1	0.9			93.2	98.6
50251714	0.731939	0.805675	6	1.435	3.56536	3.46269	3.1968	2.33196		6		7.2			2.7	25.6			19.1	13.2			8.6	15.5			20.9	11.1
115465011	0.364416	0.508014	1	1.255	2.42345	3.43006	2.75091	2.31074		1
115470763	0.157694	0.29969	2	0.887	1.58206	3.41209	2.02142	1.66648	2		0.8		82.1	43			2.6	10.1			109.2	67.7			10.7	12
49387809	0.0959684	0.222492	5	1.74988	2.76733	3.39981	2.19762	1.88257	2	3	33.1	6.2	1.1	4.7	15.6	23.9	22.3	18.9	28.1	19.1	7.5	5.1	17.8	6.5	5.3	29.4	15.2	4.1
115469436	0.00145383	0.0149795	15	1.15106	1.74205	3.35648	2.23073	1.52738	9	6	16	13.4	17	63.5	10	17.5	110.8	90.9	22.8	10.7	26.2	30.1	11.2	14.9	19.9	9.5	25.2	18
125575106	0.0746093	0.192206	9	1.65901	3.2068	3.33747	3.34534	2.95742	4	5	17.3	11	21.9	4	12.5	27.7	15.6	12	33.6	15.2	11	31.1	24.5	8.2	15.6	9.1	4.8	18.1
22535406	0.0599793	0.169801	1	1.603	1.92892	3.31531	1.73865	1.97099	1
115467846	0.0740118	0.191737	1	1.162	1.47542	3.31528	1.75327	1.24305		1
45736140	0.0317122	0.113981	1	1.344	2.30723	3.29592	1.59423	1.64143	1
115462479	5.54683e-05	0.00188332	14	1.49034	2.06061	3.2742	1.67238	1.36408	8	6	12.8	20.5	21.3	13.7	7.9	23.6	20.5	15.3	6.1	6.9	14.5	9.8	14.5	28.2	27.5	21.8	8.4	16.6
125538531	0.000153948	0.00335701	12	1.02347	1.47154	3.23553	1.53431	1.05837	6	6	17	24.1	20	106.9	24.1	89.2	64	70.5	43.9	15.4	28.9	35.7	27.3	19.3	26.9	32.6	25.1	31
115473867	0.0231661	0.0938329	1	1.243	1.98565	3.20789	1.74396	1.05577	1
19387275	0.0599496	0.169801	1	1.853	2.21376	3.2048	1.88471	1.61382	1
115467078	0.0756466	0.193868	3	1.168	2.13602	3.19379	1.25112	1.34395	3		18.8		29.2	49.6			11.3	6.3			32.1	15.8			46.8	26.2
115458060	0.0632363	0.175583	1	1.251	2.69833	3.17179	1.87363	1.64077	1
115474139	2.11503e-05	0.00113829	11	0.937298	1.16806	3.13335	1.0843	1.13927	4	7	11.1	19.1	10.6	5.9	11.9	1.2	21.2	9.2	25.1	4.1	9.4	15.6	14.3	10.7	12.8	12.2	5.4	13
115480057	0.317903	0.463345	3	1.91312	3.15802	3.13178	2.50213	2.82726	1	2		42.2			11.5	0.3			6.2	9.6			28.9	11.7			0.7	8.6
125541741	0.0744594	0.192152	2	1.435	2.44615	3.12543	1.69797	1.75127	2		2.9		6.4	48.2			77.1	75.6			15.4	0.6			9	7.1
115448973	0.000240922	0.00456489	2	1.19376	2.08538	3.10986	1.4788	1.90502	1	1
51091413	0.0646056	0.177727	1	1.671	3.14565	3.10339	1.88488	1.8932	1
218191267	0.198157	0.341525	1	1.414	2.40503	3.08191	1.39929	1.64811	1
115465825	7.67818e-05	0.00232598	6	0.838871	1.0511	3.07659	0.985068	0.830175	2	4	18.1	7.6	36.3	27.2	13.8	6.5	167.8	84	36.2	20	3.3	5.8	3.2	3.3	4.4	4.9	3.2	13.3
125564679	0.0458613	0.144018	5	1.38522	2.16196	3.06286	1.56865	1.558	2	3	25.3	12.3	36.8	71.3	13.6	8.6	68.1	70.2	11.4	20.8	16.6	2.3	15.7	3.1	10.9	8.9	13.4	4.3
116317776	0.00960295	0.0540995	9	1.21116	1.90336	3.06206	1.85412	1.64078	5	4	18.6	35.4	15.6	28	32	43.2	43.3	33.1	44.5	20.9	38.1	28	44.6	29.9	24.6	6.7	31.9	21.4
222640247	0.298993	0.444796	1	0.859	3.07257	3.05642	3.09247	2.4756		1
222624406	0.00906091	0.0519718	5	1.39373	2.49466	3.05462	2.06462	1.7417	3	2	23.4	32.5	2.6	8.1	9.6	18	15.7	30.8	15.6	20.9	34.8	20	23.5	5.5	25	11.1	3.2	4
222619534	0.840893	0.884608	2	1.67627	2.72804	3.04127	2.42091	2.01915	1	1
218201842	0.191276	0.334771	1	0.821	0.983959	2.99048	1.09271	0.924277		1
222641385	0.000342177	0.00569865	7	0.993975	1.1619	2.98832	2.39157	1.15098	4	3	6.4	1	17.3	19.5	22	36.7	49	43.9	20	17.4	37.7	45	9.7	17.7	10.3	16.2	7.3	5.8
115483360	0.0696051	0.184653	1	4.911	3.77476	2.97468	3.28187	4.67619	1
115475926	0.229448	0.373962	2	1.702	2.46537	2.93863	1.95301	2.23609	2		29.2		50.7	44.5			51.5	58			32.7	38.6			22	36.3
108708492	0.742213	0.812915	2	1.264	3.13236	2.93263	2.20753	1.92007		2		22.9			89.2	958.7			1232.5	72.7			88.8	122.5			137.3	73.4
115434560	0.457338	0.592186	16	0.991714	2.84123	2.92197	1.50641	1.36488	10	6	29.5	14.7	49	91.2	74	272	129.8	101.3	295.1	56.7	26.8	19.4	42.5	50.7	53.2	28	26.7	32.5
222616106	0.716843	0.794764	2	1.438	2.47057	2.91618	2.02613	1.82641		2		34.6			12.4	76.4			14	11.1			24.9	59.6			21.5	50.3
115446435	3.01459e-05	0.00137706	17	0.916973	0.957483	2.90996	0.906909	0.829078	9	8	5.4	19.2	15.8	16.9	7.9	20.2	71.5	40.7	32.8	18.2	12.7	26.1	35	13.5	9.7	13.9	15	19.9
115436932	0.304547	0.449972	1	1.824	2.80525	2.87953	2.79491	2.33353	1
218195539	0.0529232	0.157805	1	1.313	1.34186	2.87781	1.04876	0.906104	1
12328519	2.94346e-07	0.000195536	19	1.00352	0.960261	2.87342	5.60105	0.736751	7	12	11	7.8	13.4	14.6	10.8	22	38.1	46.6	23.2	17.1	32.1	26.1	20.5	24.4	10.9	25.1	9.5	24.2
115457870	0.17284	0.314985	1	1.122	1.13567	2.85997	0.941629	1.56178	1
52077366	0.424008	0.563844	1	0.908	2.92268	2.85617	1.64937	1.01752		1
125591928	0.58759	0.69698	2	2.026	3.23854	2.84425	2.0179	2.23657		2		56.5			62.6	135.9			118.1	44.9			18.3	38			32	30.2
15290005	0.0670738	0.181749	1	1.13	2.1161	2.84096	1.74374	1.80636	1
115469256	0.0480635	0.148627	1	1.06	1.8118	2.83481	1.14866	1.11116	1
115448791	6.36176e-05	0.00202416	11	1.30458	0.783086	2.8211	0.453691	1.30692	3	8	11.9	29.5	8.4	11.3	22.4	17.5	15.8	4.2	32.6	46	8.6	9.4	8.7	19.2	10.6	16.8	26.4	14.6
14018062	0.00667481	0.0423156	3	1.092	1.51491	2.81432	1.7411	1.25844		3		19			12.3	23.2			12.7	10.7			6.2	7.6			10.9	21.9
125536565	0.645382	0.744411	1	1.486	2.84487	2.80434	2.62487	2.37533		1
125537260	0.476275	0.608177	1	1.474	2.34234	2.78707	1.99865	1.77818	1
115442415	0.00248613	0.0218357	1	1.428	1.15456	2.7863	1.178	1.04907	1
21741699	0.000553491	0.00793233	22	0.952339	1.18495	2.76909	1.69953	0.966673	15	7	30	23.8	25.2	72.8	28.8	39.3	95.6	160.7	88.1	34.3	115.5	86.1	33.1	25.6	19.2	17.9	21.1	13.6
149390510	0.753617	0.822556	3	2.106	4.35634	2.76748	1.60058	2.02117		3		23.8			44.8	30.1			19.6	54.9			22.6	26.5			4.3	27.2
297601495	0.748339	0.818208	2	2.293	2.64539	2.75728	2.66678	1.92998		2		91.9			53	199			95.6	134.2			117.4	161			82.7	113.7
218189914	0.911209	0.935622	4	1.72309	2.42131	2.7513	2.07879	2.76343	3	1	39.1		14.6	4			17.5	37.6			8.4	43.7			3.7	36.8
115463555	0.000245838	0.00461744	15	1.20963	1.21278	2.74775	1.50075	1.08307	5	10	2.9	22.6	15.5	19.4	10.2	17.2	32.3	23.1	33	11.9	9.4	14.7	14.5	15.1	5.5	19.5	12	12.8
115479865	0.172132	0.314374	2	0.98142	1.37783	2.7418	1.01953	0.924654	1	1	6.2			1905.2			3600.7	1694.6			13.5	6.7			1.7	1.3
40538896	0.106086	0.235184	2	1.3078	1.657	2.72987	1.80148	1.22338	1	1
218201228	0.516677	0.64144	5	1.29814	2.36577	2.72831	1.63571	1.57561	3	2	3.4	26.7	21.8	72.9	5.1	5.4	72.2	119.4	10.3	11.8	21.1	216.7	4.1	4.9	7.3	98.1	6.8	4.4
115455101	3.31527e-06	0.000453296	29	0.943941	1.29181	2.72469	1.25195	1.02364	15	14	5	10.5	10.4	29.7	16.4	13.6	36.7	39.3	32.9	26.7	20.4	15.7	15.7	14.5	17.4	5.3	10.7	8.9
222636084	0.114578	0.245928	1	0.852	2.66336	2.70647	0.908599	1.3202	1
115479823	0.0431606	0.139076	3	1.56892	2.3099	2.68493	1.92558	1.30894	2	1	39.8		36.1	51.1			92.8	105.8			59.9	37.4			69	44.2
115464589	0.770811	0.835376	5	2.24368	3.58244	2.6836	3.23179	3.40097	4	1	69.8		40.5	46.9			30.3	40.4			42.1	25.7			34.1	26.4
125577844	0.321328	0.466724	1	1.014	0.928263	2.67961	0.961722	0.818656		1
10140702	0.0411488	0.13544	4	0.866	1.18225	2.66526	2.06919	1.02826		4		5.8			8.1	16.4			14.4	9.2			14.8	12.1			8.6	14.8
115434616	0.0380773	0.128375	2	1.784	2.53225	2.65102	1.00082	1.79861	2		102.4		110.7	331.4			275.8	263.1			20.7	3.1			43.2	74.8
115447253	0.0273676	0.1034	3	1.376	2.12649	2.64999	1.62234	1.58451	3		12.6		36.9	7.6			3.5	36.6			5.4	24.6			16.4	60.2
222615499	0.517232	0.641815	7	1.712	2.29272	2.63526	2.80166	2.79445		7		14.8			33.6	20.5			39.3	11.5			26.7	17.4			40.4	21.5
222628387	0.0542085	0.159907	1	1.299	1.80557	2.61913	1.39635	1.49086	1
115436928	0.00812375	0.0484742	6	0.989604	1.27839	2.61664	1.60154	0.948939	4	2	17.7	5.9	17.3	13.7	69.9	20.7	23.8	24.7	201.2	78.4	12	10.4	75.7	83.6	8.9	29	3.6	16.7
115438691	0.41293	0.553088	3	1.496	2.51399	2.59347	2.52376	2.19926		3		4.6			11.2	3			39.7	22.5			23.7	16.4			35.5	14
115482962	0.617839	0.723027	1	0.974	2.83661	2.5933	1.49595	1.18251		1
48926670	0.00408159	0.030819	1	1.2	2.05101	2.58646	0.642065	0.997485	1
218186824	0.0109341	0.0586769	1	0.57	1.50743	2.58608	1.05736	1.17281	1
115476488	0.00689532	0.0431989	1	1.101	1.5002	2.58535	1.59194	1.00856	1
125532634	0.569944	0.682449	4	1.42315	2.52378	2.57481	1.32143	1.54434	2	2	7.4	39.5	38.4	43.7	13	961.7	41.1	79.3	1272.1	16.8	12.8	7.7		24.9	26.6	17.7	7.3	1.5
218193871	0.35386	0.49741	1	0.914	3.063	2.5746	1.1976	1.18934		1
115464309	0.0437092	0.140407	7	1.241	1.62014	2.57247	1.66141	1.58884		7		6.2			23.4	13.7			12.8	28.7			22.3	30.8			16.9	6.2
297724871	0.713053	0.793191	1	1.275	2.27285	2.56821	1.66316	2.02715	1
115468654	0.117023	0.249586	2	1.302	1.65665	2.56364	1.39774	1.14553	2		7.4		11.4	3.3			12	1.8			9.1	16.1			22.6	15.2
222612313	0.0580846	0.166299	1	1.351	1.39304	2.55821	1.42818	1.43042	1
125568721	0.0240484	0.0954203	1	1.235	2.07477	2.55776	1.51134	1.598	1
222641202	0.0862588	0.209497	1	2.217	1.7288	2.5465	1.97948	2.1945	1
297603535	0.0490455	0.150468	4	1.551	1.78833	2.53622	1.82247	1.70264	4		20.4		14.7	18.1			29.4	24.8			26.2	27.4			28.6	24
215768638	0.0545785	0.160437	12	1.09723	2.13555	2.52677	1.16638	1.06753	6	6	64.4	19.5	20.3	137.6	34.8	529.8	77.1	140.8	398.4	46.3	5.8	25.6	40.3	28.4	10.7	18.3	9.7	41.4
297720303	0.030744	0.112056	2	1.4691	3.19413	2.52438	2.3379	2.33997	1	1
108706570	0.159692	0.302124	2	1.12	1.77753	2.51567	0.820456	1.23522	2		46.6		7.6	64.9			47.7	56.3			20.2	5.5			22.8	39.5
218188536	0.0811513	0.201627	2	1.465	2.55735	2.47313	1.86005	1.74936	2		0.3		4.2	33.4			17	20.3			13.1	16.8			2.6	20.8
297597321	0.00272051	0.0230537	1	1.247	1.86636	2.43795	1.5596	1.46438	1
115440949	0.726476	0.80158	2	1.222	2.27602	2.43402	1.16061	1.46181		2		28.2			74.4	135.6			168.6	67.5			136.6	76.2			40.8	75.6
125580885	0.0245403	0.096528	1	0.68	1.4423	2.42542	0.3887	1.2165	1
218196556	0.00029438	0.00511487	8	1.16437	1.83175	2.41133	2.39865	1.35234	5	3	15	22.5	9.3	6.5	10.3	3.2	17	5.4	5.5	4.6	10.2	5.6	4.4	9.4	11.9	2.4	17.4	9.3
218188461	0.816743	0.867865	4	1.27019	1.73956	2.38201	2.13022	1.33824	3	1	18.8		11.2	1.1			5.5	11.4			14.6	8.4			14.6	41.4
115455373	0.054512	0.160388	1	0.877	1.64439	2.38073	0.864493	1.09878	1
115447847	0.0245795	0.0965408	5	1.51871	2.93355	2.37316	2.17263	2.4006	2	3	0.6	22.5	15.5	21.6	28.8	30.7	14.4	13.3	20.6	36.7	9.8	37.7	42.6	17.4	34.3	30.2	40.4	12.9
218194448	0.304409	0.449972	1	1.044	1.436	2.37142	1.67671	1.946		1
46805841	0.206734	0.350023	3	1.539	1.50554	2.3709	1.4236	1.22883	3		29.8		14.9	14.2			20.6	10.2			1.2	17.9			16.3	4.3
125546280	0.005184	0.0357301	1	1.093	1.59802	2.35299	1.35828	1.39648	1
90398985	8.77186e-06	0.000715756	9	1.1365	1.20227	2.3472	1.2007	0.933025	6	3	17	9.6	6	3.7	10.4	5.5	48.5	31.1	18.3	9.5	4.2	6.4	5.4	10.5	14.2	9.2	3.6	2.7
222636030	0.0560294	0.16281	6	1.45745	2.24889	2.34664	1.67825	1.75959	3	3	17.4	2	1.5	34.5	0.6	0.5	6.9	39.5	5.4	4.4	18	9.3	4.4	1.8	9.8	20.5	2.4	7.2
222639782	0.152312	0.294665	2	0.921	1.72184	2.3448	1.07974	1.00784	2		1.9		37.3	1621.3			1267.3	683.2			13.8	17.7			5	3.5
115453913	0.923058	0.945102	1	3.343	2.66708	2.34414	2.05483	2.38961	1
213959194	0.0538159	0.1594	38	1.19128	2.29762	2.33477	1.55569	1.49233	18	20	21.1	19.5	46.2	175	63.9	378.7	235.1	194.3	484.4	54.8	69	31.7	72.4	56.4	49.5	37.9	40.9	49.6
115446097	0.000199897	0.00406137	13	1.25732	1.1839	2.32907	1.86531	1.23766	9	4	10.8	15.1	19.1	59.6	14.3	57.2	117.4	72.3	26	6.8	23.4	16.6	18.4	3.5	16.2	9.5	34.6	19.2
115479391	0.296791	0.443582	6	1.395	1.38203	2.32836	1.44677	1.50525	6		8.2		11.1	5.9			14.1	8.4			10.9	7.7			3.8	8.9
125553883	0.10966	0.238724	1	1.172	1.57515	2.31521	1.3283	1.4102	1
125526813	0.73723	0.80921	5	1.23087	1.97936	2.31214	1.37434	1.4374	2	3	62.6	13.2	146	3211.1	37.7	49.2	3454.5	2642.3	15.4	0.4	141.1	60.6	17.1	14.5	147	79.8	21.2	19.6
222640855	0.000915882	0.0109279	4	1.18615	1.58527	2.31151	1.24702	1.12568	2	2	11.4	11.7	31.9	6.5	12.3	46.1	30.6	9.7	28.5	22.7	28.6	17.4	42.5	21.3	11.6	27.6	2.9	11.6
55295882	0.0622507	0.174052	2	1.255	2.00391	2.30016	1.57734	1.54883	2		16		11.6	17.2			8.3	6			3.9	25.7			75.7	14.8
297728419	0.000170356	0.00363642	6	0.918129	1.0041	2.29586	1.08158	0.842171	1	5		10.2			16.8	23.5			31.7	80.2			33.4	71.5			12.5	4.4
108864608	0.103194	0.231371	1	1.088	1.70462	2.29264	0.883942	1.00283	1
108706356	0.172634	0.314951	1	1.783	2.21473	2.29057	1.66512	2.00557		1
125564664	0.572778	0.684869	2	1.284	2.47381	2.28473	1.45565	1.59215		2		57			51.3	61.4			25.9	21.7			62.7	50.7			42.1	11.7
22748335	0.53344	0.654065	2	1.323	1.4654	2.28379	2.08343	1.30389		2		62.3			21.2	33.8			26.5	1			18.3	11.3			5.5	11.3
222623797	0.000437659	0.00677099	17	1.00071	1.1272	2.28224	1.10632	0.992107	6	11	11.2	7.3	12	25.3	29.1	43.8	22.3	36.6	61.8	40.8	11.2	16.4	16.3	26.5	12.3	13.7	17.6	26.7
125603398	0.201564	0.344613	1	1.104	1.61449	2.26641	1.68445	1.25829	1
222636189	0.0691541	0.184229	6	1.84789	3.08155	2.2632	3.28562	3.26451	3	3	27.1	40	61	111.9	33.8	19.4	26.8	109.4	22.3	11.1	65.1	118.4	8.1	5.7	7.5	73.9	2.9	25
13129449	0.078925	0.198522	1	1.125	1.52545	2.26142	0.816149	1.14392	1
218199404	0.140568	0.279863	2	1.273	2.02662	2.25832	1.79317	1.74648		2		10.3			14.2	18.6			4.6	7.1			18.1	34.2			23.9	11.2
50509992	0.00697743	0.0435715	2	1.299	1.45736	2.24733	1.35395	1.2843	2		0.2		14.9	35.4			5.6	1.2			9.6	2			1.9	23.9
115452629	0.0225833	0.0923012	1	1.133	1.14475	2.244	1.22849	1.08471	1
115465175	0.158831	0.301172	1	1.259	1.99386	2.23553	1.18889	1.64422	1
125538396	0.0492979	0.150694	14	1.24298	1.60006	2.23392	1.20375	1.26821	9	5	12	27.8	39.7	44	24.8	22.9	70.2	79.6	10.2	11.3	20.9	16.4	26.2	18	37.5	33.4	5.4	29.4
297599911	0.230616	0.375196	1	1.369	1.69042	2.21899	1.3802	1.50303	1
297612514	0.146772	0.288197	1	1.326	2.00584	2.21882	1.00224	1.64009	1
297724419	5.25478e-05	0.00183337	4	1.52565	2.82154	2.21782	2.22696	2.9302	3	1	43.4		46.2	32			46.1	3.7			32.9	55			18.1	40.2
115442285	0.11803	0.250783	1	1.259	1.68495	2.211	1.08145	1.10843	1
115445833	0.00726341	0.0446484	1	1.336	2.05236	2.21018	1.97355	2.13444	1
218202594	0.884261	0.916133	1	1.777	2.08288	2.20778	2.09856	2.01116		1
115448771	0.44463	0.580636	1	1.046	1.01573	2.20664	1.076	0.974095	1
53793110	0.165098	0.307749	1	1.476	2.03113	2.20148	1.46553	1.75271	1
125606485	0.0237647	0.0948901	2	1.24861	1.91444	2.19872	0.681479	1.26712	1	1
115470941	2.59234e-05	0.00128575	77	1.02287	1.07449	2.19765	1.15723	0.947465	36	41	15.3	8.7	17.5	24.2	24.6	24.8	28.7	26	28	20.3	13.5	17.2	18.5	13.5	10.4	21.2	19.9	21.7
108712243	0.107804	0.236645	16	1.096	2.24332	2.19719	1.91315	1.67655		16		27.4			27.6	61.9			68.5	38.2			55.6	34.7			50.5	45.1
115480069	0.324862	0.469029	2	1.365	2.04843	2.19543	1.94776	2.00082		2		60.8			129	142.7			152.8	91.2			117.8	133.1			141.5	87
115469166	0.0101137	0.055925	12	1.43001	1.64113	2.18705	2.23577	1.7273	7	5	27.7	43.6	63.4	65.1	29.4	47	122.3	88.7	7	27.8	94.6	60.8	60.8	27.6	59.9	24.6	19.1	21.9
37718888	0.309747	0.455305	1	1.295	2.42392	2.1855	1.8952	2.68081		1
15451611	1.2859e-05	0.000867381	11	0.867154	0.982132	2.16961	1.15462	0.791681	4	7	4.3	2.7	8.5	7.3	10.4	8.6	28.1	20.3	20.7	16.8	5.4	9	11.3	25.2	8.7	0.8	6	7
125583449	0.428571	0.567725	1	1.449	2.2482	2.16799	2.2196	2.13822		1
115461132	1.7602e-05	0.0010334	6	1.22396	1.24076	2.16727	1.29944	0.883909	2	4	2.8	11.2	2.1	2.5	11.7	12.9	13.9	10.1	6.9	10.6	19.2	17.6	10.4	3.2	3.6	0.8	23.8	12.9
115455323	0.197213	0.340862	1	0.999	1.25532	2.16653	1.30707	1.06702		1
115456824	0.0130547	0.0655195	4	2.31985	2.998	2.16484	3.81888	3.4993	3	1	17.5		20.1	14.1			36.7	48.7			51.6	50.4			6	30.9
297723647	0.693508	0.778979	1	1.278	1.54734	2.16448	1.22109	1.66579		1
125534601	0.366163	0.509747	11	1.37962	2.07255	2.15871	2.73843	2.05091	7	4	7.7	17.1	30	43.2	30.4	48.7	83.7	52.1	59	26.4	63.9	24.4	40.4	23.2	46.3	13	24.2	10.1
115473159	0.0382232	0.128657	2	1.10826	1.22171	2.15513	1.45256	1.11808	1	1
125561703	0.00079624	0.0100499	9	1.31785	1.27819	2.15487	1.63077	0.993814	4	5	7.4	3.6	4.8	9.6	4.5	8	2.3	8.3	10.1	11.9	9.2	2.7	12.2	1.1	7.1	6.4	9.2	30.3
297724431	0.0127186	0.0647968	1	1.625	1.91454	2.15191	0.437995	1.31423	1
218191698	0.0661186	0.179739	1	1.163	1.35648	2.14916	1.45356	0.851002	1
125583202	0.000209759	0.00422003	16	1.21728	1.33249	2.14465	1.46909	1.2206	7	9	13.8	23.3	31.8	74.7	7.5	125.8	112.6	85.5	69.1	27.6	17.3	26.7	6.2	26.3	37.4	22.3	5.2	18.7
222617918	0.670015	0.762223	1	1.3	2.09877	2.14324	1.48498	1.28976		1
45735863	0.12192	0.255718	1	0.905	1.60296	2.14173	1.04267	1.06879	1
218196978	0.698995	0.782696	12	1.1934	1.69072	2.14106	1.47613	1.25015	4	8	20.7	29.2	31	46.3	40	63.7	34.5	31.9	106.4	17.2	42.4	44.8	31.2	7.1	31	18.9	38.5	21.6
115443677	0.00715036	0.0442221	14	1.26077	1.83947	2.13174	1.74684	1.57929	6	8	15.4	37.9	44.6	63.2	46.8	36.5	30	35.6	60.7	37.9	45.2	37.9	32.4	32.8	40.6	11.4	44.9	30.6
222622307	0.117179	0.249708	4	1.06148	1.61643	2.13121	1.36809	1.32484	3	1	43		0.5	8.5			115.3	98.3			23.8	33.2				16
115456771	0.0385991	0.129663	10	1.107	1.74525	2.1289	1.50574	1.54149	10		10.2		59.1	62.1			101.7	71.1			59.1	44.6			56.2	21.8
77551231	0.087365	0.210767	3	1.36298	1.74682	2.12048	1.71584	1.57339	2	1	17.8		8.5	4.2			3.3	0.2			4.2	3.4			2.5	9.3
29367497	0.185208	0.327496	1	1.121	1.43692	2.11541	1.5157	1.0862	1
40253591	0.453814	0.589282	1	1.733	2.47316	2.11373	1.77621	2.12289	1
125525224	0.521685	0.645756	7	1.16498	2.40081	2.11341	1.28816	1.44231	1	6		30.9			64.7	207.5			255.8	32.8			17	40			57.1	23.1
116310274	0.154647	0.296426	2	1.217	1.80343	2.10659	1.83644	1.61656		2		9.1			1.7	2.8			3.2	4.6			7.9	6.1			4.6	11.3
115463463	0.04352	0.139967	4	1.073	1.14586	2.1036	1.16399	0.956981	4		2.4		5.4	19.4			8.1	23.9			11.6	5.3			1.4	8
115461158	0.294076	0.441332	3	1.20174	2.08708	2.09591	1.46834	1.87942	2	1	20		9.2	71.2			44	42.1			30	20.7			12	8.6
125554426	0.0735501	0.190872	2	1.38843	1.75342	2.08764	1.34771	1.33016	1	1
222625215	0.498197	0.624474	1	2.213	2.57539	2.08583	2.50159	2.26323		1
115440665	0.104242	0.23257	5	1.44309	2.22143	2.08445	1.60815	1.96816	3	2	2.4	36.9	11.9	8.4	7.6	9	0.7	17.1	6.6	7.7	3.5	10.9	14.7	12.8	11.3	4	2.3	1.6
146403773	0.0334725	0.118005	3	1.051	0.935564	2.07777	1.40892	0.761472	3		1.2		4.1	1.9			1.4	4.4			3.8	8.9			22.2	5.4
37718819	0.0440939	0.141006	1	1.143	1.49744	2.07598	1.32231	1.28441	1
15232146	0.0170045	0.078205	17	1.53694	2.3535	2.07397	2.4149	2.73764	8	9	15.9	15.5	13.7	19.8	18.2	18.3	18.9	9.1	14	8.1	19.5	23.3	30.9	18.5	23.9	24.8	29.9	24.7
149392805	0.0232505	0.0939984	8	1.25384	1.57115	2.07122	1.66094	1.33625	3	5	3.5	6.1	26.8	3.7	9.8	17.6	15.6	3	6.9	12.4	44	17	7.1	7.8	32.5	14.1	7.6	6
57899352	0.0484589	0.149302	1	1.267	1.90633	2.0671	1.75308	1.34766		1
222632676	0.113821	0.244717	4	1.56977	1.56182	2.06336	2.27524	1.56877	1	3		13.8			86.9	68.3			46.3	31.2			20.7	178.7			53.8	9.2
115456441	0.153493	0.295818	3	1.21641	1.89945	2.06036	1.2699	1.36004	2	1	5.6		21.7	127.8			98.7	81.2			19.1	11.7			27.7	99.2
115482392	0.0418442	0.136542	22	0.951	1.04983	2.05937	1.2264	0.962484	22		7.8		9.6	9.5			24.2	15.4			6.5	11.1			8.8	11.8
125555768	0.847937	0.890407	2	1.125	2.16481	2.0519	1.1305	1.32853		2		11			9.5	822.3			586.7	12			11					66.2
57114403	0.0788716	0.198522	2	1.11393	1.75056	2.05166	1.62743	1.35386	1	1
115438024	0.368752	0.512787	1	1.031	1.46499	2.04654	1.3464	1.58585	1
222616745	0.0893711	0.213107	2	1.121	1.35851	2.04602	1.47432	1.19959	2		16.1		20.2	28.8			22.1	12.5			7.6	4.3			8	15.8
115456247	0.0340348	0.119571	1	1.152	1.4871	2.04388	1.34962	1.11322	1
115478212	0.142032	0.281671	11	1.56021	2.01709	2.04232	1.90396	1.78768	6	5	7	14	10.9	13.9	5.1	5.4	4.4	17.9	17.7	0.8	14.8	13	9.4	10.2	10.5	10	6.3	8.1
222641664	9.16199e-07	0.000257503	50	0.941298	1.03597	2.03794	1.29991	0.886215	22	28	9.2	9.7	12.3	18.5	8.1	22	37.6	31	46.4	22.1	15.9	14.2	14.8	13.8	6.3	9.7	7.9	10.7
115451381	0.0637381	0.176541	6	1.26537	1.78801	2.03569	1.58017	1.45405	3	3	31	28.5	7.9	6.4	7.2	6.2	4.3	15.5	14.5	2.9	9.7	9.5	0.2	6.9	11.2	5.4	14.6	0.2
115434878	0.0161715	0.0758216	1	1.047	1.50137	2.03152	1.20448	1.14153	1
125563705	0.134635	0.272013	2	0.973	1.76618	2.02951	1.40733	1.63936		2		17.4			31	58.3			47.4	40.6			16.7	28.2			57.5	54.3
115480363	0.350231	0.494506	1	1.274	1.66663	2.02784	1.68215	1.7155		1
125585951	0.000538414	0.00776022	25	1.06182	1.91536	2.02641	1.32363	1.66734	17	8	12.9	5.3	9.2	14	17.2	26.9	24.7	16.9	25.5	19.9	12.5	9.6	12.3	10.7	14	19.3	18.3	27.2
125605271	0.0801473	0.200527	4	1.137	1.52896	2.0195	1.37456	1.45845	4		28.6		61.6	114.6			136.9	121.9			65.3	44			58	53.8
35187685	5.13261e-05	0.00182377	6	0.781856	1.0208	2.01371	1.83633	0.729239	3	3	1.9	9.7	15.1	34	0.1	9.9	17.6	12.3	45.6	18.4	4.9	0.9	25.4	49	3.8	26.4	15.8	21.6
149392541	0.28873	0.435765	4	1.221	1.14433	2.01124	1.34145	1.11998		4		6.1			8.2	5.4			6.1	1.2			5.3	2.3			8.7	8.4
218194194	0.0342349	0.119861	2	1.40428	1.85724	2.01052	1.82234	2.012	1	1
218191193	0.485929	0.616274	1	0.981	1.80652	2.01044	1.2775	1.16598		1
115444831	0.000123517	0.00297559	38	0.993516	1.1009	2.0055	1.32337	1.02813	17	21	8.6	8	7.5	14.4	7.5	11.7	34.8	18	28	15.9	8.2	6.3	4.5	10.1	12.2	10.6	11.5	7
218195770	0.640813	0.741847	1	1.409	2.11796	2.00073	1.79679	1.80678		1
115447273	0.00010353	0.0027712	52	0.898414	1.021	1.99999	1.21195	0.82375	26	26	10.8	14.8	11.2	26.3	13	16.3	18.8	15.3	24.8	11	11.3	13.2	7.1	19.8	12.3	24	7	25.1
218202256	0.112954	0.243371	1	1.654	2.25241	1.99667	2.95245	2.90603		1
115464123	0.000113709	0.00287627	14	0.928523	1.01357	1.98728	1.15894	1.01285	8	6	8.6	2.5	8.1	6.9	3.3	8.9	9.5	6.1	8.9	6	4.1	3.6	2.2	7.9	4.2	4.8	6.6	11.2
115451593	0.0330553	0.116779	1	1.092	1.29043	1.98593	1.30204	1.32494	1
115456209	0.000659906	0.0088789	6	1.06784	1.27893	1.98567	1.37751	1.2305	3	3	0	6.5	7.2	0.7	8.9	7.4	13.7	0.8	21.8	7.7	2.4	15	10.1	11.4	9.9	3.2	6.5	2.4
22758313	0.0858308	0.208658	17	0.935	1.03291	1.98508	1.2259	0.89931		17		5.6			10	13.6			23.5	5			7.5	9.7			6.7	9.3
115441055	0.559403	0.674939	27	1.37715	1.75822	1.98134	1.93453	1.4958	13	14	20.5	21.9	20.2	73.4	14.6	38.1	60.3	71.9	51.2	29.4	15.1	16.5	25.4	23.1	15.2	22.7	30.6	32
1747294	0.0463493	0.14519	12	1.27134	1.83501	1.97486	2.23671	1.58438	8	4	23.7	15.4	24.9	61.7	6.4	7.8	72.2	56.8	30.8	4.5	31.9	32.7	1.3	7.8	52.6	15	6.1	11.3
41469457	0.563913	0.67891	1	1.177	2.16587	1.95603	1.49579	1.42544		1
53792252	0.395948	0.537601	1	1.803	2.16893	1.94994	2.12242	1.71545		1
52077107	0.304765	0.450058	1	1.152	1.81824	1.9445	1.53657	1.70733	1
222631873	0.0417041	0.136381	1	1.393	1.64647	1.9425	1.8	1.47844	1
115471611	0.00273952	0.023176	1	1.059	1.60401	1.94036	1.36293	1.21197	1
115485307	0.51891	0.643738	1	1.779	2.30754	1.9384	2.6774	2.84518		1
115467402	0.463076	0.597021	1	0.887	1.23962	1.93696	0.98967	1.27315		1
115440729	0.527124	0.650102	2	1.495	2.12077	1.93589	2.03893	2.01042		2		61.9			102.2	115.6			165.9	79.8			134	87.4			119.6	54.6
222624573	0.895398	0.924499	11	1.21124	1.68462	1.92978	1.6698	1.63578	7	4	5.1	110.9	34.2	43.8	113.8	217.5	17.8	44.7	151.9	73.3	7.2	29.1	154.9	107	25.4	17.1	143.1	80.6
125524053	0.895439	0.924499	4	1.06938	1.54052	1.9268	1.57132	1.48692	3	1	67.2		109.8	295.4			115	113.5			143.1	157.7			91.7	135.6
115442265	0.00284416	0.0236654	11	1.19068	1.61692	1.92664	1.48172	1.19622	4	7	18.9	20.6	1.7	9.7	24.6	8.1	9.5	8	21.4	18.9	17.7	8.1	12	10.8	11.3	15.1	18.3	16.7
297596177	0.108322	0.237231	3	1.042	1.17941	1.92238	0.972777	1.07258	3		8.3		0.4	17			40.9	37.5			8.1	1.8			17.2	10.5
115440471	0.00058223	0.00822766	2	0.953462	1.1101	1.91989	1.04769	0.899221	1	1
218185086	0.52666	0.649847	2	2.566	2.77526	1.91748	1.86622	2.73475		2		6.7			5.6	2.5			18.8	19.9			20.2	11.2			24.1	4.4
297601423	0.191307	0.334771	3	0.911698	1.16909	1.90746	1.44386	1.03068	2	1	3		56.5	273.8			338.7	188.9			71.8	28.4			59.6	24.2
215769063	0.671785	0.763206	4	1.08	1.73006	1.90543	2.0171	1.86023		4		10.7			5.8	36.7			73.7	37			57.7	86.8			58.4	38
222617766	0.110096	0.23933	1	1.292	1.39148	1.90529	1.74731	1.37932	1
78708511	0.00353458	0.0277613	4	1.211	1.42657	1.90463	1.1474	1.18364	4		4.7		5.5	20.5			13.9	14.9			3.5	11.3			7.3	5.4
222619686	0.403504	0.544564	1	1.681	1.85832	1.89498	1.40054	1.75398	1
125524870	0.492121	0.620549	1	1.431	1.79199	1.89203	1.54627	1.8208	1
125587553	0.0507593	0.153251	3	1.107	1.12998	1.88978	1.38051	1.13809	3		9.3		4.2	17.1			10.2	3.4			2	9.4			18.7	24.1
222625171	0.00964803	0.0541725	1	1.02	0.910628	1.88964	0.883169	0.929363	1
115465375	8.20427e-07	0.000257503	9	1.04318	1.0143	1.88945	1.26814	0.933577	5	4	9.8	3.5	2.9	18.9	7.9	18.7	80.6	63.2	19.6	1	7.2	8.3	9.8	1.9	27	34.3	4.5	9.5
115470575	0.004141	0.0310146	9	0.900147	0.958318	1.8889	1.42955	0.885064	5	4	12	32.4	28.9	39.8	32.8	12.2	17.8	37.8	13.9	2.4	32.3	12.2	5	18.5	38	27.1	26.2	21.8
2062387	8.93802e-05	0.00255466	14	0.713376	0.945732	1.88826	1.65005	0.537846	9	5	7.6	32.7	14.7	7.4	1.1	24.1	44.1	41.6	16.6	13.1	21	6	1.2	18.4	8.7	12.8	38.3	29.8
222618951	0.0916758	0.216622	1	0.902	0.963237	1.88627	1.14543	0.939149	1
90399054	0.51477	0.639857	1	0.44	2.2372	1.88479	1.43293	1.17247	1
115465807	0.0956275	0.222325	2	1.227	1.60435	1.88445	1.24988	1.25893	2		12.4		27.6	98			104.2	99.8			30.7	3.6			30.3	14.2
125603349	0.0121322	0.0629506	1	1.183	1.78489	1.8829	1.36781	1.61444	1
222624777	0.00352464	0.0277312	4	1.02399	1.17854	1.8774	1.22424	1.00491	2	2	16.3	16	2.7	19.1	34.7	50.7	57	40.7	9.9	4	29.5	29	53.6	13.7	21.5	4.5	45.8	40.6
115475363	0.0536175	0.158998	1	1.237	1.58424	1.87556	1.50378	1.55786	1
218191558	0.118751	0.251787	1	0.971	1.19943	1.87312	1.18449	1.02872	1
115448547	0.000942863	0.0111072	41	0.992734	1.08374	1.87216	1.47446	1.03219	21	20	10.6	9.4	7.9	18.1	11.8	12.9	29.9	26.5	25.3	10.4	16.4	19.9	13.1	19.4	7.2	11.1	7.5	18.7
115480353	0.0353544	0.122505	1	1.353	1.45504	1.86755	1.21872	1.38339	1
115456607	0.322629	0.46798	1	1.042	2.06534	1.86465	1.94025	1.74003		1
115450773	0.938018	0.955585	4	1.17778	1.57699	1.8605	1.57668	1.39363	1	3		2.2			2.2	5.7			4.7	7.6			14.6	0			1.5	13.7
218197546	0.297676	0.444231	1	1.329	1.98253	1.8597	1.79975	1.87749		1
115434660	0.172791	0.314985	2	1.05875	1.44839	1.85805	1.47028	1.31063	1	1
115452927	9.17382e-05	0.00258967	29	0.95179	1.00717	1.85701	1.39646	0.882312	17	12	12	9	10.3	7.5	7.9	17.6	34.3	29.6	51.2	20.4	10	21.6	16.3	32.7	16.8	14.8	11.1	9.9
38345966	0.251506	0.396131	1	1.006	1.00869	1.85651	0.991286	0.962912	1
115468838	0.218691	0.362855	1	0.971	1.3065	1.85479	1.44519	1.11635		1
115441361	0.133172	0.270839	1	1.17	1.51399	1.85344	1.36706	1.39089	1
115456053	0.763205	0.829199	7	1.2968	1.62251	1.85219	1.31981	1.26812	2	5	18.2	1.9	47.9	58.6	25	25.1	74.2	99.3	28.9	3.8	36.3	42.6	2.4	14	32.3	39.8	8.7	13.6
125528456	0.183205	0.325028	1	0.855	0.590428	1.85076	0.817221	0.492672	1
115467298	0.0475335	0.147529	5	1.11187	1.63971	1.84923	1.26628	1.27344	3	2	40.2	7.6	18	13	13.2	12.5	12.2	8.2	20.3	26.9	27.7	15.1	14.1	50.1	31.8	3.1	1.1	10
115464893	0.00160778	0.0161384	12	1.08458	1.42216	1.84913	1.25389	1.22532	7	5	12.2	14.3	20.7	22.1	13.2	8.3	31.5	28.3	10.7	11.1	17.6	19.5	10.5	1.9	13	5.4	10.4	7.5
125529055	0.265037	0.41054	1	0.435	2.58583	1.84144	1.81484	0.646197		1
75159071	0.00238707	0.0211492	4	1.04869	1.17889	1.83824	1.37658	1.03425	2	2	32.7	32.9	28.4	22.9	28.7	39.6	10.8	15.9	39.5	19.7	31.5	22.2	29.6	16.9	29	28.7	21.7	25.4
222636663	0.369723	0.513855	1	1.282	1.43053	1.83819	1.21841	1.38795	1
77556975	0.183001	0.324956	1	1.048	1.47385	1.83623	1.08795	1.26933	1
32487866	0.522041	0.646038	3	1.31043	1.63274	1.83476	1.42139	1.42007	2	1	4.3		9.7	9.4			3.8	4.8			3	11.3			5.1	2.8
108708957	3.85053e-05	0.00157095	4	0.978959	1.2336	1.83415	1.10687	1.13693	2	2	14.6	18.5	21.8	48.8	17.2	27	58.8	58.5	17.9	11.9	16.4	16.8	20.1	22.5	28.7	14.5	29.9	43.8
222635998	0.0081541	0.0484742	1	1.18	1.36811	1.8288	1.18647	1.48177	1
218191916	0.0364596	0.125058	3	1.118	1.36022	1.82531	1.27209	1.11702	3		5.3		14.3	46.2			14.1	21.3			9.2	15.1			29.1	24.1
14488353	0.000563291	0.00804997	4	1.32718	1.36289	1.81834	1.37215	0.896239	2	2	24.5	3.3	24.7	67.3	1.2	18.9	88	79.1	17	11.5	33.6	53.9	18.8	12.5	0.6	1.8	8.4	27.8
115440189	0.191746	0.335423	16	1.08493	1.61549	1.81254	1.26588	1.33396	6	10	14.9	14.3	19.2	41.8	26.1	147.3	383.4	81.3	216	22.3	42.6	27.6	19.5	22.6	21.3	25.7	24.6	28.1
115459618	0.873454	0.906608	21	1.36162	1.85834	1.81196	1.64022	1.88095	6	15	9.2	11.1	19.9	19.3	16	48.8	21.8	15.6	34	22.3	16.7	20.3	22.2	28.6	23.1	13	27.3	25.1
77555894	0.0909095	0.215516	2	1.04	1.42499	1.81165	1.04445	1.2024	2		4.2		8.2	5.9			31.4	37.1			26.8	12.6			2.8	5.6
125591164	0.440501	0.577331	10	1.2317	2.19183	1.81164	1.22046	1.62718	3	7	36.6	29.9	0.5	148.9	40	111.9	77	124.6	111.4	23.6	8.1	15.2	19.7	38.3	19	33.7	54	65.6
55167967	0.660211	0.755145	1	1.202	1.9335	1.81087	1.96348	1.66228		1
222640344	0.0786332	0.198381	9	1.23637	1.6673	1.80781	1.62774	1.58353	4	5	8.8	18.5	29.3	31.9	45.5	44.9	29	11	36.2	40.8	36.7	23.3	34.6	40.1	33.9	18.6	40.5	8.6
297595892	0.83276	0.879222	6	1.3432	1.58017	1.80685	1.57599	1.31787	1	5		15.4			13.8	18.9			5.6	1.7			12.4	8.9			19.6	12.2
218194436	0.0805241	0.200972	2	1.177	0.832576	1.80642	1.5035	0.604884		2		42			63.3	27.3			67.4	48.6			53.9	42.4			58.7	35.1
115453515	0.218678	0.362855	2	1.42543	1.70071	1.8064	1.65254	1.63416	1	1
238537727	0.541259	0.659655	1	1.179	1.76437	1.80597	0.793079	1.19155		1
38345789	0.387223	0.529931	1	1.7	2.58765	1.80459	1.90143	1.88725		1
115469380	0.300977	0.446261	2	1.465	1.59954	1.8034	1.44025	1.30665	2		32.6		33.4	7.5			12.3	15.9			7.2	56.2			27	3.6
115451799	1.71887e-05	0.0010334	14	0.821389	1.17096	1.80128	1.45322	0.938568	6	8	11.5	16.6	16.7	44	8.4	131.5	11.5	18.4	58.7	22.9	6.1	9.5	14.4	5.4	12.4	12.2	12	31.8
115459172	3.73947e-06	0.000461415	19	0.758525	1.29781	1.79976	3.43852	0.753979	2	17	5.6	29.8	9.7	1.3	21.7	68.8	1.4	0.8	49.2	39.9	2.2	1.6	53.7	71.3	13.8	17.7	26.4	16.4
297608780	0.789454	0.848492	5	1.38133	2.11415	1.79723	2.09365	2.51708	4	1	7.4		6.8	4.3			16.4	4.2			8.2	3.4			7.3	8.9
222619415	0.191063	0.33474	1	1.205	1.47999	1.7909	1.04693	1.14077	1
115465369	0.591296	0.700229	10	1.35477	1.67814	1.79049	1.64991	1.48048	2	8	26.2	26.2	50.1	57.5	22.2	13.4	65	48.1	29.2	15	52.6	27.3	12.9	34.2	57.3	21.9	18.8	26.2
115477116	0.174557	0.316663	1	1.106	1.3355	1.78899	1.17663	1.0203	1
115440231	0.0340346	0.119571	3	1.04232	1.32979	1.78883	1.07432	1.03349	1	2		2.9			9.8	40.7			91	17.7			13.1	10.1			2	0.7
56783756	2.19011e-05	0.00115552	2	0.879352	0.984969	1.78803	1.31049	0.92457	1	1
222625698	0.177476	0.319633	3	0.791492	1.59095	1.787	1.68039	1.33412	1	2		76.9			2.3	18.3			13.6	0.7			12.4	25.2			17.2	5.3
222641636	0.193007	0.336702	1	1.041	1.34375	1.7865	1.10694	1.16373	1
222631319	0.261659	0.406802	3	1.118	1.0721	1.78025	1.28214	0.966		3		11.4			8.8	13.3			7.8	8.4			1.5	4.1			15.2	24.7
110289326	0.877326	0.909693	1	1.416	1.7152	1.77941	1.66178	1.82078	1
115442029	0.00200056	0.0188119	1	1.068	1.53961	1.77926	1.33046	1.18689	1
218194135	0.0360696	0.124302	6	1.02314	1.29115	1.77578	1.47263	1.2238	4	2	2.4	17.3	3.4	40.8	3.3	22.2	14.8	29.2	10	20.3	17.5	13.4	9.6	6.6	9.4	5.5	10.4	0.3
115437616	0.145263	0.286139	1	1.033	1.28827	1.77539	1.56565	1.31766		1
222628660	0.0109722	0.0586769	2	1.086	1.34722	1.77324	1.20222	1.14784	2		3		6.9	15.4			23.8	19.2			6.9	9.9			12.1	10.8
125560892	0.566273	0.680146	4	1.289	1.84243	1.76991	1.5366	1.71722		4		12.4			8.2	16.8			9.5	16.6			6.9	11			10.4	18.2
218196057	0.000353505	0.00582535	22	0.911625	1.04394	1.76963	1.21813	0.983478	13	9	7.4	6.4	9.2	12.9	7.3	4.5	22.7	23.2	22.4	11.4	4	7.3	8.1	2.7	3.2	9.1	8.4	5.5
15451608	0.228422	0.373085	2	1.36741	1.577	1.76647	1.27967	1.6581	1	1
218201533	0.141565	0.281075	1	0.682	0.845837	1.76623	1.01817	0.853799		1
108708982	0.163444	0.305905	1	1.239	1.19496	1.76398	1.39143	0.942067		1
115479645	0.437477	0.575049	3	1.25238	1.89701	1.76303	1.36838	1.58021	1	2		24.8			49.8	25.2			33.5	22.1			34.2	44.2			28.6	37.1
115453321	0.348193	0.49261	4	1.38051	2.06757	1.76119	1.71992	1.68818	2	2	18.8	10.8	1.9	9.8	11.5	23	1.3	4.2	0.4	7.2	12.6	9.7	44.6	3.7	0.6	12.8	57.5	55.5
125576800	0.982225	0.986319	3	1.30107	1.59261	1.75996	1.5933	1.54234	2	1	116.2		263.1	264.7			372.1	246			280	196.9			260.4	131.7
218186890	0.0720958	0.18859	1	1.155	1.33962	1.75429	5.68253	1.15184		1
125589195	0.166439	0.309006	1	2.103	1.12857	1.75259	1.52795	1.22686	1
215697905	0.0238694	0.0951253	1	1.065	1.28416	1.75218	1.36926	1.21033	1
115439043	0.867553	0.901592	3	1.48169	2.17328	1.7451	2.04481	1.93482	2	1	20.5		44.5	80.3			61.2	35.7			6	33.6			37.8	65.7
222629550	0.19551	0.339653	4	1.35	1.77708	1.74337	1.3282	1.52429	4		27.1		17.4	14.3			31	17.9			17	26.4			20.3	16
50252230	0.598045	0.7064	1	1.405	2.13808	1.74125	2.08636	1.72457		1
222641961	0.228336	0.373085	3	1.228	1.4718	1.73927	1.17493	1.21444	3		22.3		32.6	35.6			60.6	3.8			14.9	32.1			24.5	29.2
115450891	0.00352201	0.0277312	26	1.16549	1.72418	1.7384	1.56431	1.39115	13	13	12.3	18.8	10.3	19	21.2	37.2	21.3	37.5	43	20.3	17.8	20.8	30.1	32.8	21.4	16.8	39.2	30.2
222625459	0.0676485	0.18233	2	1.29408	1.89894	1.73825	1.36325	1.50195	1	1
125552271	0.00317061	0.0258295	25	1.16295	1.41008	1.73519	1.29513	1.13096	14	11	15.5	21.4	10.2	19.8	15.2	16.3	29.1	15.6	23.1	16	18.8	16.1	17.9	12.1	14.2	11.5	20	10
115461779	0.689883	0.777656	2	1.85343	2.14902	1.73309	2.03793	1.73275	1	1
115460918	0.00375181	0.0289114	4	1.16749	1.33848	1.73285	1.33254	1.1111	2	2	0.4	13.3	0.9	4.6	1.9	18.7	4	2.1	30	14.6	7.4	6.4	3.9	4.8	0.5	0.4	8.3	4.6
55168102	0.0882618	0.212122	3	1.20784	1.74247	1.72885	0.749083	1.18037	1	2		3.1			1.9	3.7			6.4	9.3			14.5	3			9.5	2.7
47777461	0.527564	0.650356	1	1.368	2.33693	1.72358	0.715379	1.41279		1
110289320	0.0968898	0.223476	2	0.938	1.18477	1.7235	1.52595	0.993091	2		9.3		18.5	27.1			16.1	29.9			11.6	13			19.4	29.7
9757682	0.00684803	0.0431434	6	0.889845	1.03257	1.72349	1.07557	0.81934	2	4	13	3.2	30.9	50.7	8.9	34.5	84.6	55.4	22.9	9	5.8	41.9	3.7	8	50.6	62	6.2	3
115474617	0.821172	0.87129	2	1.13616	1.82674	1.71813	1.68751	1.56263	1	1
125578957	0.674226	0.76512	1	1.419	1.79064	1.71689	1.41495	1.17626		1
222612470	0.298613	0.444712	1	1.809	1.66367	1.7115	1.41007	1.28564	1
77550830	0.886203	0.917581	4	1.43407	1.54776	1.71103	1.47322	1.62728	3	1	6.3		2.5	2.5			31.2	11.6			16	4.6			8	5.5
75110003	0.174142	0.316663	4	0.931	0.971678	1.70604	0.953987	0.982572	4		11.1		2.3	13.5			75.6	46.2			3.5	7.7			8.9	13.6
115439763	0.00465938	0.0333878	2	1.11267	1.30855	1.70542	1.43471	1.21391	1	1
47847657	0.563111	0.678119	1	1.33	1.48262	1.70532	1.37431	1.29459		1
115465283	0.0140304	0.0687122	1	0.945	1.20475	1.69982	1.16784	1.02307	1
115470729	0.000236736	0.00451942	2	1.05295	1.28449	1.69883	1.2612	1.20024	1	1
222623988	0.761183	0.828513	3	1.3131	1.59308	1.69762	1.53687	1.53168	1	2		20.4			6.1	49.6			2.7	57.3			8.9	72.1			3.7	36.4
115459218	0.313568	0.459156	1	1.204	1.47577	1.6944	1.24724	1.17962	1
115449757	0.166222	0.309006	1	1.394	1.66637	1.69268	1.32121	1.15343	1
218194811	0.433046	0.570908	1	1.33	1.33899	1.69245	1.52694	1.32641		1
115464069	0.0382983	0.128824	11	0.918356	0.917517	1.69243	1.09497	0.892955	6	5	2.4	13	11.8	7.9	5.7	6.9	9.3	4.7	10.5	5.8	10.6	15.4	3.6	9	13.2	11.1	5.5	2.5
297598727	0.020762	0.0878952	1	0.916	1.03562	1.69056	0.88528	0.928482	1
125533033	0.00259695	0.0223373	3	1.04556	1.14877	1.69036	1.16772	0.962318	2	1	29.5		28.1	15.7			35	13			28.5	31.7			19.9	3
115463923	0.160904	0.30351	2	0.868	1.3629	1.69016	0.969245	1.10826	2		33.3		32.1	95.5			98.9	65.7			67.3	10.7			21.6	11.3
542191408	0.414603	0.554595	39	1.50477	1.88191	1.68994	1.92268	2.14786	22	17	21.9	16.4	22.1	28.5	23.9	34.1	41.8	30.1	52.7	9.4	19	13.9	30.3	9.4	15	24.5	11.7	30.5
115460542	0.432779	0.570758	2	1.35	2.0318	1.68957	1.57533	1.6918		2		18.8			34.6	19.8			7.6	23.7			17.1	31.4			15.7	7
115480465	0.429774	0.568575	1	1.227	1.58815	1.68409	1.66118	1.05266	1
297607826	0.217261	0.361554	2	2.025	2.25442	1.68337	2.2079	2.49496	2		37.4		55.7	1.7			54.6	13.7			86.1	52.3			61.4	31.8
218195816	0.448451	0.583517	1	1.068	1.55873	1.68256	1.42729	1.4432		1
218184777	0.23363	0.377373	1	1.068	1.22115	1.68237	1.11781	1.1517	1
115461843	0.000248865	0.00461744	10	0.914466	1.0533	1.68202	1.17702	0.907616	4	6	7.8	9.6	4.5	23.8	9.3	12.6	37.1	27.3	17.4	10.7	1.4	10.3	6.8	10.5	2.4	4.4	6	7.6
218184180	0.820019	0.870431	1	1.283	1.47495	1.68158	1.38287	1.12386		1
29893645	0.712868	0.793191	2	1.38	1.3864	1.67885	1.39084	1.33754		2		15.3			9.1	30.6			53.1	40.6			15	8.6			13.9	16.5
115471617	0.130884	0.268427	1	1.058	1.50781	1.67794	1.31949	1.4763	1
115439513	0.063719	0.176541	6	1.23039	1.76492	1.67774	1.00527	1.5809	2	4	4.8	11.4	3.4	25.5	14.4	14.9	17.2	22.6	12.1	16.2	31.5	6.5	13.2	16.5	4.8	17.1	5.3	21.9
115483020	0.693355	0.778979	1	1.032	1.42151	1.67725	1.47192	1.38642		1
115454305	4.51809e-05	0.00172048	2	0.980471	0.854288	1.67572	1.39767	0.869617	1	1
297600894	0.44684	0.581887	2	1.301	1.71917	1.6752	1.58554	1.56444		2		23.1			18.5	16.3			11.8	4.2			11.7	29.1			6.9	15.6
15128439	0.0404817	0.134205	1	1.003	1.2519	1.67449	1.19837	1.20368		1
115482172	0.347626	0.492341	1	1.143	1.77938	1.67294	1.45528	1.87734		1
115436056	0.031545	0.113666	12	1.06517	1.47369	1.67275	1.17233	1.17055	6	6	13.6	6.6	16.8	50	6.7	36.2	44	35.6	32.8	14.4	15.5	25.6	7.1	7	16.3	20.9	11	8.9
115486898	4.31259e-05	0.0016879	37	0.691309	1.24824	1.67232	1.70048	0.993849	21	16	14.9	26.7	13.7	28	8.8	27.1	37.3	36.9	23.3	11.5	18.6	18.5	11.4	22.5	12.9	4.9	14.4	10.5
115485233	0.0457124	0.143818	20	1.30637	1.5371	1.67114	1.39523	1.26613	9	11	53.6	29.5	58	88.9	15.9	21.3	67.6	81.2	15	34.5	70.2	56.2	16	33.2	60.5	21.7	18.6	20.5
74100226	0.0659144	0.179357	8	1.10031	1.09737	1.66956	1.92374	1.19399	6	2	8	7.9	22.6	262.9	13.8	1.6	666.9	410.7	4.2	5.8	35.4	13.6	17.1	14.6	32.8	30.8	25.1	25.8
57899404	0.937884	0.955585	7	1.74489	2.1202	1.66657	2.33535	2.18976	6	1	18.9		7.1	16.5			20	34.2			14.5	26.6			19	25.1
297604659	0.000418825	0.00653961	60	1.09785	1.66615	1.66656	1.66228	1.41137	26	34	16.8	16.8	18.7	16.6	28.6	38.1	27.7	15.9	52.7	31.9	14.2	23.6	26.1	40.7	18.7	20.3	32.9	45.2
125524568	0.0439646	0.140842	1	1.12	1.21389	1.6652	1.30772	1.19148		1
125527657	0.0964138	0.222924	1	0.936	1.0777	1.65433	0.766256	0.793004	1
115459688	0.536308	0.656111	1	1.476	1.97236	1.65398	1.65	1.92807		1
10129885	0.0037724	0.028916	6	1.16979	1.28832	1.65369	1.54917	0.996696	1	5		23.2			8.2	19.8			24.2	1.4			13.8	11			20.8	28
115461074	0.0321842	0.114905	2	0.984285	1.39415	1.65341	0.824713	0.830558	1	1
125561814	0.0053813	0.0365423	12	1.2412	1.43818	1.65329	1.32483	1.29848	5	7	5.7	11.1	2.4	7.1	5.9	21.4	8.2	5.2	14.6	11.8	12.7	0.2	34	19	15.6	17.5	17.1	13.7
12597878	0.342814	0.487025	11	1.37528	1.81554	1.65296	1.48137	1.60154	8	3	11.5	3.9	19.3	32.5	15	31.5	38.7	29.2	2.2	13.2	28.5	35.7	1.5	26.8	31.7	21	31.8	5.6
52076109	0.22181	0.366145	5	0.777542	1.02451	1.6526	1.08862	0.880309	2	3	23.9	12.2	31.8	416.8	2.2	8.1	952.5	481.9	13.1	37.8	3.8	17.5	31	9.3	39.1	62	5.1	19.6
125531967	0.324426	0.469009	1	1.147	1.66399	1.65075	1.46166	1.40066		1
218201182	0.0911559	0.215898	1	1.036	0.815009	1.64643	1.25688	1.12779		1
115459168	0.0423265	0.137616	1	0.888	1.11834	1.64507	1.59268	0.795818	1
222616852	0.374636	0.51883	2	1.276	1.78738	1.64495	1.38698	1.33837		2		41.1			32.1	9			18.2	20.6			25	17.5			20.5	24.9
115434078	0.0380071	0.128356	1	0.734	0.909838	1.64451	1.04445	0.743504	1
115467076	0.495122	0.62222	5	0.846776	1.29825	1.64228	1.44989	1.13689	2	3	60.3	0	45.1	61.8	2.1	3.5	69.8	20.4	3.7	10	45.3	32.3	1.3	1.5	46.7	0.1	5.5	1.6
218193895	0.490223	0.61963	1	1.046	1.49202	1.63697	1.45008	1.20535	1
115463057	0.0423884	0.137728	1	2.072	1.62487	1.63594	1.26265	1.2115	1
115474927	0.0104327	0.0569965	17	1.21383	1.28343	1.63376	1.2728	1.02778	12	5	18.8	2.9	35.7	26.7	8.1	9.4	36.5	19.7	8.4	9.2	37.9	26.4	11.4	6.6	29.3	30.3	10.6	8.4
115435866	0.0607987	0.170973	1	1.303	1.52793	1.63341	1.6196	1.31845	1
388458234	0.850132	0.891916	3	1.164	1.76489	1.63186	1.05956	1.11435		3		13.7			7.4	45.6			131.2	14			5.1	22.3			43.3	27.3
77556205	0.795016	0.852658	1	1.41	1.56538	1.63082	1.69374	1.26668		1
222628973	0.0311377	0.112793	2	2.483	2.61481	1.63079	2.16331	3.40983	2		38.7		16.9	13.4			4.8	2			24.4	41.8			36.2	33.7
115464649	0.0174895	0.0794963	5	1.11428	1.08191	1.63017	1.3254	1.11275	2	3	34.5	9.5	32.5	48.1	3.3	22.7	58.8	53.6	13.5	18.9	48.8	30.8	9.4	17.1	44.3	27.8	18.7	26.1
218187088	0.400734	0.541918	1	1.178	1.28075	1.62691	1.12863	1.3035		1
115464403	0.947517	0.962939	4	1.259	1.33134	1.62535	1.28263	1.17804	3	1	11.5		11.3	18.8			25.4	23.9			7.8	5			3.4	65.5
115465711	0.31247	0.458464	2	1.332	1.58467	1.62351	1.46459	1.35041		2		38.3			46.9	58.7			76.3	72.3			38.1	73.6			32.9	30.1
115470413	0.293176	0.440538	3	1.27012	1.70384	1.6231	1.67389	1.61138	2	1	7.9		21.3	9.7			4.8	2.3			8.7	3.9			23.9	21.2
222636166	0.000574442	0.00814034	15	1.12751	1.35285	1.62206	1.24975	1.16209	7	8	3	14.3	4.4	6.4	23.4	23.5	8.9	8.1	16.8	22.7	5.8	4.1	22.3	23.2	5.9	5.1	28.9	25.3
222615530	0.0153744	0.0732472	1	0.864	1.20552	1.62152	1.80146	1.17		1
125543902	0.908912	0.933642	9	1.20977	1.51941	1.62152	1.36953	1.23535	6	3	15.2	21.1	20.1	43.8	18.8	22.8	38.5	29	6.8	1.8	28.4	7.1	14.5	1.9	25.1	10.9	3	13.8
218198929	0.37577	0.52012	2	1.19	1.2605	1.62032	1.31256	1.35973	2		1.2		15.5	22.6			17.5	21.3			12.1	4.1			0.3	3.9
297729077	0.0621302	0.173944	2	0.979	1.22696	1.61951	0.814006	0.903999	2		24.6		37.4	145.7			143.5	187.6			14.8	7.8			22.7	23.5
115442485	0.0524529	0.156924	6	1.30905	1.97134	1.61923	1.61843	1.42897	3	3	41.6	6.8	2.2	6	31.4	89.1	5.9	9.9	28.8	10.3	1.2	10.7	21.1	3.8	4.7	16	40.4	7.1
115473313	0.149606	0.291322	1	0.692	1.26829	1.61813	1.09663	1.00034	1
90399127	0.0133342	0.0663955	14	0.976852	1.20725	1.61794	1.02269	1.02951	7	7	11.3	10.7	10.9	20.8	11	7.6	18.9	9.5	4.8	13.3	19.7	19.8	14.1	9.9	4.6	23.1	13	8.1
14495346	0.20914	0.352563	4	1.31178	1.2758	1.61781	1.48094	1.15872	2	2	8.6	46.4	46.5	2.7	9.3	65.2	63.7	62.4	61.5	11.8	3.2	1.6	45.7	4.7	25.1	16.9	19.9	28.1
125576435	0.0217433	0.0908773	5	1.04232	1.26043	1.6124	1.21584	1.15496	2	3	6.9	0.7	12	12.1	22	17.1	9.8	8.3	2.7	25.5	8.2	10.6	15.1	22.1	5	6.9	8.9	18.1
90399315	0.133905	0.271445	4	1.142	1.41507	1.61001	1.23812	1.23227	4		8.7		17.9	14.3			14.8	15.2			23.4	16.9			8.6	12.4
3850816	0.89687	0.92578	14	1.36447	1.6061	1.60955	1.52647	1.47826	4	10	45.3	36.2	107.5	70.7	93.7	119.9	89.3	41.9	70.6	24.3	21.8	37.4	73.5	134	88.8	111.5	117.6	98.9
125528923	0.223629	0.368394	9	1.03955	1.37081	1.60858	1.40285	1.26333	3	6	10.3	30.9	14.4	14	10.8	23.9	38	14.7	49.1	28.8	47.9	49	27.8	33.9	4	5.4	32.2	45.8
218192590	0.109044	0.23809	1	0.666	1.12817	1.60748	0.803499	0.888954	1
115458022	0.355716	0.499048	4	1.31	2.14391	1.60721	1.24439	1.52806		4		32.7			46	83.5			54.2	31.8			45.5	47.4			53.9	44.2
218201702	9.739e-05	0.002645	46	0.879277	0.968742	1.60617	1.32206	0.801749	26	20	11.3	12.7	15.3	21.1	10.8	26.9	31.1	20.8	21.2	21.3	23.2	25.9	19.2	27.8	13.9	12.6	13.6	23.2
115437652	0.137712	0.276352	5	1.746	2.1646	1.60599	2.23963	1.6676	5		43.7		70.9	35.3			60.7	34.3			46	25.3			38	23.1
222632739	0.411342	0.551106	12	1.43749	1.74993	1.6015	1.51693	1.64193	6	6	51	28.4	99	119.2	74.4	107.6	161.1	165.9	60.7	35	84.3	52.4	55.8	63.1	67.9	44.7	85.2	61.6
222629160	0.0347533	0.121086	6	1.12112	1.66005	1.6014	1.28318	1.63764	2	4	23	6.7	12.4	5.4	23	41.9	17.5	5.6	70.9	9.6	0.6	20.4	3.1	12.1	8.6	5.8	19.2	5
222612600	0.734287	0.807145	5	1.74041	2.17866	1.6	1.76497	1.98818	2	3	50.8	8.1	59.5	64.7	16.2	51.1	26	24.5	19.4	0	59.6	62.8	27.1	6.6	44.5	34.5	11.5	9.1
218198666	0.0811097	0.201627	2	1.32769	1.71273	1.599	1.5399	1.55413	1	1
15451557	0.785327	0.845673	1	1.429	1.79495	1.59893	1.37064	1.4849		1
115461002	0.0232339	0.0939984	14	1.07386	1.33616	1.59884	1.45674	1.36806	7	7	7.4	6.2	15.5	26.4	20.7	37.8	22.2	22.6	72.1	8.2	9.6	4	21.3	26.5	14.6	19.6	25.3	18.1
115468204	0.00175506	0.0172071	1	1.371	1.10448	1.59813	1.00821	0.805239		1
222615421	0.122392	0.256496	13	1.05899	1.49968	1.59809	1.30182	1.14608	7	6	9.2	30.1	13.6	35.9	65.1	108.6	16.6	29.1	101.5	62.6	8.1	16.3	74.9	110.5	18.2	12.6	60.5	62.1
115450707	0.0439913	0.140842	1	0.881	1.05873	1.59795	1.16064	0.988966		1
115462383	0.427564	0.566985	4	1.25402	1.4075	1.59752	1.38124	1.30312	1	3		9.4			9.8	7.6			9	15.8			10.3	10.6			14.9	16
22671664	0.970698	0.978776	14	1.27603	1.49035	1.59748	1.41149	1.44297	8	6	15	25.6	11.7	27	34.2	15.5	25.1	20.9	16.4	6.4	27.3	4.9	53.2	38.2	31.2	8.4	16.5	22.2
27261025	0.494881	0.622185	5	0.762	1.50356	1.59738	2.15617	0.902527	5		14.1		15.2	42.6			10.4	34.4			8.7	102.7			41.5	28.5
115482614	0.554367	0.670877	2	1.048	1.62704	1.59696	1.25748	1.08237		2		12.7			6.7	14.8			9.5	2.8			7	0.1			10.9	18.1
115472071	0.000322339	0.00547685	9	0.927607	0.971047	1.59561	1.21033	0.894598	4	5	6.2	10.1	6.9	21.7	2.5	5.1	30.3	23.2	6.7	12.7	10.8	20.4	8.2	17.3	6.4	25.5	3.7	10.3
46485858	0.10945	0.238564	26	1.05126	1.28672	1.59446	1.12272	1.06928	12	14	20.1	42.9	26.4	76.1	69.2	72.1	123.9	82.2	76.7	28.4	24.1	31.9	44.8	70.6	35.1	29.1	61.4	50.7
4973431	0.327117	0.471199	1	1.584	2.19108	1.59393	1.93225	2.48296		1
51090497	0.0740191	0.191737	2	0.908	1.20177	1.593	0.839328	0.960453	2		5.3		2.7	3.8			4	8.4			8.9	10.4			1.5	2.4
222631970	0.275969	0.422046	1	0.996	1.34193	1.59107	0.742269	0.82099	1
149392761	0.119758	0.252968	2	0.93	0.991621	1.59103	1.0871	0.862499	2		16.6		5.4	14			12.8	7.1			5.8	4.1			10.5	15.7
297725411	0.470899	0.603567	5	1.1723	1.38616	1.58991	1.32249	1.40611	4	1	18		10.8	13.2			10.2	9.3			18.7	6.7			10.2	5.9
115439273	0.408588	0.548299	1	1.099	1.64853	1.58501	1.59847	1.64393		1
115435560	0.154687	0.296426	9	1.29507	1.49903	1.5835	1.30824	1.42313	6	3	18.5	20.6	10.1	33.7	19.3	44.2	39.5	39.8	31.3	28.1	21.2	20.8	34.7	47.6	22.3	14.3	22.4	35.8
115477551	0.00688664	0.0431989	7	1.1358	1.02127	1.58123	0.947329	0.942258	3	4	4.1	9.4	5.4	14.4	18.6	24.6	7.4	1.7	8.2	21.9	14.5	0.7	17.3	32.4	27	10.3	15.6	33.6
218200957	0.0347068	0.121008	9	1.30958	1.69842	1.57701	1.49637	1.64943	6	3	7.2	4.2	14.8	7.5	10.7	18.7	7.1	8.9	7	2	13.2	9.5	8.1	15.7	13.2	6.8	6.4	6.3
218190058	0.779758	0.841467	4	1.3477	1.22593	1.57368	1.23525	1.17247	2	2	54.1	27.5	75	14.8	30.7	181.4	61.6	51	56.3	17.6	43.9	48	70.1	193.3	76.3	119.2	65.9	68.9
222618823	0.0842528	0.205911	6	1.29084	1.33689	1.57304	1.17819	1.24198	3	3	13.6	6.1	7.3	7.1	3.7	0.2	71	38.3	10.4	13	53.3	54.6	20.7	3.1	95.1	47.5	8.1	7.9
125600787	0.998858	0.999055	2	1.3536	1.41423	1.57235	1.44373	1.55215	1	1
115470697	0.00204355	0.0190392	7	0.99612	1.37409	1.57065	1.32827	1.18747	3	4	24.9	8.6	16	25.8	14.3	27.2	20.4	11.8	33.7	16.6	9.8	11.3	17.5	15.1	4.7	12.6	20.1	20.2
149391943	0.949746	0.964942	4	1.29823	1.42841	1.56935	1.43246	1.28028	1	3		14.1			35	25.7			90.4	6.1			9.7	75.5			23.2	58.4
297728839	0.0544677	0.160388	1	0.899	1.02735	1.56767	0.932484	0.825365	1
115460736	0.163	0.30564	6	1.183	1.17293	1.56524	1.18495	1.08774	6		1.9		3.7	3.6			14.3	8.3			3.3	7.1			8.6	7
218201875	0.894261	0.923844	1	1.409	1.56115	1.56287	1.23956	1.37305		1
222641843	0.00039724	0.00634833	4	1.04349	1.16194	1.56282	1.09336	1.10386	3	1	19		8.5	1.4			9.8	11.6			1.4	5			21.1	0.2
115464247	3.30936e-05	0.00144328	15	1.06282	1.08673	1.56001	1.23317	0.936752	11	4	7.6	12.3	12.7	13.6	8.2	14.9	11.8	9.5	15	14.4	13	26.2	5.4	7.3	6.1	3.7	0.8	4.7
50251614	0.619302	0.724237	2	1.398	1.36446	1.55902	1.09669	1.46573	2		70.5		65.9	72.3			13.7	72.1			54.2	15.4			68.5	60.6
115440401	0.0406126	0.134459	1	0.894	0.994413	1.55887	1.10704	0.968795	1
15217295	0.162946	0.30564	1	1.149	1.18175	1.55723	1.06561	1.29409	1
222623827	0.150795	0.292961	2	1.191	1.12771	1.55656	1.1978	1.1752	2		25.4		5.1	29.1			20.5	35.6			25.6	18.5			16.7	16.2
297605099	0.00299322	0.0246624	13	0.976508	0.899414	1.55632	1.02346	0.928256	7	6	11	3.7	7	4.8	8.3	16.5	20.8	18.7	42	8.5	10.4	14.7	13.1	13.6	12.7	2	4.6	15.6
34393314	0.689865	0.777656	1	1.171	1.38593	1.55622	0.970499	1.20845		1
218184863	0.0629741	0.175336	8	0.958471	1.1821	1.55505	1.10638	0.889784	5	3	6	2.4	33.6	171	0.9	11	171.1	141.3	1.2	2.6	21.5	3.1	0.1	5.2	20.8	8.5	3.8	14
218191732	0.53215	0.653189	1	1.104	1.22678	1.55379	1.17635	1.27316		1
115483056	0.118319	0.250976	1	0.927	0.959839	1.55073	1.25078	1.00103	1
115461122	0.304783	0.450058	1	1.588	1.91814	1.55071	1.50303	1.40525	1
218191551	0.00431079	0.0318117	21	1.12346	1.40273	1.55038	1.21208	1.26519	11	10	25.3	11.4	28.8	28.2	19.3	20.7	24.3	35.9	20.5	14.8	25.4	15.9	9	11.1	32.7	11.2	11.6	14.2
115468348	0.501505	0.627843	4	1.248	1.19782	1.55031	1.18588	1.12502	2	2	74.2	0.3	66.3	88.8	12.2	6.6	137	133.9	21.9	5.3	145.2	47.8	4.5	10.4	71.8	12.4	4.3	11.1
115467244	0.00159778	0.0160699	3	1.099	1.25581	1.55029	1.21244	1.27437	2	1	7.7		4.2	23.2			9.2	12.7			15.2	7.2			14.2	17
125581854	0.145791	0.286764	1	1.242	1.30568	1.54719	1.22799	1.10816	1
115454733	7.19185e-05	0.00223212	28	0.924334	0.899951	1.54639	1.43739	0.876179	11	17	8.1	7.4	11.2	26.9	10.8	7.7	49	27.9	14.8	25.3	13.2	21.6	22.4	28.9	3.6	14.6	8.1	17.6
222640011	0.962509	0.973088	4	1.34254	1.82366	1.5461	1.58861	1.38645	1	3		14.3			2.6	2.9			7.9	0			2.4	0			13.7	10
218184236	0.231789	0.375719	1	1.239	1.46396	1.54373	1.39476	1.17992	1
125581741	0.0103287	0.0567147	2	1.0152	1.2366	1.54319	1.04747	1.03566	1	1
222626194	0.970029	0.978734	1	1.598	1.59218	1.54293	1.39216	1.41295		1
297727875	0.694409	0.779644	2	1.01882	1.33599	1.53833	0.812554	1.0309	1	1
222632557	0.0805008	0.200972	1	1.293	1.59687	1.53726	0.974306	1.48879	1
115479211	0.241621	0.385724	2	1.232	1.29484	1.53699	1.15657	1.24696	2		2.7		1	6.4			5.4	2.7			3.9	3.8			3.9	0.5
115449669	2.24783e-05	0.00115552	56	0.95091	0.904834	1.53619	1.0449	0.804464	32	24	6.2	11.8	8.9	16.3	13.1	24.2	44.8	21.7	49.1	15.7	13.7	15.8	16	32.5	8.4	25.9	7.9	13.6
152013381	0.0714681	0.18753	14	1.04735	1.06892	1.53542	1.21912	1.09709	4	10	6.3	4.9	6.6	15	17.6	19	36.6	24	67.7	34.6	4.4	14.2	20.2	25.1	4.6	8.9	23.2	14.6
115446893	0.136333	0.274348	2	1.294	1.52433	1.53532	2.24232	1.57926		2		4.8			1.7	11.7			14.2	3.5			1.7	24.9			4.2	1.7
125578868	0.491589	0.620342	4	1.226	1.57766	1.53501	1.3772	1.30987		4		8.4			3	0.6			7.8	4.3			3.9	1.3			12.1	1.2
115447545	0.432598	0.570758	1	1.338	1.39488	1.53463	1.3	1.32705		1
115470781	0.193591	0.337367	2	1.046	1.11946	1.53154	1.335	0.964623		2		10.2			9	0.8			56.3	47.8			12.5	11.6			15.1	14
90399294	0.0594993	0.168985	8	1.025	1.02337	1.53057	1.24965	1.066		8		7.6			5.1	7.7			25.9	11.7			10.2	14.1			7.6	13.4
38175435	0.259215	0.403995	9	1.19052	1.36049	1.5292	1.25796	1.2953	5	4	28.4	4.5	7.2	4.7	1	2.7	2.9	3.8	5.2	6.3	14.2	7.3	9.4	3.6	9.4	17.3	3	5.8
115435714	0.097977	0.224443	3	1.11163	1.28315	1.52746	1.21426	1.32986	2	1	4.4		2	15.5			12	26.3			11.1	14.3			6.1	19.5
115453637	0.0082533	0.0487774	6	0.968913	1.1421	1.52647	1.05556	1.03837	3	3	4.4	15.5	4.2	57.7	0.3	22.9	31.3	41.2	19.6	2.9	1.2	20.4	24.3	24.9	4	33.1	12.9	8.4
115474191	0.296467	0.443342	5	1.08	1.1706	1.52594	1.13904	1.02531	5		13		12	17.3			32	16.7			8.1	16.4			28	22.5
115467136	0.861319	0.899257	5	1.35308	1.59568	1.52498	1.20377	1.3718	3	2	15.6	7.8	2.2	3.2	20.2	51.1	9.3	17	52.9	13.3	11.7	37.7	14.7	41.7	53.2	69	14.6	2.3
125540465	0.0137785	0.067675	2	0.940938	1.01836	1.52445	1.02786	0.979816	1	1
218194847	0.000246909	0.00461744	61	0.740577	0.918872	1.524	0.971465	0.388396	24	37	21.7	27.8	29.1	64.4	16	50.6	56.6	77	24.2	16.2	31.3	25.2	11.1	32.7	32.2	34.2	30.7	93.1
218163	0.857085	0.896607	4	1.1005	1.22868	1.523	1.23158	1.06949	3	1	0.7		6.9	5.9			12	9.4			6.5	4.2			8	33.8
115448029	0.00122312	0.0132218	6	1.01662	1.04198	1.52271	1.1	1.05897	3	3	19.3	1.6	1.3	2.1	9.8	3.6	3.8	13.9	2	4.9	15.4	22	9.5	3.3	3.4	32	3.4	1.7
297728323	0.503962	0.630295	16	1.07398	1.42582	1.52268	1.28282	1.2172	8	8	18	21.5	49.6	41	57.6	54.3	88.5	55.5	76.7	26	22.9	14.2	31.4	35.3	44.7	12.6	38.2	40.8
115440515	0.95829	0.970374	1	1.333	1.39134	1.52168	1.36035	1.4772		1
115454875	0.618592	0.723573	1	1.112	1.82171	1.52157	0.947149	1.26223		1
115461094	0.175896	0.317976	2	1.054	1.26965	1.52099	1.07084	1.15681	2		24.2		16.1	63.8			60	54.2			10.7	24.7			25.3	30.3
218190677	0.676751	0.767298	1	1.173	1.5489	1.52072	1.32699	1.421		1
46390555	0.182327	0.324557	2	0.97	1.43955	1.52039	0.990833	1.24393	2		29.3		8	9.9			12.1	10.6			29.1	29.9			25.5	2.2
77548611	0.018626	0.0826568	2	1.02485	1.54785	1.51928	1.04609	1.17348	1	1
115450273	0.000110249	0.00281693	18	0.99617	1.1548	1.51905	1.13722	1.10903	8	10	2.5	9.3	11.3	21.8	7.3	11	42.4	29.9	22.1	15.8	12.3	18.6	10.1	12.8	5.8	9.3	8	10.5
115457716	0.164406	0.306799	1	0.982	1.25636	1.51833	0.888991	1.02553	1
115469102	0.662411	0.757142	1	1.361	1.66823	1.51773	1.45735	1.37879		1
115470313	0.647712	0.745872	8	1.38589	1.7136	1.51757	1.3663	0.96335	3	5	2	3.4	2.8	11	33.4	49.7	8.5	0.2	63.4	10.4	1	2	59.9	50.9	1.9	1.6	44.6	9.4
108712228	0.166543	0.309006	1	1.405	1.496	1.51717	1.79163	1.45299		1
218185030	0.49142	0.620342	6	1.1239	1.32916	1.51657	1.28334	1.17315	4	2	12.4	41.7	13.3	58.4	79.7	77.2	64.6	66.1	128.8	64.6	10.7	26.4	68.1	77	30.2	30.4	63.9	51.6
222619620	0.772295	0.836625	4	1.0501	1.52435	1.51439	1.27456	1.2258	2	2	0.2	17.6	27.9	1	104.7	110.6	11	31.8	13.5	24.8	103.7	30.4	80.4	69.2	50.2	43.6	59.8	3.1
218190162	0.000993473	0.0114748	25	1.00811	1.17276	1.51431	1.3215	1.16065	14	11	3.5	12	4.6	23.9	19.2	31.1	27.2	16.9	19	19.8	9.7	11.4	21.5	16.5	12.5	10.6	17.7	17.4
75225211	0.00467748	0.0334472	83	0.933381	1.10429	1.51339	1.06864	1.06505	48	35	7.9	11.6	15.3	21.1	19.6	24.7	30.1	30.6	25.8	11.1	14.8	16.5	11.6	17.7	12	15.1	19.1	25.2
116308872	0.0841959	0.205911	2	1.081	1.22916	1.5129	0.932915	1.0266	2		0.2		6.1	40.2			56.5	50.5			23.6	36.2			2	15.3
229487331	0.492997	0.621033	2	1.21163	1.6029	1.51143	1.21148	1.52794	1	1
125564148	0.139849	0.279202	1	0.931	1.4444	1.50943	1.06579	0.942511	1
115446571	0.762392	0.828737	1	1	1.44648	1.50795	1.26026	1.3546		1
115473931	0.0764347	0.195294	22	1.056	1.23745	1.507	1.20437	1.09956	22		10.3		11.1	19.7			27.4	14.9			14.3	19.4			11.7	14.9
125541223	9.92496e-07	0.000264265	75	0.984939	0.99404	1.50642	1.16135	0.849145	44	31	10.5	13	12.1	17.5	21.7	35.2	34.9	19.7	31.7	19.7	15.2	15	18.4	13.9	21.2	14.6	26.3	19.6
115480914	0.0443666	0.141431	11	1.198	1.58322	1.50633	1.44597	1.36249	11		17.7		19.2	18.1			38.9	18			17.5	11.9			22.7	23.8
115460396	0.00213276	0.0195464	8	1.02349	1.07398	1.50385	0.987252	0.856952	5	3	20.6	1.4	16.2	22.7	2.4	24.5	52.3	6	18.6	1.2	14.1	20.6	29.2	4.2	19.7	32.9	11.6	17
115435638	0.455963	0.59086	2	0.625975	1.39031	1.50319	0.876199	0.887799	1	1
115465309	0.227554	0.372194	1	1.295	1.41585	1.50314	1.34889	1.25635	1
115450060	0.829038	0.876694	4	1.11002	1.38972	1.50209	1.06798	1.26324	2	2	13.5	11.8	7.8	20	22.7	28.4	14.5	24.4	17.4	15.7	8.3	1.3	13.3	23.8	12.1	11.6	12.3	49.1
73919925	0.396341	0.53799	11	1.289	1.87202	1.49683	1.39519	1.97547		11		29.4			16.4	23.1			24.7	35.1			10.8	33			33.1	34.8
218188256	0.53996	0.658548	5	1.102	1.33537	1.49658	1.31141	0.972557	5		5.1		37.3	10.4			17.6	20.3			9.3	12.9			15.3	4.1
56783763	0.000146845	0.00330626	20	0.956757	1.16075	1.49624	1.12193	1.08903	13	7	11.9	6	7.4	16.3	6.7	26.6	14.6	15.1	12.4	10.1	13	14.1	4.7	9.2	19.4	14.3	16.3	17.3
115483024	0.826697	0.87495	3	1.506	1.61788	1.49618	1.51657	1.44898	3		5.5		29.2	28.1			32.5	9			40.8	3.3			49.6	32.2
297598520	0.0161948	0.0758605	6	1.31864	1.43843	1.4929	1.55567	1.33658	4	2	22.3	41.9	24.8	8	1.8	4.9	10.7	17.7	5.5	1.9	20.9	12.1	0.4	10.8	23.1	25.8	7.5	9.8
73918053	0.052073	0.156096	4	2.581	1.01204	1.49275	1.45052	0.662804		4		24.6			2	17.9			14.6	21.8			9.4	16.2			39.4	20.4
115471353	0.068341	0.183252	1	0.953	1.34651	1.49241	1.43724	1.1907		1
115480479	0.188682	0.332245	1	1.168	1.14497	1.49099	1.33483	1.25254		1
115477292	0.0446172	0.141783	6	1.14691	1.38494	1.49077	1.24495	1.3618	3	3	20.7	2.9	14.9	14.8	21.3	82.2	4.2	2.5	16.9	6.7	26.7	19.9	4.7	3.7	7.9	1.1	2.2	2.1
222616644	0.0591283	0.168524	0	1.987	1.67	1.49014	3.52502	1.39185
22165107	0.51225	0.63768	7	1.15217	1.36676	1.49013	1.31731	1.21997	4	3	14.3	8.7	7.1	12.1	22.1	10.8	16.9	8.8	33.7	3.4	11.1	15.3	2.9	0.7	13.1	9.1	5.2	7.5
149390749	3.9246e-05	0.00158837	27	0.742331	0.646254	1.48922	1.20001	0.55806	15	12	20.5	12	27.2	23.8	21	28.7	43.5	14.4	25.9	11.7	11.1	19	10.1	16.6	30.4	37.3	14.1	25.8
222635440	0.330375	0.474012	5	1.341	1.37456	1.48767	1.1853	1.15261		5		41.3			27.7	60.9			90.9	49.9			59.2	28.2			30.9	24.6
115439995	0.286024	0.433103	4	1.33478	1.38396	1.48563	1.1216	1.33906	2	2	7.2	25.2	4.4	10.2	2	17.3	2.2	24.5	5.5	11.6	8.3	12.5	2.1	5.8	20.5	41.1	0.5	23.8
115435030	4.01592e-06	0.00046174	6	0.938999	1.28529	1.48558	0.94735	1.17018	4	2	9.2	21.5	7.5	19.8	22.9	28.3	12.6	10.1	13.9	17	12.1	3.8	11.2	20.8	3.4	2.4	11.4	21.8
222637636	0.152537	0.294725	24	1.005	1.21993	1.48439	1.31097	1.13384		24		9.4			14.3	15.1			17.1	9.4			10.8	9.9			15	13.7
77552978	0.925969	0.946933	4	1.186	1.57139	1.48433	1.69151	1.60399	4		18		23.6	15.7			12.9	6			19.7	20.4			23.2	10.6
115473245	0.163862	0.306234	6	1.253	1.24255	1.4835	1.14833	1.14415		6		13.5			12.5	7.1			4.8	12.7			19.6	10.1			14.4	17.1
115480932	0.000898765	0.0108001	9	0.978444	1.07525	1.483	2.00239	1.09681	6	3	10.3	8.9	15.5	10.4	4.9	2.9	50.4	21.1	5.1	5.5	32.3	61.6	3.6	9.8	9.3	23.9	2.5	7.1
222619187	0.533435	0.654065	3	1.25944	1.3916	1.48253	1.74577	1.35284	2	1	20.4		5.6	26.9			5.9	9			6.4	5.3			20.3	16.9
115453035	0.124025	0.258846	18	1.23491	1.55644	1.48124	1.35441	1.28853	11	7	15.3	38.8	25.1	13.6	36.5	42.3	15.8	23.7	14	41.7	19.1	25.4	24.5	24.5	21	19.8	41.9	56.7
38344766	0.185847	0.328281	6	1.01298	1.11644	1.47951	1.05546	1.11727	3	3	25.7	10	9	12.8	0.6	40.3	18.1	28.7	23.1	25.5	12.8	6.2	25.8	12.4	7	5.1	4.2	29.8
115482742	0.85428	0.894598	4	0.949526	1.5914	1.47799	1.24244	1.11087	1	3		4.1			19.6	108			35.7	46.6			82.1	95			11.1	47.5
222636488	0.161579	0.304443	3	1.136	1.32737	1.47741	1.35287	1.20572	3		1.1		4.8	47.1			71.5	33.5			18.4	2			29.3	16.8
115461953	0.163861	0.306234	28	1.25163	1.44694	1.47726	1.30149	1.38257	13	15	17.7	25.1	32.3	31.8	50.7	60.1	56.9	41	65.2	37	27.4	21.2	47.9	33.7	35.8	17.8	24.6	36.3
94502578	0.323525	0.468569	1	1.382	1.19783	1.47572	2.59434	2.21422		1
90265194	0.0753954	0.193421	41	1.0965	1.24585	1.47527	1.28483	1.15034	26	15	17	14.7	26.5	26.4	42.1	23.6	44.1	29.3	19.6	19.4	34.7	24	36.2	36.1	16.4	14.7	25.1	18.5
222640631	0.465606	0.599211	6	1.20168	1.24912	1.4734	1.13506	1.30169	3	3	13.6	8.4	0.8	26.8	78	21.1	10.7	5.9	16.6	5.8	12.9	9.8	4.3	140.5	3.1	7.1	51.4	26.8
115451521	0.402489	0.543419	2	1.595	1.71069	1.47171	1.38156	1.51491		2		4			3.5	8.2			14.5	0.8			2.3	5.9			16.8	0.8
62733018	0.19485	0.339327	3	0.994	1.06749	1.47109	0.971555	1.0626	3		9.5		3.2	13.8			2.8	4.9			1.8	7.5			2.4	3.7
218199282	0.431123	0.569449	2	1.146	1.21449	1.47104	1.16699	1.11613	2		14.6		3.2	11.5			7.4	25.5			3.2	3.6			8.9	32.8
222637515	0.457289	0.592186	1	1.399	1.3904	1.46873	1.23387	1.3268	1
13027351	0.02898	0.107249	1	1.068	1.21958	1.46447	0.984047	1.02966	1
115443751	0.05801	0.166299	4	1.523	1.90586	1.46424	1.9269	1.67698		4		3.7			9.5	6.6			27.2	8.6			10.3	8			9.7	7.6
297727869	0.0221004	0.0915691	20	1.16277	1.34189	1.46273	1.1519	1.20241	10	10	15.1	13.8	21.5	29.4	7.7	11.3	12.3	17.1	25.1	16.7	9.3	13	18.9	22.2	13.7	7.9	12	8.6
115450034	0.203964	0.347263	1	1.006	1.11922	1.46228	1.02551	1.02521	1
218188506	0.826965	0.87505	5	1.21548	1.27479	1.46222	1.30106	1.18524	3	2	0.3	68.1	8.6	53.4	100.6	110.6	20.5	35.6	173.5	68.5	11.5	5.6	84.3	58.4	1.5	6.7	87	27.1
222637287	0.935437	0.954039	1	1.518	1.62546	1.46214	1.62043	1.60884	1
125591043	0.325099	0.46911	2	1.367	1.46185	1.46171	2.14775	1.48588	2		15.2		17.7	5.4			28.3	68			0.4	29.7			40.4	16.9
50251399	0.175237	0.317295	1	1.008	1.1637	1.46133	0.989459	0.992935	1
125579029	0.362218	0.505785	2	1.053	1.30285	1.46088	1.29447	1.11391	2		10.9		27.8	39.3			34.7	30.7			64.9	33			28.4	4.6
218194476	0.113874	0.244728	38	1.07093	1.14504	1.46034	1.33611	1.25275	19	19	23.2	19	46.5	44.1	62.3	29.9	90.5	44.6	44.6	46.1	24.5	47.8	81.8	73.5	52.8	24.1	48.8	39.9
38345525	0.000800573	0.0100499	11	1.05093	1.28208	1.45957	1.31064	1.11873	7	4	3.6	4.9	27	16.5	23.3	21.4	45.3	35.1	36	26.7	22.3	42.5	20.7	12	15.9	21	2.5	13.8
125527438	0.118246	0.250927	1	1.576	1.53982	1.45922	1.60052	1.98036		1
218196794	0.406252	0.546603	1	1.095	1.6098	1.45701	1.59613	1.30594	1
125539562	0.0429447	0.138823	1	1.211	1.25231	1.45605	0.9794	1.05247	1
125541709	0.1582	0.300201	4	1.033	1.1551	1.45548	1.11996	0.915995	4		13.9		10.6	9.9			11.5	19.1			10.2	14.6			4.6	23.9
115486998	0.273451	0.41957	51	1.41471	1.76298	1.4554	1.73357	1.87223	27	24	20.7	21.4	29.1	29	22.4	43.1	27.3	22.1	34.6	17.5	33.1	29.7	23.5	19.5	26.9	26.5	23.6	32.1
115471693	0.00144108	0.0148784	15	1.05358	1.2898	1.45451	1.19206	1.12775	9	6	13.1	3.3	15	10.9	12.9	10.7	7.9	10.9	20.3	20.1	17.6	8	17.1	15.5	10.2	10.9	19.2	9.2
108862454	0.0226894	0.092569	1	0.997	1.03682	1.45392	1.00597	0.965772	1
125541705	0.702744	0.785775	3	1.25353	1.56938	1.45388	1.51254	1.47109	2	1	23.7		46.9	26.5			36.5	18			45.4	35.2			20.7	20.7
115473685	0.947522	0.962939	2	1.352	1.50124	1.45355	1.47336	1.32319		2		10.3			10.2	3.1			1	11.9			7.1	27.1			19.1	10.1
222619595	0.0195309	0.0846674	3	1.03259	1.34947	1.45196	1.07971	1.21072	1	2		9.6			8.2	18.4			14.5	8			2.6	16.7			22.5	21.4
115461631	0.467057	0.600287	2	1.155	1.50822	1.45137	1.40286	1.40893		2		1.4			22.6	57.3			80.8	37.8			47.9	15.5			8.9	6.5
115478641	0.548386	0.666575	16	1.09994	1.24373	1.45115	1.19851	1.13569	8	8	7	28.9	21.8	37.5	35.2	73.3	53.4	33.8	80.7	44.5	10.7	8.9	50.5	41.7	15.4	12.6	40.3	37.4
115441235	0.00931661	0.0527802	3	1.06531	0.985503	1.44938	1.06977	0.824561	2	1	5.3		1.4	5.4			65.5	88.4			2	0.9			6.4	21.3
297729321	0.417621	0.557747	1	1.076	1.54396	1.44837	1.05103	1.353		1
297723601	0.047762	0.148044	3	1.053	1.18554	1.44796	1.01132	0.951476	1	2		19			11.3	107.7			136.5	8.6			10.5	10.1			0.9	13.2
222615706	0.018669	0.0826938	1	0.815	1.16049	1.4479	1.12571	1.01279		1
115472801	0.03648	0.125058	12	1.09247	1.28554	1.44741	1.06735	1.16343	5	7	32.8	16.8	19.8	106.8	43	104.6	93.1	109.2	80.1	14.6	28.5	19.9	53.1	36.6	36.9	18.6	76.5	27.1
37572990	0.15526	0.296685	9	1.17702	1.40973	1.44532	1.3008	1.55246	5	4	33.6	11.2	40.9	72	26.4	45.6	49	40.4	46.8	42.4	38.8	27.5	31.6	30.1	51.6	37	47.5	47.5
222622431	0.255536	0.400235	2	1.19925	1.56257	1.44496	1.38539	1.48719	1	1
218202346	0.108521	0.237358	3	1.05506	1.19863	1.44451	1.21808	1.18539	1	2		12.5			1.8	11.3			9.4	31.5			24.6	18.7			24.8	22.3
115477326	8.92697e-05	0.00255466	21	1.04154	1.21933	1.44413	1.17299	1.1566	8	13	6.8	5.4	26.1	27.8	20	18.8	17.7	27.3	31.2	15.9	11.2	19.3	19.4	16.5	16.5	16.7	7.6	15.9
215704564	0.787954	0.847239	5	1.49723	1.49323	1.44409	1.52137	1.20598	3	2	45.5	239.3	19.2	8.1	106.8	140.1	0.1	28.2	82.1	43.5	14.4	44.4	97.6	120.5	5.4	59.4	64.8	211.3
125528709	0.551135	0.668792	5	1.00527	1.28692	1.44315	1.12795	1.25256	2	3	6.9	30.2	4.7	3.8	72.8	16.9	1.5	20.4	0.8	16	6.9	6.7	21.5	29.7	11.5	9.7	13.2	7.1
218188696	0.387373	0.529941	3	1.412	1.10813	1.44162	1.25373	0.874845	3		17.6		38.4	0.7			32.9	25.5			69	37.1			47.6	13.9
52076398	0.138599	0.277913	2	0.991	1.30756	1.44132	1.39698	1.06239		2		44.4			68	168.5			166.4	50.6			58.8	69			65.8	55.5
115441637	0.0499004	0.15171	2	1.15291	1.47929	1.44051	1.20273	1.38922	1	1
50251540	0.783848	0.84466	1	1.29	1.31737	1.44011	1.23988	1.31084	1
222640627	0.285405	0.432425	1	1.002	1.11102	1.4395	1.03784	0.943394	1
218194477	0.00194025	0.0184854	4	1.03748	1.12572	1.4394	1.16367	1.03908	2	2	6.9	2.2	0.8	1.4	8.4	5.8	3.6	4.9	2.5	4.7	2.9	2.9	3.7	3.3	2.4	8.1	4.7	9.6
115441535	0.0826781	0.203735	4	1	1.12788	1.4392	0.845339	0.904268	4		3.5		4.7	14.9			11.6	17.4			22.9	4.1			2.8	3.3
115453455	0.0892582	0.213107	18	0.980135	1.22842	1.43689	1.10789	1.05434	11	7	17.7	9	41.2	46.4	6.2	16.1	90.7	63.8	8.8	14.1	41.1	21.8	13.4	10.3	35.9	20.5	7.3	8.9
222640121	0.429069	0.568088	2	1.178	1.34588	1.43641	1.18676	1.37247	2		34.1		10	0			10.5	10.9			18.4	14.7			19.3	20.9
41052630	0.0580764	0.166299	68	1.11901	1.41439	1.43633	1.18247	1.23239	28	40	24.9	18.4	30.4	39.8	17.9	37.5	60.5	46.3	43.2	19	28.1	21.9	25.1	17.8	25.7	30.7	19.9	19.8
222628863	0.0805158	0.200972	15	1.28357	1.75134	1.43568	1.5839	1.42226	8	7	35.9	23.6	131.7	73.3	11.1	150.4	84.1	43.1	110.2	8	75.1	79.6	11	29.7	99.3	48.5	21.7	16.3
108863968	0.0884763	0.212435	1	1.001	1.16926	1.43324	1.32538	0.827195	1
297727117	5.10677e-05	0.00182377	21	0.881347	0.833319	1.43301	1.0138	0.764687	8	13	5.3	10.4	15.6	42	14.6	23.2	72.7	60.8	39.2	15.3	5.4	15	8.6	12.6	9.8	10.3	9.4	15
115473585	0.0751696	0.192939	3	1.348	1.48244	1.43249	1.59874	1.57798	3		20.5		5.7	1.8			7.3	2.6			23.2	7.9			4.6	5.7
108709913	0.467037	0.600287	3	1.088	1.45687	1.43224	1.10662	1.09364	3		2.9		3	33.6			1.3	11.8			7.6	7.7			1.2	13.2
218188979	0.000119587	0.00290861	7	0.835462	0.944905	1.43203	1.03349	0.827816	2	5	8.5	9.5	2.1	30	11.9	3.9	10.5	23.8	9.7	15.9	8.1	4.6	7.6	7.1	19.4	4.6	13.6	10.5
443427980	0.0191918	0.0837954	1	1.133	0.902125	1.43191	1.03117	0.799645		1
115445279	0.216284	0.360467	3	1.04686	1.24219	1.43174	1.1145	1.16591	1	2		10.6			5.5	5.8			5.2	2			3.2	4.1			8.1	5
125528682	0.264138	0.409852	1	1.328	1.46648	1.43108	1.24376	1.18181	1
218185415	0.0308377	0.112075	1	0.5	1.48958	1.4305	1.26265	1.26623		1
218198265	0.00570142	0.0383048	20	0.982059	1.17304	1.43001	1.06664	1.07655	12	8	14.1	7.3	11.8	22.3	14.6	15.7	19.7	15.7	8.2	16.6	13.9	15.2	6.4	3.8	8.4	16.7	4.6	10.9
115440029	0.00046962	0.00702902	3	0.928674	1.15241	1.42991	0.891057	1.24723	2	1	18.8		7	23.2			23.4	12.9			14	24.7			28.6	20.6
218185439	0.184378	0.3266	1	1.641	1.47005	1.42892	2.27194	1.40382		1
116309841	0.0124181	0.0637797	1	0.746	1.12757	1.42871	0.81619	0.835505	1
125544047	0.678529	0.768098	1	1.219	1.37032	1.42871	1.20596	1.26906		1
115456661	0.154547	0.296426	12	1.04099	1.21914	1.42838	1.05776	1.1483	6	6	5.8	6.3	27.3	38.4	14	14.6	36.5	34.4	2.7	17.5	21.3	20.4	16.9	19.2	20.6	12	11.2	19.3
77551324	0.442799	0.578843	1	1.202	1.02882	1.42738	1.13907	0.961217	1
115434472	0.0882439	0.212122	5	1.01671	1.19706	1.42631	1.22439	1.24584	2	3	32.3	9.5	22.6	2.9	23.7	33.2	0.5	18.9	25.6	3.7	32.4	12.6	7.8	52	9.6	4.3	37.8	40
10140648	0.0902564	0.214874	2	0.993	1.12101	1.42156	1.06555	1.04479	2		0.4		6.7	3			18.4	12.6			13.5	3.7			11.3	17.6
115454217	0.670765	0.762562	3	1.17706	1.25949	1.42112	1.31014	1.26477	2	1	17.7		9.5	1.5			21	15.8			12.9	9.8			6.5	15.6
115461617	0.213522	0.356975	2	1.24129	1.77801	1.42055	1.00368	1.76343	1	1
222624068	0.988228	0.990871	3	1.28779	1.57452	1.41969	1.29567	1.51438	2	1	24.5		26	4			7.8	11.1			2.3	27.4			29.5	26.5
115478314	0.30021	0.445778	5	1.18053	1.39994	1.41959	1.28232	1.29981	2	3	2.1	5.1	0.8	2.5	2.5	10.6	0.8	1.1	1.3	12.7	5.4	1.1	0.6	13.4	11.5	4	5.3	4
115450883	0.0464476	0.145407	7	1.08326	1.50561	1.41797	1.07882	1.26029	3	4	14.6	6.2	4.2	0.1	9.6	25.2	33.6	18.4	43.2	9.7	12.1	4.4	15.6	6.7	12.9	15.4	6.6	10.7
115456405	2.88997e-05	0.0013743	16	1.08165	1.06632	1.41793	1.23499	0.997508	7	9	3.9	16.6	15.4	5.8	13.9	16.1	26.2	9.1	10.9	4	11.5	9.7	14.1	12	7.3	22.7	17.2	12.2
222641129	0.176479	0.318124	17	1.26134	1.50904	1.41557	1.36855	1.60118	9	8	16.3	12.2	23.9	16.8	23.7	28.7	11.3	8.7	28.5	15.1	17.4	12.6	16.2	36.9	12	6.3	32.4	33.1
115488966	0.04051	0.134211	5	1.099	1.16297	1.41541	1.02453	1.21875	5		9.9		12.1	4.5			92.7	45			10.5	17.6			13.3	20.6
297605188	0.0138085	0.067757	1	1.003	0.937297	1.41498	0.973982	0.826421		1
115459702	0.0353055	0.12242	5	1.4553	1.99865	1.41443	2.10605	1.90357	3	2	16.3	13.3	48.1	144.6	0.9	345.6	22.2	87.4	338.2	4.7	17	0.4	38.1	3.8	53.5	19.8	89.8	10
297727109	0.701495	0.784973	1	1.042	1.22725	1.41312	1.16993	1.21863		1
218190254	0.200609	0.343794	2	1.12132	1.45503	1.41279	1.32582	1.16083	1	1
115445513	0.027893	0.104387	10	0.86	0.912907	1.4125	0.9695	0.814813	10		9.5		6.9	27.4			65.7	22			5.5	19.5			9.5	19.3
222612890	0.45951	0.594087	1	1.118	1.89047	1.41239	3.33154	1.66095		1
108864573	0.1669	0.309511	4	1.00077	1.03774	1.41164	1.09801	1.1262	1	3		3.6			6.5	2.1			16.5	5.5			32.8	14.6			2.6	2
108706801	0.056655	0.163512	7	0.980339	1.18785	1.41105	1.03759	0.953898	4	3	4.1	1.4	16.9	27.2	21.4	7.3	26.7	20.5	8.7	5	15.2	6.9	11.7	2.2	15.8	0.4	12	11.2
115480733	0.000178947	0.0037564	29	0.950617	1.07652	1.41099	1.126	0.981475	12	17	8.2	13.2	20.3	34.2	27.6	13.5	47.5	44.2	16.4	25.2	18.1	25	12.2	21	26	15.4	8.9	11.8
218191272	0.301583	0.447028	1	1.374	1.16885	1.41057	1.1227	1.19454	1
50400031	0.645827	0.744585	1	1.038	1.15412	1.4094	1.32741	1.13685		1
125595825	0.488057	0.617861	1	1.028	1.33271	1.40929	1.14133	1.23314		1
115442011	0.713328	0.793191	6	1.18165	1.29849	1.40859	1.32282	1.02314	3	3	8.7	11.4	2.9	1.5	1.8	3.8	24.3	8.4	1.9	6.8	4.7	0.2	14.9	4.5	24	18.4	5.2	9.3
115467904	0.33803	0.482396	4	1.19573	1.17551	1.40854	1.1425	1.16239	1	3		6			7	30.6			70	27.2			5.8	53.8			11.9	4.7
115448225	0.224476	0.369391	1	1.052	1.2346	1.40852	1.08536	1.18758	1
218185201	0.0200046	0.0858878	2	0.793	0.911385	1.40693	0.839628	1.28787		2		18.8			11.5	41.6			93.1	88.5			32	4.2			49.5	58.2
125600361	0.00372821	0.0288395	9	1.84709	2.40382	1.40653	2.19618	2.63279	3	6	2.4	7.5	0.8	9.5	6.6	19.1	5.6	3	10.2	11	15.2	7.9	17.5	10.8	3.7	4.2	37.9	14.9
297600547	0.136254	0.274297	2	1.02609	1.20576	1.4045	1.15907	1.02934	1	1
108707344	0.404387	0.545109	9	1.182	1.23732	1.40404	1.01813	1.17509	9		19.8		22.8	198.8			120.9	158.9			15.9	33.2			19.9	28.3
38344131	6.2561e-05	0.0020159	13	0.937396	1.10444	1.40392	1.14043	1.01547	8	5	8.8	13.9	18.3	34.8	16.6	8.7	43.1	37.4	24.1	7.1	16.1	20	19.4	4.8	13.6	6.4	11.2	12.7
218190755	0.225586	0.36997	1	1.112	1.46908	1.4036	1.62489	1.80107		1
115459340	0.0504936	0.152779	47	1.1365	1.19808	1.4033	1.23067	1.14913	23	24	9.7	5.7	11.9	11.2	8.5	16.8	20.2	8.9	16.5	8.4	12.6	15.8	8.6	11.8	13.2	12.6	10	16
42408838	0.336023	0.480345	1	0.909	1.11227	1.40244	1.12694	1.12306	1
125586618	0.0906403	0.215434	1	0.988	1.14759	1.40235	1.16605	1.04411	1
115441299	0.00382464	0.0292721	50	1.10476	1.23526	1.40182	1.13172	1.04561	26	24	12.2	5.5	11.3	12.9	5	7.4	17.3	10.1	8.1	10.2	9.9	9.1	7.3	9.4	11.3	8.7	7.8	9.1
218186709	0.0504343	0.152779	8	1.16949	1.34497	1.40181	1.23569	1.24514	3	5	6.3	10.7	10.5	10.1	22.5	11.4	30.5	69.2	13.1	7.5	3.7	4.5	26.3	13.4	1.6	8	13	14.8
115449167	3.71919e-05	0.00154225	48	0.928227	0.925241	1.40052	1.08994	0.818426	25	23	8.8	17.4	29.1	19	33.1	37.7	20.8	11.9	21.7	14.1	8.5	10.2	21	22.8	19.6	12.8	25.5	33.7
115439891	0.00255635	0.0221296	2	0.967383	1.3377	1.4005	0.869661	1.00278	1	1
125532695	0.662945	0.757142	1	1.188	1.76295	1.40022	1.4162	1.31991		1
115475858	0.00269782	0.0229347	14	1.15796	1.46614	1.40014	1.22165	1.38942	6	8	5.6	15.6	8	23.7	9.7	10.7	15.7	24.7	20.3	15.2	17.1	6.7	9.2	12.8	18.1	6.3	5.7	21.3
68611229	0.0054869	0.0371596	8	1.03941	1.1822	1.3989	1.07856	1.0085	4	4	3.9	7.3	18.2	6	3.3	11.2	6.3	16.9	29.5	8.4	11.2	9.7	10.3	15.8	19	19.4	11.5	5
42408491	0.213457	0.356975	2	1.222	1.61424	1.39782	1.52746	1.51365	2		30.2		22.7	4.8			15.6	15.8			15.5	25.8			18.5	24.2
108862988	0.0199857	0.0858878	1	0.794	1.12737	1.39777	1.06532	0.928316	1
115450038	0.00627009	0.0406083	11	1.17008	1.43934	1.39754	1.2236	1.47535	5	6	4.9	12	19.8	8.9	18.8	23.1	32	16.4	25.1	15	26.9	23.1	27.3	18.9	16.1	10.8	23.5	12.8
115456435	0.0551453	0.161447	1	0.875	0.914921	1.39704	1.10333	0.883292		1
108707465	0.0279382	0.104387	2	0.976	0.946974	1.39694	1.03565	0.940671	2		7		1.5	9.6			14.3	1.3			4	9.8			12.2	11.2
218202140	0.0137179	0.0674432	1	1.069	0.974768	1.39675	1.11149	0.874	1
115474297	0.15593	0.297454	2	1.083	1.29706	1.39672	1.28105	1.36344	2		8.3		22.1	87.3			72.2	79.5			54.2	11.8			50.4	34.9
222625610	0.13494	0.27226	5	1.07585	1.24207	1.39668	0.857336	1.07554	3	2	7.1	4.3	1.1	33.3	9.5	32.6	53.3	36.6	29	2.3	13.1	0.4	8.4	10.3	13.3	13.1	3.3	3.6
222640700	0.0371924	0.12679	9	0.837	0.983895	1.39664	0.992792	0.895285		9		3.1			15.2	25.4			35.2	20.7			28	10.6			19.7	23.2
125544205	0.00124608	0.0133276	11	1.0108	1.1165	1.39622	1.11144	1.16122	4	7	6.5	12.1	4.4	6.5	17.6	42.4	8.7	11.4	24.3	41.7	5.5	5	25.2	7.7	6.8	6.4	28.4	25.6
47497289	0.0109453	0.0586769	7	1.26698	1.25721	1.39614	1.48881	0.924391	2	5	31.6	10.9	32.5	15.7	7.5	5.9	34.2	4.6	23	8.4	16.7	9.5	12	6.5	7.2	21.5	4.9	9
218190182	0.266558	0.411887	2	1.278	1.45778	1.396	1.34366	1.51894	2		8.7		13.1	6.4			15.7	4.7			12.9	3.1			14.2	14.5
222623514	0.279117	0.425701	1	1.299	1.25236	1.39435	0.909616	0.963322	1
108863014	0.710049	0.791219	5	0.914567	1.35777	1.39387	0.893934	0.937452	3	2	9.3	10	4.1	11	10.1	62.3	9.9	25.2	55.9	11.9	2.6	1.8	5.6	15.9	5.7	8.5	9	28.2
297728145	0.241806	0.385898	5	1.26458	1.45267	1.39276	1.33044	1.34222	4	1	15.2		21.2	12.7			15.7	9.6			12.9	21			8.7	17.3
41052611	0.018276	0.0816769	20	1.13735	1.34417	1.39065	1.18515	1.25057	11	9	9.4	10.7	28	12.1	21.5	17	5.7	29.3	16.2	16.7	17	9.2	8	19.4	17	5.2	13.4	20.4
218187662	0.101325	0.22925	1	0.929	1.14528	1.38795	1.09283	0.970888		1
115474565	0.000287661	0.00508838	15	1.08644	1.07966	1.38778	1.10799	1.02123	5	10	4.9	20.9	10.6	14.8	15.5	7	27.7	26.3	28.9	17.2	3.2	3.9	11.1	14	15	5.9	5.6	18.3
222618593	0.861856	0.899257	3	1.62653	1.22822	1.38721	1.68483	1.08152	2	1	8.6		43.1	21.7			16	60.3			17.9	51.2			4.4	16.7
222632536	0.446388	0.581887	4	1.16227	1.52883	1.38717	1.3229	1.33274	3	1	20.8		9.5	1.2			4.8	2.8			10.3	10.7			6.3	23.6
115469398	0.413985	0.55397	3	1.04672	1.40958	1.38653	1.24155	1.19814	2	1	20.4		3.1	4.4			8.9	1.3			19	6.3			7.7	27.5
108707642	0.00112302	0.0124591	10	0.966548	1.18999	1.38422	1.11634	1.12758	5	5	5.1	31	5.6	6.6	16.1	11.4	37	23.8	34.8	3.1	4.7	9.7	9.7	1.1	5.8	3.1	5.4	22.9
125529079	0.0958804	0.222492	8	1.12529	1.38388	1.38394	1.38819	1.46612	4	4	6.6	10	16.7	35	8.6	9.2	36.6	43.7	1.2	8.7	18.7	15	4.6	15.9	11.3	7	10.1	5.7
108709912	0.617231	0.72265	3	1.414	1.66908	1.38387	1.29537	1.45554		3		27.1			28.4	13			18.4	1.8			36.5	37.6			20.6	51.4
115481300	0.549288	0.667351	1	0.895	0.966436	1.38363	0.923739	0.883049	1
125553352	0.203542	0.34694	1	0.955	1.44305	1.38355	1.24363	1.24879	1
222612544	0.0881515	0.212058	4	1.10618	1.32488	1.38347	1.11051	1.11948	1	3		4.6			9.8	14.7			13.3	5.7			3.9	1.1			12	0.1
108863006	0.495357	0.622302	1	1.47	1.3873	1.3829	1.15677	1.32461		1
115448831	0.490533	0.61963	1	1.866	2.11724	1.38261	1.97147	2.25884		1
222622306	0.16294	0.30564	1	1.18	1.08613	1.38258	1.06653	1.17795	1
222619012	0.188328	0.331854	2	0.927	1.15136	1.38248	0.930763	0.950352	2		10.3		1.7	33			49.3	16.5			8.8	1.5			4.6	2.8
125606507	0.0101195	0.055925	13	1.13251	2.00309	1.38169	1.83882	1.85186	6	7	24	20.2	94.8	43.7	27.5	47.9	65	63.1	93.5	36.3	72.1	57.4	62.3	71.6	53.4	16.8	57.3	21.1
115435074	0.725069	0.8009	5	1.06547	1.26928	1.38157	1.20164	1.26699	2	3	12.1	3.9	1.4	34.7	0.6	2.4	42.1	26.2	31.9	16	0.1	4.1	12.2	7.5	17.5	7	11.8	6.7
218197390	0.148886	0.29048	1	1.227	1.29275	1.38146	1.11648	1.43515	1
218199011	0.0580318	0.166299	1	1.661	1.77594	1.38144	1.15559	1.56137		1
297603323	0.0978451	0.224443	2	1.07458	1.3908	1.38112	1.14702	1.28764	1	1
115469636	0.528304	0.650765	2	1.168	1.43545	1.3805	1.35504	1.33991	2		7		23.2	29.8			39.4	32.6			36.2	20.9			44.7	19.6
115459848	5.8572e-05	0.00194945	21	0.89798	0.903085	1.37984	0.919047	0.878711	8	13	4.9	8.6	8	2	4	13.6	17.6	18.3	20.9	1.5	5.2	6.1	8.8	7.1	6.1	9.3	6.7	15
115451201	0.167404	0.309772	3	0.966757	1.17617	1.37978	1.17563	1.15428	1	2		6			25.5	31			38	32.7			13.6	36.8			33.2	25.5
52075646	0.192846	0.336649	1	1.462	1.85103	1.37945	1.26739	1.33422		1
218185652	0.000915742	0.0109279	1	0.644	0.794915	1.37932	1.05519	0.451889		1
108706417	0.125784	0.261204	1	0.915	1.35402	1.37915	1.1515	1.1353		1
115481496	6.30785e-05	0.00201971	6	1.02734	1.13413	1.37913	1.12387	1.0165	3	3	3.4	6.6	13.1	8.1	19.7	7.4	2.4	0.6	9.4	6.4	10	2.2	10.3	14.2	11.8	12.3	13.6	22.1
59895951	0.000323212	0.00547685	15	0.927825	0.937279	1.37837	1.15934	0.876398	7	8	6.4	5.3	4.6	14.8	4.9	7.2	8	5.9	20.6	12.6	8.6	2.9	5.4	10.5	6.4	3.4	3.5	7.1
222635776	0.0224273	0.0920764	1	1.073	1.15024	1.3783	1.17202	1.03986	1
115450153	0.206438	0.349755	2	1.04279	1.26511	1.37827	1.03778	1.05091	1	1
125587960	0.267404	0.412941	8	1.19483	1.42161	1.3779	1.15492	1.40383	2	6	21.2	12.1	18.4	31.5	8.9	15	78.9	30.6	17.7	20.6	13.9	13.1	14.1	14.4	22.3	8.9	16.5	8.1
52076407	0.506412	0.63289	4	1.069	1.21855	1.37775	1.16671	1.22973	4		2.9		22.9	10.2			23.1	17.1			9.7	10.1			4.7	29.5
115452535	0.0112128	0.0596578	4	0.994368	1.05738	1.37744	0.907355	0.900717	2	2	10.1	15.5	20.9	28.5	46.5	5.9	22.6	2.9	16.5	3.8	31.6	33.7	3.2	18.1	17.8	14.2	11.4	13.7
222625289	0.901169	0.928138	1	1.364	1.1976	1.37606	1.19224	1.16894		1
33338559	0.203644	0.346998	8	0.929	0.860409	1.37596	0.967004	0.861206		8		7.9			12.8	15.9			62.4	20.6			9.8	30.8			7.3	13.8
125544561	0.697774	0.78202	1	1.141	1.23063	1.37519	1.17173	1.22846	1
222618486	0.000124441	0.00298364	21	0.747941	0.956198	1.37384	1.59469	0.776828	12	9	7.7	22.3	9.3	19.3	16	12	32.5	16.4	53.6	10.9	18.7	20.1	31.6	38.7	11.3	16.4	8.8	17
115472935	0.0349915	0.121637	4	1.0875	1.35826	1.37341	1.14843	1.30572	2	2	3	6.9	10.6	2.4	7.4	18.5	18.3	8.3	6.3	11.6	7.7	18.3	4.3	4.9	2.5	1.3	5.6	20.4
115480823	0.0624809	0.174452	3	1.067	1.25662	1.37305	1.03326	1.09647	3		5.3		2.6	1.5			15.7	1.5			0	5.2			4.1	17.8
15236103	0.230789	0.3753	13	1.19474	1.42652	1.37274	1.48178	1.56524	8	5	11.8	9.3	16.5	22.9	28.9	26.3	34.6	32.2	62.4	15.2	26.4	14.1	56.7	19	7.3	16	26.2	3.8
218187983	0.476299	0.608177	2	1.076	1.20879	1.37259	1.02637	1.10449	2		14.8		15.7	9.4			20.2	5.7			7.2	27.2			29.4	24.8
125595861	0.29911	0.444796	4	1.4421	1.5418	1.37224	1.31804	1.65774	2	2	9.3	5.8	6.9	12.8	18.3	44.8	20.1	16.4	11.4	1.3	2.9	11.8	10.2	9.5	3.3	9.5	20.4	14.2
297720703	0.159253	0.301746	4	1.35922	1.75966	1.37045	1.30933	1.27489	1	3		30.2			39.1	24.7			22	2.4			23.7	29.7			12.3	5.9
222630575	0.206107	0.349428	2	0.638	1.41086	1.3704	1.41894	1.80408	2				80	5.6			112.1				35.4	84.1			71.2
125524098	0.416058	0.5561	2	0.875	1.18204	1.36996	0.713319	0.905508	2		3.7		12.1	147.7			99	142			26.4	6.9			97.7	2.8
115462067	0.20231	0.345655	1	1.117	1.05137	1.3699	1.17085	1.23325		1
122063509	1.00455e-05	0.000794062	21	1.05237	1.14804	1.36944	1.13597	1.07988	11	10	7.3	23.3	33.6	21.7	38.1	23	5.6	10.3	24.2	30.7	13.6	12.4	41.2	30	7.1	15.3	24.7	27.8
115466142	0.425183	0.564843	1	1.302	1.47922	1.36869	1.35004	1.52695	1
125544115	0.0330239	0.116749	9	1.05307	1.11179	1.36848	1.46317	1.05577	3	6	10.5	16.1	0.2	9	6.9	9.2	5.3	6.5	13.2	10.8	4	1.2	6.3	21.6	2.6	3.3	4.3	26.6
115463319	0.60393	0.711523	4	1.34657	1.66131	1.36823	1.48903	1.48311	2	2	57.1	34.1	57.9	94.1	27	32.8	26.5	52.9	30.3	26.1	67.2	59.4	22.6	5.7	62.9	27.5	43.6	29.7
115436270	0.565933	0.680007	2	1.087	1.28145	1.36798	1.18632	1.2221	1	1
115452575	0.418314	0.558377	2	1.424	1.53691	1.36766	1.32668	1.6827	2		24.8		1.5	21.7			26.8	32.2			32.8	36.8			35.6	0.7
115452215	0.200077	0.343331	6	1.136	1.38088	1.36723	1.17693	1.22546	6		23.1		31.5	30.1			47.9	41			16.5	18			7.9	10.4
115480373	0.73991	0.811271	2	1.322	1.3638	1.36645	1.60583	1.50598		2		30.1			51	31			18.7	40.7			35.8	37.8			35.6	1.2
115440915	0.254411	0.399214	2	2.009	1.57255	1.36484	1.82599	2.07688	2		11		6.9	12.9			35.1	19.6			16.1	12.3			4.1	17
115457942	0.00433621	0.0318387	5	1.0048	1.30686	1.36463	1.14126	1.14445	2	3	10.1	9.3	44.8	31.2	1.9	0.7	43.2	37.1	2.2	30.2	33.9	14.8	2.2	15.5	32.8	6.9	11.4	14.8
108864333	0.00817896	0.048565	2	0.869	0.870732	1.36463	0.91198	0.706457	2		16.8		17.5	3.8			12.3	0.4			11.3	13.3			10.6	38.7
27368857	0.279916	0.426535	2	0.975	1.12732	1.3638	1.10187	1.07858	2		2.8		7.3	29.7			3.3	23.2			30.3	33.3			20.3	10.4
125540410	0.494894	0.622185	2	1.72843	2.30295	1.3633	1.73352	2.08399	1	1	16.8			1				49.2			5.4	79			29.8	36.2
115464105	0.323273	0.468473	6	1.59328	1.75076	1.36288	1.9508	1.94725	3	3	35.3	31.6	58.8	13.7	9.8	16.9	23	4.3	40.4	9.7	58.4	51.1	18.8	2.6	20.4	33.9	6.7	20.8
222631305	0.170297	0.312603	8	1.25481	1.75642	1.36236	1.71236	1.62008	4	4	13.8	11.8	21.6	31.4	8.7	13.6	13.1	31.5	13.2	26.8	12.6	24.5	22.7	40.9	21.4	11.4	12.9	25
222637629	0.0187942	0.0831117	1	1.046	0.909401	1.36182	1.2949	0.852062		1
115483206	0.295421	0.442759	4	0.979873	1.27688	1.36076	2.02955	0.99328	1	3		29			17	48.3			22.4	18			30.2	15.4			6	16.9
218201554	5.22606e-06	0.000528772	68	1.01129	1.05503	1.3605	1.11246	0.945186	36	32	6.7	8.2	12.2	32.1	16.1	26.7	29.4	25.2	22.9	17.5	9.5	11.6	11.1	17.5	11.6	13.9	14.6	13
50509252	0.358422	0.502427	2	1.752	1.55992	1.36041	1.29383	1.32165		2		72.7			64	97.3			45.8	109.2			75.9	75.8			38.6	2.8
222635983	0.302538	0.447996	2	1.87899	1.74193	1.36025	1.24516	1.69274	1	1
125590242	0.00836363	0.0490854	11	1.06135	1.261	1.36013	1.08917	1.15511	5	6	13.3	14.3	10.3	8.8	12.3	14	12.7	14.4	29.8	21.3	21.6	10.7	18.8	17	23.3	16.6	9.1	15.6
218194778	0.362454	0.505975	2	1.288	1.3999	1.35981	1.24613	1.45198	2		5.4		15.8	10.7			6.8	11.1			16.4	6			4	6
215768930	0.134412	0.271888	2	1.025	1.41373	1.35947	1.2792	1.29674		2		20.9			26.5	39.3			29.5	27.7			29.9	41.5			19	32.9
218201593	0.00375524	0.0289114	16	0.973178	1.0018	1.35923	1.16639	0.762543	11	5	3.7	3.6	6.9	5	9	1.2	3.6	3.4	9.4	22.4	5.4	6.3	3.5	17.4	6	6.8	8.7	13.3
125552254	0.00325514	0.0262225	9	1.03975	1.15882	1.35884	1.08172	1.07725	3	6	2.9	2.4	4.6	0.5	6.6	10.1	2.7	4.6	3.3	11.5	3	5.1	2.6	8.8	1.7	1.5	2.8	10.6
110289638	0.00340881	0.0270301	16	1.0516	1.37146	1.3587	1.14812	1.21795	7	9	8.7	19.3	17.4	28.7	6.8	10.8	36.3	23.2	23.1	11.8	18.3	15.3	12.5	22.9	27.4	18	13.5	18.6
115448739	0.0052082	0.0357712	13	1.05383	1.0791	1.35789	1.42939	1.09577	7	6	6.6	5.2	14.8	17.9	11.8	27.3	42.4	28.7	46	3.7	6.1	21	7.4	15.1	10.4	13.3	7.2	10.4
115482146	0.85509	0.895261	2	1.053	1.19977	1.35678	1.09004	1.28412	2		21.2		26.4	38.1			8.7				27.8	5.8			42.6	9.3
50508246	0.200048	0.343331	1	0.946	1.64045	1.35601	0.875885	1.03327		1
115460316	0.0208273	0.0880979	3	0.962162	1.06028	1.35564	1.07369	1.01004	1	2		7.7			23.8	13.5			2.1	35.6			18.7	23.1			36.3	27
125526853	0.59984	0.707858	3	1.88692	1.68651	1.35489	1.51686	1.49851	2	1	4.1		151.1	42.3			88.9	43.4			55.4	84.8			35.8	33.3
291481089	0.0280551	0.104592	3	0.956	1.13278	1.35325	1.0499	1.05798	3		14		9.9	5.5			1.3	6.8			8.8	3.2			3.7	15.8
115461164	0.691203	0.777963	1	1.591	1.51079	1.35275	1.33156	1.41349		1
115435644	0.532209	0.653189	1	1.203	1.15375	1.3527	1.11028	1.34686	1
10140747	0.249399	0.394038	2	0.969472	1.16307	1.35265	1.01362	1.11845	1	1
222629759	0.294042	0.441332	5	1.03784	1.26258	1.35252	1.18267	1.1145	3	2	8	3.2	24.8	8.1	46.5	46.4	8.4	34.2	96.7	26.7	19.1	12.2	39.5	20.8	5.8	2.8	45.9	5.5
222613306	0.0213143	0.0895591	7	0.948256	1.13418	1.35191	0.826979	0.888093	4	3	6	8	29.9	46.6	17.5	1	83.3	68.2	4.9	6.1	9	16.7	3.3	5.3	40.5	9.7	18.1	14.7
218201631	0.00069523	0.00914824	2	1.24697	1.68866	1.3519	1.3707	1.62574	1	1
115449951	0.824527	0.873567	1	2.13	1.87503	1.35165	2.7011	2.40039		1
108707873	0.170037	0.312465	2	0.999	1.24475	1.35006	1.07439	1.09571	2		13.3		12.5	32			11.4	20.5			15.5	23.8			16.6	12.1
115456539	0.228621	0.373085	5	1.09435	1.28684	1.35001	1.03925	1.20167	3	2	21.1	3.4	5.3	8.8	3.4	19.5	0.9	22.3	7	2.7	7	24.5	11	15.3	4	30.1	8.6	8.4
115474547	0.976681	0.982333	13	1.24665	1.30896	1.35	1.28142	1.3093	4	9	32.6	21.3	47.1	63.1	16.4	32.4	90	68.9	61	17.5	52.6	34.3	23.8	15.3	56.4	24.2	18.2	26
78146241	0.090793	0.215454	2	0.941	1.09216	1.34865	1.02359	1.02344	2		14.2		17.8	9.6			3.7	9.4			22.1	5.3			7.7	2.8
50251379	0.539936	0.658548	1	1.007	1.01327	1.3466	1.13899	0.979377	1
115439405	0.126979	0.262626	3	1.16593	1.37197	1.34593	1.20227	1.11336	2	1	12.5		16	4.8			7.3	5.4			1.5	5.4			1.2	14.6
218187691	0.000874164	0.0106759	4	0.954159	1.04564	1.34564	0.999755	0.962991	2	2	12.4	5.8	31.6	3.4	1.6	30.7	24.4	22.1	17.3	3.4	9.6	18.5	15	15	21.9	14	13	16.6
115470583	0.000149388	0.00330626	2	0.922033	0.913077	1.34495	1.00229	0.914697	1	1
115439527	0.0117068	0.0611827	39	1.044	1.15761	1.34462	1.04421	1.11899	39		11.7		13.8	16.8			16.1	16.4			13.8	11.2			19.7	17.6
115458184	0.254316	0.399214	22	1.05076	1.18166	1.34405	1.04868	1.14609	13	9	15	34.2	38.3	98.4	55.8	59.4	54.3	79.9	57.1	19.2	26.2	14.1	36.6	42.4	35	22.4	36.6	20.3
115448295	0.170443	0.312757	3	1.75547	2.36005	1.34373	2.68607	2.37274	2	1	25.1		27.6	17.4			15.7	24.1			40.5	22.7			34.2	16.8
125541351	0.374083	0.518289	15	1.05901	1.31794	1.34358	1.16048	1.2442	9	6	15.7	4.7	39.8	33.5	37.6	23.7	63.6	57.4	24.5	12.4	58	24.3	12.7	14.2	62.8	24.4	23.3	25.1
115454887	0.0237615	0.0948901	14	1.02655	1.05894	1.34347	1.27751	1.03936	7	7	6.8	18.3	17.8	11.4	13.4	10.3	8.2	5.2	8.6	8.9	17.5	14.2	9.8	6.4	18	21	8.9	25.5
115434904	0.01341	0.0665111	10	1.09349	1.21418	1.34334	1.0895	1.24269	4	6	5.1	4.2	5.3	12	5.2	5.7	8.9	14	18.1	2.7	11.1	3.3	11.1	8.3	10.1	6.4	4.5	2.8
115487258	0.383535	0.526541	3	1.13551	1.41186	1.34322	1.29639	1.34682	1	2		6.7			8.4	2.1			40.7	6.6			2.4	7.1			16.1	12
115460526	0.000713899	0.00930828	7	0.913451	0.98394	1.34173	1.00966	0.922957	2	5	9.1	3.1	3.6	7.8	3.3	7.8	37.6	23.6	27.9	24	4.3	14.1	6.3	23.1	2.6	1.6	7	7.6
115462209	0.00171464	0.0169091	18	0.993932	1.08122	1.34099	1.08747	0.999196	5	13	6.1	7.7	8.2	8.7	7.2	6.6	20	14.2	14.3	12.9	3.2	7.5	7.6	13.8	9.7	12.4	18	8.3
297721719	0.601975	0.709881	1	1.149	1.24328	1.34095	1.21218	1.34448	1
115481534	0.182439	0.324557	1	1.006	1.19511	1.33995	0.978455	0.948256	1
115488992	0.000512041	0.00750845	6	0.959859	0.887553	1.33969	1.15542	0.687972	2	4	4.5	13.9	7.6	8.1	7	8.7	7.1	0.3	18.6	9.6	4.4	4	2.7	6.4	15	25	7.6	14.6
115461741	0.00117642	0.012882	51	0.956164	1.20322	1.33946	1.1711	1.07159	24	27	6.5	8.5	10.1	16.7	12.8	15.4	21.6	28.1	26.4	14.5	8.2	9.7	11.2	10	12.5	14.2	17.7	12.3
125546275	0.00623971	0.0405741	4	0.861991	0.958061	1.33825	0.996348	0.933256	3	1	9.8		2.3	2.7			12.6	7.1			3.5	8.9			20.1	1.4
115477092	0.0629036	0.175236	21	1.2951	1.60436	1.33751	1.13471	1.45184	13	8	43.8	8.9	46.8	39.4	21.4	67.7	62.1	17.5	44.8	16.4	18.9	27	10.9	18.5	29	65.2	15.7	21
22830988	0.018963	0.0834926	4	0.925	1.12949	1.33649	1.06771	1.05919	4		5.7		9	16.2			6	8.6			5.2	6.9			11	2.5
222636297	0.440844	0.577331	2	1.27977	1.27345	1.33631	1.44822	1.30819	1	1
42408797	0.000333106	0.00559862	26	0.922852	0.957199	1.33622	0.997203	0.942397	9	17	10.2	11.5	12.7	11.2	5.4	10	9.6	3.2	20.3	12.8	2.8	17	6.5	14	4	7.5	3.1	7.4
222629159	0.199577	0.342954	4	1.25453	1.28988	1.33605	1.10284	1.20317	2	2	15	3.5	22	21.2	7.4	4.3	30.1	30.8	0.4	4	26.7	18.3	13.2	22.9	23.7	5.3	2.2	3.2
115475515	0.0127785	0.0648508	1	1.04	1.16012	1.33549	1.14299	1.05949	1
115442345	0.482359	0.6139	2	0.80035	0.849321	1.33423	0.930247	0.815129	1	1
115473257	0.863149	0.900158	1	1.213	1.33549	1.33283	1.45802	1.41038	1
218197683	0.00433312	0.0318387	5	0.957982	1.0361	1.33168	1.1394	1.05141	2	3	11.8	5.3	3.1	12.4	7.8	7	19.9	47.1	6.5	2.2	14.1	16.5	2.5	0.8	19.2	14.1	3.5	1.7
27368877	0.924698	0.946283	12	1.17852	1.27426	1.33134	1.18362	1.1517	4	8	27.3	16.6	98.4	105	38.4	44.2	199.7	114.9	48.4	25	104.8	59.9	11.9	17.5	65.5	37.8	24.9	21.3
115456826	0.0802137	0.200594	5	1.03036	1.05732	1.33046	1.14278	1.01208	3	2	1.1	1.4	1.8	49.9	5.6	10.6	145.9	101.9	38.8	4.7	6.3	9.1	0.5	17.7	0.8	9.8	13.3	4.8
218198240	0.839408	0.883412	1	1.357	1.45877	1.33014	1.318	1.23473		1
297598393	0.0395582	0.131748	1	1.245	1.34051	1.32917	1.298	1.64993		1
115480817	0.0349799	0.121637	1	0.914	0.834678	1.32885	0.831001	0.858488	1
115477014	0.350133	0.494506	7	1.16965	1.32237	1.32827	1.56243	1.20383	6	1	25.3		54.7	58			63.4	57.2			52.5	36.4			63.5	11.2
125582239	0.0323183	0.115211	5	1.57008	1.14004	1.32776	0.988018	1.21819	1	4		11.8			17.6	23.4			27	19.2			7.9	20.1			7.4	21.7
115477226	0.133737	0.271445	4	1.06958	1.22766	1.32776	1.15951	1.05284	2	2	5.8	25.8	0.3	21.2	49.8	46.3	36.6	20.9	96.9	30.2	4.4	3.3	35.2	55.5	20.3	20.7	53.1	25.9
222636190	0.17911	0.320523	2	1.014	1.13877	1.32694	0.909628	1.01319	2		10.1		15.2	27.5			25.9	4			12.6	15.6			28.2	3.6
115445127	0.167887	0.310204	4	1.06522	1.11971	1.32648	1.03854	1.04719	1	3		3.6			9.2	5.7			15.3	5.3			15	5.8			8.4	11.3
37805957	0.145188	0.286139	22	0.97	1.03342	1.32552	1.13401	1.0195		22		5.7			7.1	17.5			32.2	8.7			7.3	8			14	16.6
115465041	0.000773376	0.00985519	7	0.936742	0.897111	1.32534	0.956266	0.842956	4	3	12.1	2.1	11.5	19.5	6.4	16.1	17.3	13.6	6.9	8	9.5	13.6	5.4	15.3	7.9	10.8	17	22.2
115455745	0.387261	0.529931	5	1.12398	1.38322	1.32521	1.21694	1.15287	1	4		2.7			3	8.8			21.5	15.6			14.6	10.8			11.4	3.2
115455069	0.716367	0.794764	2	1.193	1.0337	1.32476	1.22839	1.46388	2		5.7		57.6	53			30.6	15.7			5.9	29.4			39.9	28.9
115441171	1.65942e-06	0.0003358	7	0.905483	0.855149	1.32453	0.956525	0.681122	4	3	8.2	2.4	15.9	13.9	11.3	2.8	3.9	5.1	2.4	0.5	7.7	8.4	0.3	5.2	5.5	1.6	0.3	6.8
14028993	0.322197	0.467717	7	1.209	1.61045	1.32404	1.21055	1.355		7		5.5			21.5	17.3			22	43.5			8	9			11.2	15.7
108862917	0.15386	0.295961	3	0.943	1.04921	1.32343	1.07004	0.999608		3		1.8			6.3	3.6			0.7	3.8			3.7	7.6			0.1	2
115476524	0.00391182	0.0297592	4	1.09515	1.12301	1.32217	1.14043	0.989985	2	2	0.3	9.5	5.7	1.8	1.5	17.7	2.6	10.7	17.2	9.2	4.7	0.5	8.8	3.2	10.2	5.3	7.2	8.1
125548213	0.0540091	0.159599	5	1.52208	1.79333	1.32182	1.40594	1.78349	2	3	24.5	5	13.5	19.3	9.3	2.3	17	23.6	9.3	3.9	25.1	20.6	39.1	1.9	28.5	7.4	8.3	14
115434958	0.691146	0.777963	4	1.10553	1.21104	1.31966	1.13939	1.19213	2	2	6.5	0.5	20.6	22.9	4.2	9.9	5.1	12.9	0.7	8.6	18.1	3.7	3.6	0	18.3	3.6	11.3	24.6
108708281	0.148741	0.29042	6	1.182	1.2568	1.31898	1.08343	1.16128	6		25		16.8	12			6.7	20			10.1	8.8			5.4	11.8
108862174	0.0182288	0.0815379	1	0.914	0.931389	1.3182	0.943669	0.809242		1
115449517	3.46342e-05	0.00146716	30	0.891288	0.939028	1.31784	1.07749	0.871755	17	13	7.9	9.6	7.3	15.8	15.9	15	25.5	26.2	44.8	25.9	10.4	5.5	19.6	15.5	4.8	15	26.6	29.7
222617146	0.751286	0.820189	1	0.842	1.30003	1.31723	0.939769	0.955913		1
125577469	0.445847	0.581475	1	1.173	1.24685	1.31691	1.09743	1.20841	1
222630954	0.0190526	0.0835245	3	1.051	1.17432	1.31678	1.1215	1.04572	3		1.7		0.9	16.2			10.9	19			0.1	0.4			11	18.4
218190360	0.000585169	0.00824045	8	1.01613	0.851271	1.31626	1.03988	0.908736	3	5	2.3	20.4	3.7	16.6	10.4	12.1	9.3	2.4	17.3	7.3	6	6.5	14	7.1	4.2	10	9.1	3.9
115444129	0.0814037	0.201774	6	1.19381	1.44562	1.31621	1.38029	1.62318	3	3	5.7	2.4	0.8	6.5	12.4	5.3	9.6	3	5.1	2.5	8.7	11.5	7.2	13.4	3.6	8.1	1	4.5
222624156	0.0321134	0.114814	53	0.992	1.05381	1.31609	1.00928	0.993998	53		5.8		10.1	14			18	14.6			8.4	10.2			8	11.4
115484519	0.00117382	0.0128815	13	1.00933	0.986573	1.31535	0.987957	0.937253	6	7	8.5	3.5	8.1	11	12.6	10.4	40.8	13.1	27.9	9.4	9.5	6.5	7.6	0.9	5.3	10.2	7.4	13.2
222612521	0.0601656	0.170044	1	0.896	1.02695	1.31515	1.12834	0.944031		1
297607975	0.804279	0.858792	1	1.129	1.25801	1.31366	1.18652	1.17598		1
125543776	0.746559	0.81664	1	1.165	1.37143	1.31357	1.20603	1.39034		1
115471591	0.0058383	0.0388631	1	0.931	1.1048	1.31348	1.16096	0.949071	1
115455873	0.425024	0.564801	3	0.996253	1.15344	1.31311	1.11593	1.09796	1	2		34.6			15.2	51.4			52.7	35.6			26.1	23.8			16.9	32.8
110289369	0.585678	0.695691	1	0.855	1.31475	1.31289	0.973838	0.785697		1
115474081	0.274509	0.420322	4	1.01124	0.961747	1.31281	1.18622	0.998589	3	1	12		2.3	1.6			8.5	6.7			0.4	2.7			2	9
115455327	0.00202947	0.018943	4	1.02041	1.08239	1.31225	0.991393	0.9014	3	1	1.2		5.8	7.7			6.8	20.4			9.4	11.9			16.3	10.6
297604927	0.765377	0.830554	21	1.09278	1.19814	1.31165	1.13242	1.07983	12	9	28.2	7.2	18.8	45.4	7.4	28.3	17.5	47.5	28.6	14.9	19.1	23.6	11.1	27.8	24.2	20	19	17.8
222618670	0.819566	0.870134	1	1.12	1.27786	1.31152	1.3041	1.32777	1
115443607	0.0408673	0.134939	6	1.02525	1.26247	1.3111	1.01127	1.0881	2	4	8.7	9.2	4.9	77.5	1.3	17.3	85.7	75.5	21.2	4.2	0.4	13.2	6.8	9.9	1.9	2.2	7.4	6
115436952	0.271869	0.417669	1	1.116	1.05139	1.31078	1.08421	0.927297	1
115437194	0.0422254	0.137464	16	1.01653	1.05135	1.31078	1.02746	0.963647	10	6	12.2	2.6	19.5	17.7	16.6	12.4	43.7	33.8	30.4	16.7	28.4	28.4	10.6	12.1	22.4	18.2	15.5	15.8
218188484	0.218549	0.362855	1	0.996	0.967955	1.30998	0.856916	0.7355	1
115442283	0.00578083	0.0385821	1	0.826	0.912493	1.30988	1.02637	0.755444		1
115463191	0.000928954	0.0110564	12	0.895108	1.08091	1.30987	1.12344	0.999452	7	5	14.9	1.1	9.4	11.5	5.7	6.3	19.8	9.2	8.7	4	5.6	6.8	8.9	4.9	10.6	4.2	2.8	2.4
297728895	0.184896	0.327058	5	1.10797	1.58302	1.30985	1.32368	1.82277	3	2	1.3	13.8	13.1	22.4	8.3	14.6	8.5	27	18.6	29.5	17.1	6.1	2	2.7	17.8	5.3	9.6	0.3
56783965	0.00366529	0.0285109	5	1.11887	1.14871	1.30944	0.916364	0.950063	2	3	21.1	10	10.3	19.6	7.7	7.2	11.2	8.5	4.3	11.7	3.5	4.7	5.4	2.5	6	1.6	3.7	0.1
297722717	6.97274e-05	0.00217748	5	1.03593	0.909981	1.30939	1.10732	0.746008	3	2	4.7	3.7	2.2	11.4	13.9	12.6	18.3	6.4	7	8.8	2.3	15.9	8.9	3.3	3.1	0.1	8.2	12.9
222641335	0.166567	0.309006	6	1.06737	1.21935	1.30934	1.16281	1.23315	4	2	7.6	6.1	42.4	44.1	22.1	12.2	31.1	13.1	3.7	3	25.1	21.8	2.4	4.7	20.8	22.8	4	11.8
50725252	0.0689239	0.183712	1	1.128	1.3293	1.30899	1.06216	1.0848	1
115487878	0.0797026	0.200008	4	1.004	1.19834	1.30893	1.17518	1.099	4		18.6		26.7	27.8			38.9	38.7			38.5	29.3			22.8	15.3
125571458	0.834618	0.880387	3	1.00249	1.43318	1.30885	1.44152	0.903424	2	1	2.3		1.9	7.8			4.7	1.1			2.6	11.2			9.8	10.2
125552574	0.295217	0.442759	1	1.134	1.07198	1.3076	1.0845	1.01461		1
115451479	0.00574298	0.0384818	7	1.04098	1.25745	1.30751	1.08847	1.23143	4	3	1.9	8.9	2.6	42.1	6.9	8.1	50.8	52.2	5.7	0.6	1.6	8	14.1	17.5	11.5	7.4	18.4	3.2
222622018	0.112042	0.242009	28	1.12649	1.21941	1.30745	1.12424	1.22184	14	14	10.6	15.1	15.6	35	22.2	21.1	25.6	34.2	25.4	19.9	13.9	19.2	18.1	17.3	13.6	20.3	19.5	20.4
108864611	0.902591	0.928749	1	1.862	1.574	1.307	1.43247	1.70519	1
38344861	0.441918	0.57784	5	1.065	1.26986	1.3069	1.0864	1.13281		5		6.3			4.3	32.3			36.6	13.7			10.4	5.8			11.2	6.9
115476078	0.440772	0.577331	1	0.804	1.19532	1.30672	1.06044	0.828995		1
115483126	0.0161036	0.0757136	14	0.976361	1.13119	1.3065	0.964554	1.0403	7	7	6.2	14	9	4.6	7.1	8.3	8.3	5.3	27.7	8.9	18.8	18.2	14.5	5.6	9	5.8	15.1	5.6
115474383	0.0326111	0.115857	2	0.957958	1.08697	1.3061	1.04816	1.14496	1	1
115452789	0.0431272	0.139057	70	1.31425	1.3812	1.3061	1.50097	1.34083	33	37	17.8	17.5	28.3	107.8	36.2	74.7	125.1	98.2	105.3	25.9	40	29.3	36.4	38.6	29.3	28.3	32.1	45.9
125536489	0.0313816	0.113319	22	0.963	1.08469	1.30574	1.22282	1.05541		22		14.4			13	19.9			28.2	11.7			11.9	20.4			13.7	11.3
115439795	0.0201976	0.0862598	33	1.1886	1.49084	1.30571	1.21882	1.53704	16	17	18.1	11.7	24.4	20.1	19.7	21.8	18.9	16.5	18.6	15.9	10.9	14	19.1	14.8	23	14	18.3	24.7
218201640	0.360469	0.504233	2	1.223	1.20291	1.30476	1.09468	1.23243	2		22.3		30.3	21.5			37.1	50.6			4.6	13.4			27.1	30.1
115462705	0.277364	0.423775	1	0.971	1.2016	1.30472	1.04459	1.10048		1
222619910	0.965363	0.975389	2	1.0163	1.15767	1.30345	1.08947	1.13307	1	1
218191452	0.00554653	0.0374631	2	0.814	1.16977	1.30243	0.91498	0.922484	2		18.9		7.1	41.5			39.4	51			4.7	16.3			6	10.9
115436224	0.264638	0.410298	1	0.672	0.866695	1.30221	0.863342	0.807539		1
115445275	0.00930359	0.0527655	30	0.993	1.02682	1.30161	1.05734	0.964018	30		8.9		9.7	15.4			15.7	14.4			11.6	10.6			5.5	8.6
115447215	0.00557811	0.0376262	3	1.05128	1.15796	1.30104	1.11598	1.02546	2	1	30.3		31	37.2			96.6	46.2			25.5	31.5			24.8	17.4
222637572	0.913833	0.937555	1	1.25	1.34929	1.30099	1.44927	1.40052		1
222622111	0.02792	0.104387	12	1.10001	1.31922	1.30092	1.11891	1.28871	6	6	16.1	20	19	28.9	19.7	30.9	57.9	57.9	28.9	21.9	15.4	16.9	18.4	6.4	19.1	13.4	32.3	27.5
222612944	0.732738	0.806378	2	1.202	1.36826	1.30082	1.2171	1.33548		2		6.5			25.1	4.3			8.3	5			4.5	6.8			9.7	2.1
115445047	5.79709e-05	0.00194222	61	0.954803	0.96153	1.30036	1.05659	0.935445	34	27	3.5	6	4.7	20.7	5	17.7	27.3	17.8	21.6	5.4	7.3	7.4	6.8	9.8	5.6	7.2	6.5	7.1
108862823	0.733208	0.806545	1	1.134	1.46784	1.29993	1.20986	1.15779		1
297599872	0.156532	0.298162	1	1.305	1.5034	1.29981	1.31158	1.69215	1
115464363	0.0263354	0.100856	2	1.1445	1.33193	1.2998	1.13818	1.35723	1	1
297600810	0.371234	0.515388	1	0.973	1.11646	1.29955	0.979398	1.2472		1
115441045	0.0248796	0.097269	1	0.86	0.931761	1.29908	1.10882	0.900084		1
115448199	4.94094e-07	0.000227238	4	0.989232	0.888667	1.29748	0.991443	0.8164	1	3		1.7			4.1	6			4.4	1.2			3.2	7.9			0.6	1.9
32352198	0.0893393	0.213107	6	0.987835	1.20765	1.29717	1.15695	1.1807	4	2	9.7	9.8	2	16.7	3.1	5.6	33.8	25.1	6.6	4.3	3.6	5.7	13	2.3	13.3	6.2	17.7	3.6
115447471	0.0907984	0.215454	1	0.863	0.999394	1.29674	0.825444	0.9607	1
218189027	0.111617	0.24162	14	1.1739	1.48606	1.2966	1.3613	1.57004	8	6	5.9	8.6	4.6	8.8	7.2	10.1	6.1	7.3	14	14.4	2.8	6.4	9.2	16.4	5.9	9.4	12	19.1
222636322	0.92059	0.943913	2	1.148	1.3037	1.29608	1.33485	1.21401		2		29.3			13.1	28			20.4	1.2			8	2.4			13.6	30.1
21740814	0.000939592	0.0111061	11	0.902512	1.19202	1.29587	1.2202	1.03826	4	7	11.6	4.4	36.9	77.2	22.2	20.3	103.4	85.3	33.5	12.6	23.7	39	8.8	24.2	22.2	40.7	13.6	17.9
75261364	2.28408e-05	0.00115552	108	0.959999	0.965911	1.29552	0.981567	0.87674	54	54	7.6	8.8	9.2	19.4	8.2	15.8	23.1	16.3	23.3	8.5	8.3	8	9.7	10	12.1	10.3	9.1	16
218192606	0.169596	0.311768	5	1.12482	1.06324	1.29533	1.1433	0.974754	2	3	1.8	5	1.1	9.6	3	3.2	0.6	16.1	30.3	16.7	22	13.2	6.6	12.3	1.3	13.7	5.6	5.3
109939734	0.0392741	0.131234	16	0.939798	0.989039	1.29517	0.97732	1.06376	6	10	3.1	8	8.5	10.1	9.6	3.1	13.8	11.6	3.4	5.5	9.2	7.8	19.5	6.2	1.8	10.6	5.7	5.7
222629679	0.0188589	0.0832525	34	1.0115	1.15658	1.29488	1.16722	1.13481	15	19	11	4.9	18.1	13.2	13.6	12.1	21	21.8	11.3	8.6	15.9	16.1	12.1	8.7	11.9	15.5	8.9	6.3
115448307	0.00979761	0.0547087	12	1.05947	0.90485	1.29463	1.08324	0.948291	5	7	15.5	15.4	6.3	23.7	18.8	39.2	32.7	17.5	56.7	14.6	11.2	27.3	14.8	37.8	15.9	4.7	27.5	25.3
112385746	0.0320343	0.114775	1	0.974	0.911269	1.29421	0.971869	0.794953		1
40714690	0.80534	0.859357	8	1.33836	1.94166	1.29416	1.44089	1.41136	3	5	13.3	4.5	10.8	143.8	10.3	33.3	247.1	326.6	38.7	15	4.8	4.3	8.1	10.6	23.6	6.1	19.9	35.2
57900473	0.178758	0.320523	2	1.045	1.14643	1.29353	0.959152	0.980393	2		2.1		1.3	6			2.3	5.9			14.2	10.6			17	10.7
189308765	0.00338787	0.0269539	4	0.917973	0.966636	1.2934	0.747048	0.770224	2	2	11	12.4	7.7	19.3	6.2	3.7	46.5	63.3	0.9	4.9	1.1	6.4	0.5	16.6	0.9	2.9	5	4.4
125539476	0.0915002	0.216308	2	1.1	1.44845	1.29294	1.28573	1.45296	2		18.3		24.3	24.1			33.5	14.1			21.1	27.8			26.7	46.4
115461653	0.848197	0.89044	1	1.234	1.24925	1.29283	1.2634	1.3084	1
115438751	0.494339	0.621796	5	1.27399	1.51584	1.29282	1.56782	1.47545	1	4		21.5			14.9	49.1			31.7	25.5			23.1	15.1			19.9	11.1
115452067	0.902836	0.928749	4	1.26995	1.30838	1.29269	1.23754	1.26835	3	1	4.8		3.6	9.2			5.7	7.7			3.9	19.1			0.3	3.6
125552324	0.070728	0.185877	2	0.89	1.27543	1.2919	0.988772	1.42634		2		5.3			4.7	4.7			0.8	12.3			20.1	5.8			12.4	10.5
115463155	0.000185051	0.00386263	4	1.02007	1.12304	1.29183	1.13693	1.10464	3	1	8.7		6.9	12.4			15.9	8.1			12.8	3.8			2.9	16.2
222631049	0.455721	0.590772	3	1.06156	1.19102	1.29165	1.09155	1.12092	2	1	15.2		1	17.5			11.8	9.3			0.9	0.9			12	8.9
115435222	0.181091	0.323266	10	0.994397	1.25398	1.29139	1.12048	1.02182	5	5	9.9	5.2	10.6	40.6	18.9	7.5	31.7	17.5	23	16.8	12.3	12.4	11.9	10.3	14.2	13.7	10.2	18.4
55168089	0.00746731	0.0455288	5	1.0323	1.14187	1.29119	1.07021	1.05227	1	4		5.4			18.9	24.5			12.1	10.8			22.6	11.2			23.7	22.7
11990470	0.00208881	0.0192833	15	0.789462	0.835189	1.29112	1.07889	0.651986	7	8	12.1	16	3.6	31.2	10.3	15.5	12.7	31.4	18	39.2	8.5	13.7	23.9	33	24.1	31.1	25.1	20
115457062	0.195023	0.339397	3	1.185	1.19074	1.29109	1.09237	1.20597		3		1.3			19.8	24.9			16.3	2			24.8	17.8			6.8	14.4
115454611	0.612654	0.719456	1	0.998	1.23878	1.29069	1.08559	1.11375		1
218187401	0.182456	0.324557	11	1.044	1.30412	1.28994	1.23984	1.18933	11		4.4		12.1	4.4			10.3	4.9			6.9	5			4.4	6.7
125589363	0.0602936	0.17012	3	1.064	1.12506	1.28984	1.08837	1.10696	3		1.8		12.5	33.8			4.9	25.9			15.9	8.5			9.1	0.4
115471895	0.595486	0.70387	1	2.123	2.54247	1.28887	1.63435	1.89145		1
218186710	0.268565	0.413962	3	1.07455	1.22447	1.28679	1.25906	1.25897	2	1	13.5		16.9	16.5			15.4	4			12.2	10.5			25	13.9
11466849	0.175174	0.317295	1	1.466	1.10526	1.28591	1.24374	1.03463		1
115436250	0.715368	0.794173	2	1.12	1.54879	1.28585	1.10062	1.22494		2		16.7			31.5	160.8			113.6	31.5			4.2	23.3			10.1	20.7
256032543	2.00519e-05	0.00109078	71	0.917889	1.01359	1.28542	1.05107	0.931165	33	38	5.7	10.4	9.7	10.6	5.4	8.7	17	13.3	18.7	9.1	7.4	7	8.8	8.6	3.7	5.7	8	9.2
115456265	0.0028233	0.0235694	12	1.06199	1.05482	1.28533	1.07897	1.094	6	6	4.6	6.7	4.3	38.1	5.6	39.2	32.1	42.5	50.6	16.1	3.3	4.2	5.1	14	10.5	5.9	9.2	9.1
115473201	0.00197034	0.0186105	10	0.95616	0.932734	1.28518	0.932502	0.760334	6	4	8.1	14.6	17.2	16.5	13.3	15.2	15.8	15.9	33.6	7.6	9.9	10.1	7.1	23.2	5.4	13.5	12.1	60
2224915	0.00227251	0.0205297	1	0.929	2.13674	1.28469	1.96809	2.64705		1
115466300	0.295332	0.442759	3	0.909	1.07285	1.28386	1.06146	0.982982	3		16.9		1.1	19.9			3.6	7			31.7	5.7			3	1.8
115489478	0.353518	0.497344	2	0.949	1.03385	1.28369	1.07619	0.987684		2		1.5			4.8	15.6			2.2	11.1			16.4	8.4			3.3	5.5
51536281	0.0151322	0.0725628	2	0.911	0.960075	1.28245	1.20374	0.72345		2		10.8			8.7	12.2			2.7	0.3			3.5	3.2			11.6	12.1
218191805	0.298407	0.444535	1	0.934	1.03585	1.28231	0.800207	0.915294	1
218191064	0.164789	0.307286	2	1.07247	1.19596	1.28219	1.05362	1.0256	1	1
115480445	0.0300062	0.10991	18	1.12566	1.10248	1.28176	1.02764	0.981784	10	8	8.7	6.7	6.9	12	6.5	5.1	14	10.7	8.1	13	8	5.8	8.7	4.8	12.9	6.3	7.3	6.3
125542690	0.263596	0.40929	9	1.45799	1.46073	1.28131	1.72583	1.56599	3	6	14.7	53.4	21.2	25.9	52.5	80.9	4.9	30.1	35.6	30.7	7.9	4.4	103.6	32.5	1.8	21	58.7	93.8
222642117	0.610989	0.718001	2	0.963364	1.13066	1.2809	1.05737	1.10394	1	1
115460598	0.805174	0.859357	1	1.35	1.33647	1.2804	1.22323	1.20417		1
56784561	0.946581	0.96237	1	1.376	1.40047	1.27945	1.47856	1.3039		1
115436430	0.00735202	0.0449745	17	0.959974	1.01309	1.27933	1.12006	1.0285	8	9	10.9	8.5	5.1	16	5.7	14.2	21.2	19.4	24.1	9.2	11.6	9.1	7.6	13.5	6.3	10.8	9.8	20.4
2623783	0.000402766	0.00640752	7	0.742933	0.919688	1.27919	1.95119	0.719528	5	2	14.2	15.8	14.1	79.6	22.8	41.2	120.9	58	170.6	16.9	95.9	34.5	77.6	149.1	41.3	22.4	11.5	33.6
115434586	0.0123284	0.0635128	28	1.17088	1.3894	1.279	1.32622	1.51296	14	14	7.2	12.8	14.2	41.8	13.4	45.4	33.1	30.9	52.5	7.9	19.4	10.5	22.7	23.2	29.7	16.7	19.3	10.9
115468642	0.570725	0.683061	6	2.02447	2.25409	1.27824	2.92852	2.50188	2	4	21.9	38.2	0.2	18.2	36.3	31.2	2.6	5.3	23.5	29.4	20.1	37.4	48.3	18.1	12.4	3.4	26.1	30.7
115480685	0.0114151	0.0600696	5	0.870494	0.97205	1.27778	1.04272	0.918951	2	3	10.9	8.4	12.2	3.6	7.5	2.9	11.4	2.7	6.3	3.6	6.2	3.4	9.1	1.8	0.3	10.4	1.7	11
218196757	0.0565151	0.163377	13	1.19199	1.41722	1.27751	1.15115	1.49798	6	7	31.2	9.5	46.3	33.4	18	5.1	44.9	45.3	36.5	16.5	66.1	42.3	16.4	23.7	38.4	14.8	10.8	11.3
115469702	0.95159	0.965323	2	1.13058	1.17653	1.27742	1.20621	1.20446	1	1
218200191	0.616452	0.722433	1	1.318	1.19687	1.2773	1.31388	1.23945		1
115478014	0.197695	0.341112	2	1.0208	1.05526	1.27567	1.06174	1.00684	1	1
218196963	0.316108	0.461526	1	1.062	1.00342	1.27549	1.09596	0.994143		1
297728645	0.852422	0.893448	1	0.939	1.01746	1.27544	1.02065	0.916882		1
125569827	0.0630394	0.175412	1	1.108	1.31876	1.2749	1.07902	1.05588		1
222625458	0.168198	0.310377	6	1.12233	1.24895	1.2746	1.04268	1.18753	3	3	18.6	12.6	5.7	8.7	2.5	1.7	4.7	5.8	24.2	15.1	12.1	10.6	7.1	20.1	5.5	1.1	2.6	10.7
125563519	0.406238	0.546603	3	1.485	1.28687	1.27446	1.26085	1.19871		3		10.7			6.7	12.5			6.4	11.8			3.8	0.8			10.8	15.2
222641568	0.705197	0.787548	3	1.1433	1.36287	1.27438	1.2451	1.15507	2	1	2.2		11.7	45			81.7	47.1			19.5	34.2			10.3	10.9
115453043	0.853549	0.894018	3	1.20314	1.35688	1.27377	1.21945	1.27718	2	1	15.9		12	73.6			80.9	66.2			23.1	33.4			21.9	19
115489014	0.000951761	0.0111072	5	0.880273	1.14131	1.27374	1.04223	0.958652	3	2	7.4	17.9	1.5	2.9	21.8	37.8	5.9	7.4	46.2	25.3	20.5	19.2	24	19	0.9	4.9	20	29.6
115446975	0.0174795	0.0794963	11	1.08337	1.08367	1.27329	1.09135	1.07782	5	6	8.9	4.5	16	36.9	14.2	9	43.9	24.5	26	7.1	5.2	7.3	8.3	14.3	18.2	35.5	22.9	4.9
125603578	0.4655	0.599211	1	1.103	1.23897	1.27299	1.15191	1.11117	1
116309795	0.000319147	0.0054546	9	0.952365	0.966541	1.27267	1.00328	0.843321	4	5	4.8	5.7	3.1	7.6	12.2	7.3	17.2	11.2	17.7	0.9	2.6	5.3	7.4	6.3	2.7	6.8	9.4	12.3
53791550	0.606917	0.714211	2	0.734	0.8799	1.27263	0.835093	1.5007		2		29.5			21.9	15.2								82.1			58.4
125533733	0.253429	0.398662	2	1.146	1.23889	1.27206	0.973553	1.17666	2		19.3		8.5	20.7			25.8	37.3			26.9	17.4			1.8	6.8
115476578	0.376395	0.520552	1	0.953	1.06003	1.27155	1.00743	1.03327	1
115469270	0.271617	0.417663	1	1.011	1.08582	1.27127	1.06504	0.897079		1
391875	0.0562791	0.162889	7	1.04632	1.16938	1.27042	1.02225	1.12405	3	4	4.8	11.2	0.4	2.5	10.2	14.1	8.1	10.4	19.9	11.2	0.3	6	14.2	10	0.2	4.4	4.6	15.3
218200952	0.722702	0.798962	5	1.12459	1.2946	1.26992	1.27666	1.16969	4	1	12.6		8.7	31.1			42.6	37.6			18.5	2.5			13.3	5.3
222629545	0.105603	0.234319	8	1.047	1.07424	1.26961	0.962282	1.00039	8		13.7		19.8	29.5			45.2	22.6			27.8	31.8			10.5	22.1
218197787	0.739778	0.811271	3	1.018	1.28791	1.26933	0.939699	1.19772		3		10.5			11.3	17.6			27.5	5.2			7.6	4.5			3.4	5.5
222625930	0.736081	0.808537	1	1.229	1.19191	1.26886	0.998939	1.15029		1
115459832	0.184703	0.326946	2	1.1235	1.21371	1.26872	1.06369	1.21844	1	1
115439055	0.720818	0.797948	3	0.95182	0.90762	1.26846	1.1646	0.897172	2	1	11.5		10.5	89			71.3	73.7			33.5	12.8			0	7.1
77549233	0.00850007	0.0494843	15	1.15893	1.10803	1.26846	1.31154	1.25443	9	6	5.5	9	7	21.2	8.3	21.8	26.6	22.7	26.5	1.7	8.4	11.3	12.8	14.7	7	8.4	21.2	15.5
115465685	0.00336702	0.0268671	19	0.958958	1.05183	1.26795	1.04955	1.02246	9	10	15.8	6.7	7.4	27.5	7.4	23	22.3	19.2	38	14.2	5.3	12.6	5.9	16.6	22	26.3	8.4	6.3
115479627	0.0153413	0.0732472	8	1.17091	1.43443	1.26767	1.24145	1.38853	3	5	7.2	19.3	14.8	9.4	31.9	12.9	0.3	10.2	15.4	23.2	5	1.6	28	34.3	13.9	1.6	5.2	22.2
218187570	0.0843168	0.205968	16	1.12688	1.30761	1.2676	1.16241	1.2845	5	11	2.7	27.6	11.7	17.3	34.2	48.6	16.6	33.1	48.4	20.2	7	1.8	27.8	40.5	16.5	8.8	43.5	40.6
115451413	0.657957	0.753419	2	1.302	1.42312	1.26752	1.02239	1.48424		2		7			20.7	21.4			9.9	54.5			27.3	17.1			24.3	12.6
222632780	0.118169	0.250927	7	1.03149	1.20709	1.26698	1.0681	1.16262	3	4	4.8	12.3	11.4	23.1	29.1	37.3	45.1	39.6	46.5	12.8	13.6	8.3	16.5	23.2	0.1	16.9	30.4	28.4
115460472	0.0031523	0.0257217	15	1.30129	1.95272	1.26697	1.58434	1.87329	10	5	16.5	8.6	22.4	57.1	43.2	58	27.9	53.7	32.6	24.8	38.3	28.1	17.2	16.9	15.7	16.1	22.9	37.4
62734629	0.178781	0.320523	5	1.178	1.29927	1.26695	0.91629	1.03989	5		34.5		9.6	11.2			27.2	23.1			68.8	6.1			20.2	10.3
116309460	0.0135629	0.0669411	1	0.915	1.02394	1.26605	0.914759	0.847499	1
77552547	0.084916	0.206832	1	1.148	1.04622	1.26544	0.949829	1.15347	1
125551826	0.0373984	0.127235	19	0.953	1.3115	1.265	1.01847	1.30942		19		10.4			14.9	19.8			23.2	13.1			8.2	13.8			17	19.3
222630284	0.00119364	0.0130147	25	0.996089	1.03404	1.26494	1.06583	1.02957	10	15	8.5	9.4	5.3	20.1	12.2	21.2	31	19.3	24.4	7.4	11.4	9.9	14.2	12.2	14.1	13.2	15.4	18.6
115470953	0.270603	0.416356	45	1.07449	1.28584	1.26486	1.2429	1.25077	17	28	16.9	24.6	18.4	53.8	42.4	54.8	62.1	40.1	48.7	30.1	18.6	17.1	37.5	50.8	19.3	39.8	41.2	39.3
115480799	0.00121741	0.0131882	19	1.00998	1.11841	1.26415	1.12669	0.949376	8	11	10.6	11	15.4	11.2	11	14.7	15.4	14.9	19.7	8.7	10.6	18.9	6.8	13.4	13.8	3.7	7.8	18.6
222635255	0.512815	0.638055	1	1.128	1.24679	1.26394	1.17114	1.105	1
125546053	0.931212	0.951218	1	1.112	1.29265	1.26393	1.16596	1.23948		1
115487730	0.249961	0.394501	1	1.292	1.90211	1.26285	1.81342	1.69997		1
115480227	0.0646617	0.177784	6	0.953234	1.20004	1.26162	1.05789	1.09475	3	3	8.5	3.7	0.5	11.3	15.1	14.8	15.9	25.4	4.4	1.4	0.4	3.4	1.5	3.4	14.1	3.7	21.4	20.6
115466260	0.460411	0.594644	6	1.13268	1.26716	1.2606	1.08048	1.06686	4	2	4.1	5.1	3.1	21.4	11.1	24.6	16.6	19	56.7	10.5	2.2	7.4	7.6	8.6	9.3	3.3	26.1	5.8
218198281	0.617186	0.72265	3	1.41	1.37693	1.26056	1.39791	0.919285		3		49			14.1	184.4			279	31.4			20.8	2.4			15	14.6
115447137	0.00104464	0.0117965	21	0.963649	1.01433	1.26022	1.05282	0.961475	9	12	2.5	16.8	3.8	4.2	11.6	11.2	4.5	6.9	25.9	8.7	4.1	3.3	9	16.2	2.5	3.2	6.7	15.1
222625782	0.287324	0.434409	2	0.992	1.08714	1.26017	1.04595	1.01697	2		4		9	7.4			30.3	10.3			7.5	1.7			2.7	2
115476928	0.1453	0.286139	26	1.08332	1.08051	1.25969	1.13754	1.09085	15	11	12.3	8.8	14.2	26	9	11.2	29.8	15.3	23.6	11.3	11.1	5.9	10	11	12.1	9.1	5.8	8.6
115474281	0.0285458	0.106108	2	1.02602	1.34057	1.25951	1.11979	1.24881	1	1
222641964	0.205027	0.348116	4	1.086	1.23177	1.2591	1.26877	1.0453	4		18		37.5	43.5			37.4	72.4			35.4	30.6			22.1	1.8
115477735	0.467387	0.600434	5	1.11827	1.15854	1.25876	1.10724	1.02829	1	4		21.2			18.7	10.1			26.3	17.9			9.5	22			17.7	9.7
222631124	0.0749842	0.192703	8	0.871	0.803654	1.25841	0.918878	0.727259		8		3.1			9.7	23.9			21	7.6			8.2	3.7			8	12.3
115472225	0.797543	0.854643	1	1.281	1.30217	1.25805	1.19345	1.30583		1
115473909	0.0558566	0.162593	2	0.751	0.826958	1.25803	1.25231	0.648916	2		2.6		10	6.7			0.6	6.8			6.3	0.5			3.2	5.9
115453553	0.243175	0.386862	1	0.963	0.977959	1.25781	1.02988	0.891429		1
115453947	0.0908621	0.215505	9	0.930745	0.956337	1.25711	1.00309	0.877976	4	5	11	1.9	9.2	17.5	16.7	20.1	26.5	38	20.4	8.1	28	4.5	1.7	13.5	13.4	21.2	13.7	29.3
115453815	0.411055	0.550868	5	0.954498	1.24311	1.25663	1.12799	1.18891	2	3	24.6	10.7	4.3	11.4	38.2	11.3	12.9	22.3	30.6	29.3	37.9	1.2	24	14.6	4.8	14.2	22.3	47.2
115448529	0.0052356	0.0358415	6	0.869903	1.0857	1.25652	0.945309	0.994791	4	2	7.2	5.6	8.3	33.4	7.8	8	18.1	28.2	6	5.9	0.5	6.3	9.9	13.1	7	6.2	8.9	0.8
222632345	0.110695	0.23996	2	0.972	1.08637	1.25632	0.985832	1.04079	2		6		15.2	28.5			7.3	14.5			4.6	2.2			11	13.6
125575551	0.267024	0.412481	7	1.191	1.37745	1.25603	1.29374	1.45114	5	2	17.1	0	12.7	6.4	7.6	14.3	14.4	25.8	9.8	8.8	13.7	10.2	3.8	9.2	10.3	13.1	6.8	12.7
297598199	0.135713	0.273427	2	1.093	1.29407	1.256	1.14349	1.22028		2		4.3			6.7	7.7			4.6	8.9			4.2	2.1			9.7	2.2
222612700	0.153005	0.295159	1	1.373	1.5271	1.25527	1.41931	1.44558		1
115464699	0.580379	0.690531	8	1.14282	1.12246	1.25522	1.18931	1.23168	4	4	8.5	3.2	3	19.1	1.4	6.5	21.1	22	6.1	6.6	9.3	12.3	0.7	2.9	13.1	10.3	4.1	4.1
48843824	0.0673895	0.182312	69	1.19817	1.39896	1.25463	1.20203	1.25803	37	32	19.2	19.8	28.9	39.9	30.6	38.1	34.2	54.6	42.9	20.6	27.2	24.9	25.5	19.8	29.8	19.7	29.6	28.3
297600650	0.985327	0.988649	3	1.03904	1.27277	1.25452	1.31635	1.15521	2	1	0		7.4	12.3			15.1	23.3			10.5	5.8			21	8.9
108862938	0.343097	0.487186	4	1.00264	1.16887	1.25447	1.15063	1.17023	1	3		2.7			1.6	9.3			23.8	0.8			1.1	7.3			4.5	2
218188940	0.333699	0.477757	38	0.989	1.12252	1.25397	1.11514	1.10844		38		13.7			13.9	25.4			28.1	16.2			16.5	22.6			14.1	16.7
115473291	0.711899	0.792524	4	1.12	1.20783	1.25348	1.20217	1.28884	4		3.9		3.9	8			4.4	8.2			3.9	2.6			2	4.2
115472633	0.532173	0.653189	9	1.311	1.34279	1.25323	1.39545	1.5912		9		7.7			6.6	27.6			14.1	5.9			1.6	3.6			5.4	5.2
218188342	0.110991	0.240371	7	0.977098	1.08774	1.25223	1.10515	0.950864	4	3	14	0.4	13.9	18.1	0.8	13.7	4.8	13.3	5.2	5.1	4.2	5.5	4.5	1.8	15.3	13.9	2.9	7.6
48716261	0.36276	0.506263	2	1.277	1.47429	1.25034	1.08085	1.42993		2		20.8			15.4	18.4			11.5	11.5			25.8	21.7			17.5	16.9
115482468	0.131699	0.26913	7	0.915732	1.04139	1.24992	1.07923	0.874085	5	2	4.1	7.1	5.9	9.6	27.5	51.4	15.5	4.8	49.2	10.9	4.9	12.5	33.3	29.1	11.5	1.5	29.4	26.6
115467322	0.15383	0.295961	1	0.633	1.18154	1.24976	1.15788	0.892831		1
115450547	0.0918269	0.216862	2	1.03793	1.0534	1.2496	0.85149	0.833934	1	1
115435216	0.0982381	0.224678	3	1.133	1.67983	1.24932	1.21116	1.76911		3		1.2			10.1	2.2			5	19.4			7.5	4.1			3.7	5.1
115468356	0.00585075	0.0388948	9	0.997485	1.16341	1.24906	1.04185	1.01334	4	5	2.2	2.4	3.8	5.1	6.7	13.1	3.8	4	12.1	6.3	6.8	5.5	6.2	13.6	3.5	2.4	8.2	2.2
115468612	0.475051	0.60735	1	1.014	1.35929	1.24835	0.931826	1.16198	1
222635452	0.0772131	0.196489	1	1.027	0.996937	1.24819	1.06387	0.94283	1
77552183	0.469707	0.602497	5	1.07163	1.66924	1.24806	1.20471	1.53161	2	3	37.4	19.9	70.3	67.3	15.2	23.8	107.5	85.5	23.3	10.6	20.1	14.6	2.1	13.2	30.2	90.4	10.5	29.2
218194075	0.065448	0.178974	1	0.918	0.965428	1.24805	1.0005	0.805213		1
115449147	0.0650068	0.178318	3	0.894	0.866917	1.24797	1.17383	0.919717	3		28.6		18.9	7.6			26	2.4			12.9	9.4			10.1	57.7
115488862	0.186749	0.32953	1	0.942	1.06063	1.24792	1.12889	1.10182		1
125587766	0.671745	0.763206	6	1.0151	1.26472	1.24704	1.25699	1.31033	3	3	57.8	2.5	32	4.9	24.6	11.4	1.9	6.8	9.7	18	31.6	1.2	24.5	24.6	42.5	5.1	10.2	1.5
258644444	0.0833618	0.204623	6	1.038	1.12788	1.24679	1.18518	1.06019	6		6.7		15.9	21.6			16.3	27.8			11.9	16.9			9.6	32.7
125546535	0.00882226	0.0507325	14	0.998796	1.06868	1.24673	1.08191	1.06958	6	8	4	8.7	9	24.2	5.1	19.8	35.1	21.9	21.3	8.3	13.4	13.7	9.5	4.2	8.3	11.5	15	7.8
115435724	0.993256	0.994238	3	1.19497	1.11701	1.2465	1.15404	1.1385	2	1	6.6		16.3	14.3			6	3.8			0.1	6			9.8	15.5
115458618	0.123847	0.258611	7	1.12486	1.19344	1.24635	1.07915	1.16655	3	4	7.5	13.7	16.2	11.6	11.1	8.7	12.1	23	28.5	28.3	11.9	1.1	23.1	10.9	6.6	8.2	3.5	9.6
350295	0.0167124	0.0774248	14	0.892314	0.857125	1.24574	0.880335	0.697835	8	6	4.5	1.9	14.9	7.4	17.5	11.7	67.2	24.7	19	4.7	6	3.9	4.8	4.4	20.7	17.2	22	22.3
115451013	0.122818	0.257283	1	0.999	0.998579	1.24549	0.931204	0.995422	1
18461174	0.471951	0.604479	2	1.137	1.29766	1.24538	1.12999	1.28378		2		22.8			5.5	15.9			29.2	17.8			14.2	19.6			1.6	1.2
115483614	0.512999	0.638127	5	1.05909	1.22104	1.24526	1.15759	1.1598	4	1	6		8.6	4.9			10.4	6.9			11.8	5.1			6.2	4.3
218174	0.112226	0.242111	2	0.88	0.952437	1.24505	0.933935	0.825682	2		2.6		14.8	58.1			65.1	62			41	20.5			0.5	15.4
115451123	0.775731	0.83804	38	1.05777	1.19393	1.24435	1.21336	1.25416	18	20	14	23.2	19.7	23.7	55.3	91.5	24.6	33.9	89.6	44.3	24.3	33.9	55.4	42.6	26.5	25.8	42.5	49.6
115456437	0.115958	0.247837	6	1.096	1.18162	1.24433	1.08733	1.21614	6		8.4		15.6	29.1			63.6	42.8			13.1	5.2			11.2	3.2
222619232	0.307148	0.452511	3	1.12273	1.05926	1.24307	1.08094	1.2101	1	2		16.3			22.6	30.1			2.7	13.4			12.8	3			11.9	10.5
115453049	0.115082	0.246695	1	1.258	1.01584	1.24291	1.13199	1.15931	1
115454707	0.556924	0.67275	7	1.14815	1.29274	1.24287	1.16167	1.26535	6	1	24.6		29.5	54.2			45	54.4			33.7	27			31.2	19.6
115439731	0.817644	0.868419	3	1.3272	1.40306	1.24242	1.23302	1.36063	2	1	17		30.1	17.9			11	16.1			16.3	28.3			6.6	28.5
42409426	0.104742	0.233432	12	1.113	1.001	1.24239	0.986657	0.932041	12		12.2		16.3	36.4			48.2	50.8			20.4	17.9			10.8	11
115481822	0.000121715	0.00294621	34	0.924353	0.92386	1.24204	1.04528	0.868766	18	16	6.1	7.6	9.4	9	16.1	12.1	18.4	12.5	47	9.1	5.3	12.7	3.1	7.6	14.2	17.4	18.3	20.9
218187002	0.258484	0.403229	1	1.205	1.44042	1.24168	1.182	1.31597		1
222640508	0.105313	0.233989	15	1.022	1.01695	1.24063	1.07571	1.02723	15		9.3		5.1	19.7			36.4	22.5			9.1	14.7			9.9	15.6
53791637	0.25331	0.398599	1	0.931	0.985901	1.24028	0.7144	0.646626		1
297605311	0.243141	0.386862	2	0.991	0.932354	1.23941	1.0301	1.13926	2		14.2		0.1	1.9			23.3	6.7			17.9	16.9			6.2	8.6
125591017	0.900213	0.927376	6	1.16859	1.24774	1.23912	1.17708	1.2319	4	2	4.7	20.7	13.2	30.6	31.7	9.1	28.8	20.9	35.1	15.6	10.3	6	10.3	13.7	7.7	18.9	0.4	14.8
108706281	0.0693164	0.184443	6	1.1075	1.11124	1.23898	1.03084	1.12146	3	3	7.5	7.8	8.3	1	0.5	2.7	4.3	2.6	0.9	5.6	2.5	0.3	1.5	5.1	16.6	1.2	5.9	5.2
169730532	0.403944	0.544802	1	1.014	1.21219	1.23811	1.18791	1.26898		1
297604251	0.207565	0.350725	3	1.225	1.28791	1.23707	1.30844	1.445	3		19.3		12.1	12.9			10.9	6.6			16.2	3.7			14.2	5.3
115468476	0.939544	0.956369	6	1.21763	1.12728	1.23469	1.27975	1.32117	3	3	5.5	3.3	4.9	11.5	20.1	24.1	26.8	30.6	5.2	3.4	8.8	0.6	20.4	5.2	8.2	18.7	7.9	25.6
125598057	0.000641745	0.00872739	2	0.937668	0.98288	1.23456	1.02244	0.814685	1	1
115457860	0.812283	0.86476	2	1.585	1.93765	1.23425	1.46998	1.6913		2		44.4			42.7	29.4			19.8	37.8			3.5	48.6			25.9	30.5
115436652	0.632604	0.735543	10	0.973036	1.21481	1.23413	0.952267	1.05333	7	3	17.5	3.4	34	39.1	2.9	14.6	41.7	56.2	26.8	1.7	2.4	17.2	1.9	21.4	21	33.4	8.4	18.7
115468630	0.0128898	0.0652093	1	1.057	1.24554	1.23341	1.10846	1.03499		1
115461232	0.029559	0.108598	1	1.093	0.951011	1.23338	1.09169	1.05922	1
115468134	0.000170103	0.00363642	61	0.967478	1.0232	1.23333	1.05109	0.927952	29	32	12.9	9.9	11.7	22.9	18.8	15.8	24.9	14.8	19.3	18.4	14.3	15.4	15.3	25.7	19.2	23.2	19.1	21.3
218185128	0.497658	0.624172	2	1.127	0.967047	1.23307	0.977618	1.0168	2		24.5		6.6	11			10.6	10.2			1.8	5.5			16.4	0.3
115462411	0.228688	0.373085	3	1.05107	1.0878	1.23262	1.45201	1.0834	1	2		23.6			14.5	32.6			11.3	0.9			31.6	11.6			84.6	15.5
125532422	0.000236283	0.00451942	1	1.008	1.03241	1.2325	1.05145	0.977499	1
297725183	0.00435469	0.0319281	2	0.992871	0.990461	1.23249	1.06931	0.955955	1	1
62546209	0.00835032	0.0490642	51	1.00535	1.05709	1.23206	1.05213	1.04179	28	23	7.3	5.4	11	7	6.2	8.5	7.4	6.8	14.4	4.3	6.6	5.7	5.2	8.3	7.8	8.5	8	12.3
52077016	0.00733267	0.0449745	3	1.31023	1.43409	1.23153	1.23446	1.2377	2	1	3.9		0.9	2.7			1.7	5.7			0.7	0.4			0.4	1
125526447	0.0540154	0.159599	5	1.11448	1.58569	1.23128	1.29422	1.49095	3	2	8.3	34.2	2.1	7.4	9.3	13	15.8	3.6	16.3	14.7	5.7	17.6	6.2	42.2	1.4	6.6	36.8	11.8
115483847	0.00151568	0.0153664	83	1.05053	1.44028	1.23047	1.36414	1.15067	42	41	7.9	7.6	13.6	11.5	11.6	16.8	11.8	10.9	8.9	8.9	14.2	14.9	13.7	13.4	11.7	15.5	13.5	13.1
222617241	0.205058	0.348116	5	1.134	1.28541	1.23025	0.956657	1.28821		5		23.6			14.2	35.2			61.2	28.5			14.7	19.3			1.2	2.9
115456930	0.581463	0.691496	7	1.1509	1.06971	1.23023	1.37185	1.13191	2	5	21.7	21.6	21.2	55	5.3	21.1	43.5	76.4	84.4	27.3	14	7.4	35.9	30.1	16.5	13.7	20.2	35.7
125563525	0.00420841	0.0312279	2	0.93001	1.01894	1.23003	1.00899	1.00733	1	1
125561838	0.0546173	0.160458	1	1.147	1.40135	1.23003	1.51747	1.53507	1
115463863	0.222846	0.367464	2	1.09	1.15495	1.22981	1.06657	1.34944	2		0.6		21.2	1.8			24.6	14.2			11.9	11.6			21.1	25.4
11466848	0.00601216	0.0395521	110	0.998959	1.13388	1.22966	0.960779	0.769413	55	55	13.2	14.7	26.6	37.2	37.1	42.8	23.4	31.9	29.5	22.8	33.1	24.7	33.3	41.1	23.5	42.5	23.7	26.5
48475233	0.88047	0.912579	23	1.24331	1.30804	1.22923	1.24517	1.15241	17	6	22.5	4	38.7	37.3	26.5	20.7	16.5	17.4	29.1	12.1	30.5	25.9	18.3	6.4	26.8	23.3	12.3	14
115436054	0.0933768	0.218701	3	1.11821	1.08802	1.22881	1.36266	1.36884	2	1	10		3.9	2.9			5.6	12.4			14.9	0.2			1.1	2.5
115472255	0.131847	0.26913	7	1.10242	1.34224	1.22876	1.17504	1.35703	3	4	3.6	6.5	3.3	1.7	6.4	7.4	2.7	1.9	10.2	4	5	9.9	6.7	0.9	9.3	2.4	12.2	12.1
115462461	0.0371011	0.126743	6	1.22428	1.40575	1.22856	0.735568	1.06354	3	3	24.4	1.7	17.7	8.1	14.6	23.7	22.5	17.8	28	4.3	14.4	6.9	24.7	19.9	17.6	19.3	32.9	7.5
115479533	0.038687	0.129841	1	1.062	1.27146	1.2285	1.13848	1.15744	1
115470002	0.0181432	0.0815156	6	0.952257	1.04611	1.22833	1.04249	0.985972	2	4	13.3	8.4	8.9	30.7	15.3	22.9	35.7	27.6	28.1	4.7	27.5	9	15.7	32.2	12.5	11.2	17.6	14.5
37805921	0.358629	0.502456	1	0.895	1.0326	1.22813	1.28363	1.00246		1
115437996	0.0307721	0.112072	17	1.13043	1.18813	1.22735	1.08774	1.29604	8	9	34.3	33.6	26	20.7	13.3	67.4	21.5	16.6	13.2	20.3	12.4	43.5	35.8	58.8	49.2	51.1	37.6	50.5
125580167	0.379178	0.522973	7	1.05164	1.08766	1.22678	1.04492	1.15733	4	3	12.1	6.6	1.5	15.4	4.5	2.9	7.1	16.3	10	10.6	16.5	10.3	2	8.5	15.9	6.2	10.1	3.4
209572803	0.216908	0.361086	4	1.079	1.04403	1.22676	1.13286	0.973006	4		20		19.1	7.9			21.8	6.7			23.9	9.5			5	5.8
115489096	0.348068	0.49261	1	1.236	1.38045	1.22642	2.13131	1.45518	1
297598920	0.906844	0.932275	3	1.11335	1.21826	1.22633	1.22494	1.14897	2	1	18.2		5	21.9			39	29.3			1.9	38.8			26.9	31.4
115456479	0.0155718	0.073862	3	0.899	0.951011	1.22625	1.04535	0.961237		3		1.7			8.4	3.7			19.1	14.4			13.5	12.1			1.4	2.3
115478909	0.457793	0.592624	3	1.018	1.18883	1.22541	1.08598	1.06219	3		51.7		52.3	22.1			13.8	39			6.7	46.2			33.8	49
115461160	0.000187438	0.00388627	30	0.939423	0.905647	1.22536	1.0689	0.841542	15	15	7	6.8	8.9	8.9	4	8.4	14.3	11.1	11.5	6.7	10.8	9.3	5.4	8.3	7.8	10.1	7.3	14.1
115454231	0.438909	0.575849	10	1.16424	1.11809	1.22519	1.16445	1.01559	2	8	24.2	13.1	28.7	35	19.8	16	40.8	47.5	17.7	19.7	47.6	35.4	16	28.4	38.6	0.8	16	7.5
125537688	0.458923	0.593784	1	1.224	1.08492	1.2247	0.883713	0.925596		1
115450819	0.189537	0.333288	3	0.799	1.37512	1.22449	0.814209	1.09494		3		20.9			12.3	3.4			1.6	15.1			11.5	2.3			4.1	10.7
115447271	0.123656	0.258396	6	0.990555	1.50023	1.22438	1.34509	1.43841	4	2	26.7	15.5	45.3	41.5	100.8	150.8	26.3	12.3	94.2	51.1	40.4	24.3	89.3	104.8	27.9	17.8	103.9	83.5
115435948	0.970831	0.978776	2	1.09	1.19884	1.22438	1.29666	1.2217	1	1
115443703	0.895443	0.924499	1	0.958	0.809904	1.22416	1.14762	0.834545	1
218189131	0.755554	0.824137	2	0.963	1.04803	1.22409	1.27784	1.2289		2		41.6			77.4	270.1			136.6	73.6			73.2	91.4			95.1	60.8
222625833	0.376003	0.520153	9	1.23	1.03617	1.22345	1.12303	1.06539		9		7.3			7.4	12.9			10.4	2.8			2.4	11.9			9.9	6.2
125544262	0.073572	0.190872	6	1.06047	1.07409	1.22301	1.22502	1.0309	2	4	13.2	10.6	24.5	18.7	5	13	7.4	7.3	6.6	3.4	36.3	25.2	4.8	15.1	25.7	18.2	7.1	13.9
115474005	0.654097	0.750017	2	0.912	1.26605	1.22277	1.08201	1.10482		2		2.7			19.5	30.6			34.9	5.8			14.4	20.8			17.9	11.6
125538392	0.0984643	0.22469	1	1.121	1.01158	1.22222	1.04245	1.05824	1
222616566	0.0551346	0.161447	15	1.06297	1.05911	1.22217	1.11052	0.970404	9	6	2.3	11.6	5.6	14.1	18.9	3.7	30.1	22.3	13.2	8.2	12.9	8.6	20.6	19.8	7.3	7.1	14.3	10.6
115478168	0.861513	0.899257	1	1.171	1.16646	1.222	1.41037	1.27303	1
115477809	0.1089	0.237918	4	1.04642	1.21864	1.22197	0.822295	0.993182	2	2	1.1	14.7	1.9	5	9.4	4.3	9.9	7.2	8.4	10	18.9	3.4	1.4	2.9	0.3	0.8	12.8	0.1
115460838	0.0686024	0.183276	4	0.965837	1.10573	1.22167	1.08676	1.11909	2	2	2.2	14.2	20.9	19.3	1.7	6.2	36.6	34.4	20.2	0.3	14.1	14.7	7.2	1.1	13.4	16	4.7	12
115475477	0.0325563	0.115743	11	1.07763	1.28779	1.22165	1.09747	1.24966	5	6	5	15.7	22.2	17.6	17.9	12.9	6.9	29	16.3	12.4	6.5	8	14.9	15.8	11.6	13.9	3.5	10.6
115462129	0.455159	0.59046	1	0.974	1.09502	1.22158	1.11689	1.02282	1
115460448	0.969682	0.978581	2	1.151	1.2692	1.22129	1.09991	1.25647		2		4.4			9.5	43.2			25.8	2.1			30.1	15			10.6	1.9
222635623	0.236014	0.379891	1	0.775	0.985817	1.2211	0.904439	0.864252	1
125555604	0.507557	0.633496	2	1.185	1.40003	1.22083	1.47051	1.29848	2		17.1		27.1	60.7			93.8	65.9			45.7	29.8			44.5	12
115441077	0.87072	0.904258	1	1.144	1.17966	1.22071	1.32857	1.01868		1
222624808	0.625905	0.730439	2	1.034	1.09547	1.22007	1.12944	1.19334		2		1.3			2.1	0.9			2	1.7			3.7	8.6			4.5	7.4
115452689	0.503585	0.62998	11	0.987817	1.1198	1.22003	1.04018	1.09078	5	6	26	6.4	13.1	31.9	2.8	15.3	10	30.2	11.1	6.8	14	29.1	11.5	2.6	23.5	16	2.3	6.5
115458820	0.976089	0.982191	4	1.28491	1.63137	1.21999	1.23776	1.5226	1	3		49.3			43.8	29.1			15.1	2.3			46.6	0.8			17.8	25.8
125528914	0.225419	0.36997	2	0.958	1.10187	1.21937	0.95622	0.885754	2		6.1		19.4	21.2			31.6	20			7.6	3.9			17.4	29.5
115487448	0.507965	0.633579	1	1.187	1.1755	1.21937	1.41095	1.17758	1
115466906	0.00488372	0.0343626	36	0.996368	0.990287	1.21936	0.994122	0.888064	19	17	8.8	9.9	11.8	17.8	10.8	31.3	22.4	20.9	36.9	14.7	12.9	12.9	17.3	17.2	5.7	12.3	15.8	14.3
115470855	0.0107341	0.0578957	3	1.19477	1.59234	1.21921	1.47416	1.74558	2	1	72.1		61.5	22.8			21.9	24.5			5.4	19.2			35.8	65.3
222619330	0.787326	0.846744	1	1.278	1.29132	1.21913	1.236	0.877771	1
115450675	0.0522351	0.156365	5	1.02021	1.04488	1.21898	1.03791	0.948059	1	4		3.9			4.6	3.3			5.5	3.5			8.3	3.3			3.1	2.4
38345246	0.866789	0.901592	4	1.19478	1.27105	1.21813	1.27412	1.30232	2	2	11.7	18.7	1.8	3.8	8.9	1	0.5	7.4	13.8	20.4	10.3	8.8	21.5	2.3	9.4	5	6.6	31.2
115487636	0.565821	0.680007	11	1.09979	1.14004	1.2179	1.14758	1.15234	7	4	4.9	30.3	7	15.7	10.9	6.6	33.4	19.8	5.9	21.1	13.4	9	35.4	10.6	5.8	11.5	11.3	7.3
115483336	0.231871	0.375733	1	0.767	0.735333	1.21775	0.878918	0.672756	1
115439309	0.878084	0.910293	1	1.152	1.28154	1.21768	1.15183	1.21871	1
115473047	0.407119	0.547187	14	1.1214	1.22302	1.21727	1.13387	1.16411	7	7	7	6.4	10.5	1.5	17.2	14	8.8	10.5	21.7	19.9	13.6	8.4	15.9	2.3	19.7	6.9	18.8	19.6
218187443	0.893103	0.922837	6	0.95541	1.16063	1.21709	1.11471	1.11487	3	3	13.7	1.5	26.8	22.5	1.5	15.2	47	22.5	10.6	6.1	10.8	26.4	3.7	4	5.7	25.5	10.9	11.5
115477487	0.0835713	0.205038	2	1.023	1.14145	1.21698	1.14292	1.2397		2		1.8			5.6	9.6			17.8	12.3			9.1	11.3			9.5	5
125525685	0.115535	0.247352	1	0.802	0.958147	1.21693	1.30643	0.794229		1
297722605	0.907065	0.932313	8	1.08948	1.10138	1.21654	1.13663	1.10474	5	3	6.7	5.1	8.6	9.1	3.2	70	28.6	15.5	102.3	11	19.8	23.3	14	3.5	21.8	12.8	17.9	2.5
115472817	0.35374	0.49741	25	1.16017	1.18743	1.21647	1.09878	1.11911	16	9	13.2	11.4	13	19.8	4.5	3.8	12	16	13.8	11.5	15.3	20.2	21.1	11.1	16.9	10.1	8.2	8.7
323903699	0.10009	0.227166	3	0.969	0.949938	1.21593	1.07463	1.04849		3		12.2			2.1	0.8			28.2	13.2			12.6	5.1			6.1	10.5
115476102	0.107321	0.236471	11	1.13474	1.29629	1.21592	1.06195	1.29385	5	6	9.7	11.5	11.6	13.7	8.3	30.8	7.8	6.1	19.9	7.4	9	5.4	2.6	10.3	16.6	24.2	10.7	20.7
5734637	0.438916	0.575849	2	0.925721	1.04287	1.21589	0.987154	0.921989	1	1
115444631	0.999579	0.999579	2	1.25961	1.20425	1.21578	1.20902	1.27089	1	1
115451535	0.256505	0.400759	1	1.151	1.1456	1.21572	1.03651	1.28936	1
115481614	0.236014	0.379891	3	1.04485	1.13318	1.21515	1.10454	1.13823	2	1	10.2		4	14.9			0.2	9.9			11.1	14.5			9.7	20.8
297605049	0.0397162	0.132013	9	0.957006	1.15314	1.21503	1.02921	1.13201	4	5	3.1	4.9	3.4	2.5	6.4	15.4	11.7	6.5	33.3	12.9	2.8	3.6	14.9	17.3	10.8	11.8	3.9	4.4
222617597	0.114544	0.245928	10	0.966708	1.11922	1.21465	0.959304	0.969043	6	4	8.8	9	16.9	91.4	21.6	9.3	71.8	51.6	17.7	10.3	27.5	13.4	22.8	20.3	26.7	21.3	14.9	10.7
108710273	0.963763	0.974161	6	1.1251	1.31301	1.21452	1.31015	1.22569	5	1	6.9		13.4	32.8			46.9	39			22.5	32.3			27.1	33
115440501	0.935374	0.954039	15	1.12	1.26373	1.21401	1.29055	1.30809	6	9	13.9	19.5	9.2	66.6	40.8	47.5	74	77.5	30.4	29.1	17.7	14.8	27	38.2	5.8	17.4	35.5	27.5
222637611	0.154877	0.296564	5	1.47866	1.57182	1.21386	2.08972	1.89727	2	3	38.5	14.3	21.9	52.8	12.8	19.7	106.4	95.1	1.1	1.2	44.9	55	25	13.4	31.5	36.7	22	34.6
614086794	0.111976	0.242009	10	1.027	1.15709	1.2137	1.10967	1.14297	10		12.2		8.2	13.6			17	15.1			17.5	4.8			14.2	11.4
218200228	0.000249172	0.00461744	56	1.01442	0.974848	1.21354	1.18337	0.985216	26	30	5.3	5.8	9	21.2	7.2	22.3	25.6	17.3	27.1	10.1	14	18.3	12.8	15.3	12.7	15	17.5	21.5
222623453	0.208096	0.35127	3	0.975435	1.50861	1.21293	1.29496	1.54366	1	2		26.8			8.8	54.2			2.4	43			42.5	34.7			34.2	62.4
115450533	0.103621	0.231647	5	0.971376	1.08633	1.2126	1.08698	1.04795	2	3	2.7	21.7	6.2	17.6	21	38.7	4.7	34.5	2.3	6	30.7	4.7	28	17.4	15.3	25.1	2.1	4.1
115457728	0.382038	0.525484	6	1.12623	1.35041	1.21207	1.20686	1.37834	3	3	7.2	1.2	4.9	62.4	1.8	6.3	6.5	25.8	13	0.4	12.6	16	27.1	19	13.3	18.6	21.1	9.8
218195153	0.626428	0.730713	2	1.028	1.20068	1.21202	1.058	1.28564	2		15.9		7.4	11.2			5.8	23.1			5.4	9.4			5.6	12.1
218202123	0.478114	0.610186	3	1.0072	1.042	1.21191	1.10664	0.99832	2	1	13.1		24.4	25.8			11.3	0.6			6.7	19.5			26.2	46
222634838	0.681274	0.770182	1	1.167	1.21232	1.21177	0.9897	1.1804		1
45735886	0.444836	0.580755	24	1.01498	1.10408	1.21165	1.13403	1.07706	15	9	6.1	18.9	6.8	18.5	23.6	28.5	21.4	13.2	42.5	21.7	18.3	9.4	35.6	22.3	8.2	9.3	19	26.6
218192531	0.6633	0.757309	1	0.979	1.32941	1.21142	1.03368	1.16524		1
62734077	0.577278	0.68765	2	0.991	1.22165	1.211	0.821356	1.08476		2		5.1			23	75.2			81.7	3.6			14.2	21.8			17.2	4.4
125559563	0.81665	0.867865	5	1.186	1.16823	1.21096	1.13666	1.27155	5		5.7		11.3	38.1			34.8	46.7			5.9	12.6			11.7	19.7
218195505	0.163586	0.305945	1	2.562	2.33742	1.21066	2.35109	2.2799	1
125524255	0.0601302	0.170038	1	0.925	1.06378	1.2105	0.901681	0.828475	1
9828445	0.11724	0.249733	28	0.9	0.987992	1.21049	1.07985	0.941497		28		11.3			9.1	19.1			15.6	10.4			12.6	15.3			7.6	8.2
115462939	0.000850255	0.0104913	2	1.0029	1.20288	1.21002	1.06912	1.17099	1	1
125554128	0.000101556	0.00273283	1	1.221	0.97749	1.20993	0.896218	0.683857	1
115471453	0.000145146	0.00330626	15	1.00642	1.01178	1.20969	1.0328	0.856205	13	2	7.8	7.3	14.1	10.6	10.4	6.5	10.7	10.9	22.2	15.3	16.8	15.2	20.4	11.5	14.6	11.4	8.1	6.7
108706878	0.747941	0.817949	27	1.07403	1.08473	1.20929	1.06426	1.00462	18	9	14.6	44.6	51.4	34.8	25.5	46	49.6	69.3	59	50.4	42.5	22.4	36	43.5	48.6	41.9	33.1	27.4
226729275	0.0441981	0.14125	4	1.07897	1.15055	1.20901	0.901484	0.993158	2	2	0.6	1	2	6	1.1	19.1	14.2	1.7	30.5	11.7	9.6	8.3	9.5	20.2	3.6	3	7.2	1.6
75329266	0.112317	0.242205	9	1.012	0.98824	1.20897	1.03	0.972189	9		12.9		12.6	30.6			22.8	20.7			10	11.7			22.1	25.1
75244738	0.0658457	0.179301	4	0.970406	1.00378	1.20885	1.08402	1.07866	2	2	12.7	8.3	15.3	13	1.4	22	26.5	9.3	37.3	2.5	17	0	5.4	17.2	10.1	6.1	16.7	15.9
222632170	0.010126	0.055925	7	0.970797	1.06651	1.20872	1.23277	1.17262	5	2	4.9	5.8	5.3	5.8	5.8	2.3	0.3	2.7	8.9	0.5	5.2	7.6	1.8	2.5	12.1	19	3.1	1.3
49387900	0.643731	0.743524	1	1.136	1.59192	1.20808	1.19815	1.50846		1
119370643	0.0262089	0.100448	2	0.912	1.1305	1.2076	0.979928	1.08073	2		15.4		9.4	15			16.4	2.5			3.6	7.3			10.7	10.8
222629878	0.00922699	0.0526064	5	0.974083	1.06057	1.20751	1.0858	1.06225	4	1	4.1		9.1	95.8			205.8	129.7			29.3	3.4			9.2	2.3
218188577	0.0651735	0.178416	6	1.11193	1.36385	1.20693	1.25125	1.32338	3	3	14.6	19.6	10.9	5.6	29.5	69.7	0.2	1.8	51.7	39.5	11	7.3	41.1	22.1	0.1	27.3	7	0.6
115477485	0.0350076	0.121637	11	0.95292	1.04353	1.20683	1.00691	1.11143	5	6	3.5	6.9	2.8	7.6	6	9.7	6.9	9.9	12.7	9.9	12.7	16.8	10.8	7.8	6.2	6.4	15.3	4.8
442580994	0.459675	0.594148	6	1.094	1.11579	1.20644	1.10947	1.04247		6		2.3			5.3	8.8			26	5			4.9	10.6			8.2	11
222617279	0.176406	0.318124	3	0.877	1.07693	1.20619	1.19152	1.14148		3		6			2.3	0.6			5.2	0.3			1.1	0.8			4.1	4
218198709	0.016955	0.0781296	9	0.999224	1.02525	1.20613	0.917084	0.959792	5	4	3.8	2.3	14.6	23.9	15.2	18.3	10.8	12.7	20.7	18.9	13.6	19	12.3	13.5	8.4	9.2	15.5	15
222616446	0.0397107	0.132013	12	0.914	1.05921	1.20588	0.948992	0.899804	6	6	22.4	4.6	16.9	15.2	3.2	44.2	8.9	2.6	27.6	8.6	3.6	22.2	6.9	12.3	32.4	10.7	13.5	3.6
115461703	0.000666895	0.00893141	8	0.706668	0.985092	1.20557	0.852521	0.705253	3	5	12.4	5.9	5.8	10.2	14.6	11.2	14.3	15.5	7.6	7.9	8.9	2.8	3.1	6.5	4.1	17	11.7	20.8
222623972	0.0245424	0.096528	2	0.803	0.948356	1.20546	1.03149	0.911246	2		15.7		19.5	40.3			0.6	15.3			1.6	21.4			23.5	30.1
115450595	0.211466	0.355064	42	0.865	0.98979	1.20543	0.996216	0.936179		42		8.6			8	8.2			11.6	8.6			7.9	10.7			9.7	6.5
115444403	0.943523	0.95984	1	1.212	1.1635	1.20522	1.15624	1.18696	1
115466638	0.0559295	0.162613	6	0.921377	1.2413	1.20521	0.94236	0.98223	5	1	21.1		12	6.9			28.4	16.9			4.9	17			6.1	8.3
2627058	2.84639e-07	0.000195536	6	0.681982	1.00662	1.20512	1.37756	0.921293	3	3	4.8	1.3	9	3.2	8.5	10.3	5	4.4	12.7	3.5	9.6	1.7	0.1	11.1	1.8	2.3	9	5.8
34394185	0.792711	0.850907	5	1.128	1.19224	1.20499	1.11741	1.21607		5		12.7			4.6	21.4			14.1	17.1			8	7.3			4.5	10.1
115476458	0.838706	0.883378	1	0.953	1.14482	1.20491	0.853164	0.84091		1
218199223	0.000347433	0.00576283	32	1.00285	1.0628	1.20489	1.06394	1.01571	12	20	5.9	8.1	7.6	11.3	5.4	12.2	13.9	23.8	16.3	12.8	6.8	10.1	10	7.1	5.6	10.6	9.7	10.3
125601197	0.190046	0.333772	1	0.993	1.08704	1.20476	0.956431	1.04354		1
115455143	0.0233373	0.0939984	1	1.021	0.998014	1.2047	0.982361	0.882381		1
115470671	0.0250518	0.0977155	18	0.964606	1.01716	1.20413	1.05378	1.02084	9	9	4.4	7	4	13.6	3.9	6.8	20.1	7.1	7.5	11.9	6.1	6.8	14.2	12.6	5.3	9.6	9.7	12.6
115465125	0.00517001	0.0357301	31	0.955418	1.01581	1.20403	0.969128	0.912774	16	15	7.6	6.3	6.2	7.5	7.5	5.7	10.6	10.5	13.2	3.8	9.7	8.8	10.5	5.7	9.1	8	8.1	6.8
149391109	0.33395	0.477786	1	0.962	1.28335	1.20238	1.11231	1.10151		1
125558209	0.000618147	0.00847481	2	0.82415	1.10508	1.20237	0.929165	0.869834	1	1
115467028	0.00397222	0.0301009	7	0.976443	0.947824	1.20217	0.963575	0.936329	4	3	1.5	0.4	6.5	19.5	3.6	7.5	10.4	4.7	31.3	4.5	7.8	2.7	0.5	27.9	5.6	9.8	10.8	3.9
218194340	0.0442767	0.141322	1	0.906	1.00829	1.20178	0.995992	0.939896	1
125561542	0.0988195	0.225193	4	0.929235	0.94383	1.20076	0.883301	0.842753	2	2	13.6	5.2	8.6	34.4	4.1	13	15.2	41.6	38.9	11.1	13.9	7.8	6.9	27.9	4.9	16.8	24.7	27.4
115460900	0.404191	0.54499	5	1.0888	1.20592	1.20072	0.93511	1.0523	4	1	26.2		3.1	13			34.3	21.6			3.1	2			2.6	7.4
115486269	0.0342387	0.119861	26	1.01178	1.04651	1.20051	0.968145	1.06251	15	11	8.5	3.9	26.6	22.7	7.7	8.4	21.7	18.2	8.7	1.7	9.9	15.7	5.1	8	18.5	15.5	3.7	6.7
78708252	0.0631054	0.175412	3	0.986	1.12373	1.20012	1.13172	1.02233		3		5.9			14.6	6.9			37.4	10.3			19.4	2.2			15.3	7.8
222630703	0.47934	0.611134	2	1.121	1.10358	1.19937	1.05824	1.053		2		24.5			2.9	16.3			24.5	14.1			14.7	0.9			6.6	3.4
218190912	0.414026	0.55397	3	0.97598	1.08672	1.19914	0.956691	0.99331	1	2		21			16.3	17.2			6.9	14.3			14	29.8			17.2	21.8
115440123	0.96525	0.975389	5	1.12343	1.33421	1.19901	1.22732	1.28277	4	1	7.5		12.7	18.6			16.3	12.7			5.5	5.7			12.8	18.4
125596279	0.162507	0.305508	1	0.923	1.35135	1.19874	1.70372	1.58798		1
125560105	0.0130477	0.0655195	6	0.969868	1.0907	1.1986	1.07724	1.15006	3	3	3.1	1.5	7.1	14.9	0.9	5.6	13.5	10.3	5.8	3.8	0.9	11.4	3.8	7	3	15.7	6.1	2.5
90265168	0.102705	0.23073	2	0.957	0.880459	1.19848	0.847349	0.667665	2		1.4		9.7	9.3			2.1	4.4			8.5	9.9			29.2	2.8
115448549	0.939391	0.956369	1	1.106	1.23308	1.19842	1.13348	1.1522		1
46981287	0.0210034	0.0886645	2	0.973899	1.11697	1.19825	1.23748	1.09566	1	1
218192957	0.970781	0.978776	4	1.07048	1.18632	1.19797	1.13451	1.19236	2	2	4.2	13.1	2.4	18.3	54.8	42.6	7.1	13.8	79.8	54.9	7.3	2.2	73.7	76.9	1.5	3.9	41.4	31.2
222639879	0.0193818	0.0843098	2	1.016	1.15674	1.1967	1.07488	1.24514	1	1
222623539	0.455779	0.590772	12	1.0182	1.12261	1.19626	1.11971	1.00438	8	4	10.2	35.4	9.7	16.8	13.5	23.8	24.1	24	2.2	31.3	11.5	9.1	33.7	8.9	8.8	23.5	12.7	12.7
115460390	0.27394	0.419831	10	1.024	1.09799	1.19583	1.13289	1.048		10		3.4			15.7	19			10.7	17.7			15.7	12			12.5	12.2
77556476	0.201049	0.344082	13	1.05033	1.14502	1.19556	1.07715	1.05649	7	6	12.2	18.5	18	35.4	14	23.7	33.3	27.1	21.2	25.1	16.8	9.1	11.8	11.2	17.1	19.5	6.8	6.5
218189960	0.528413	0.650765	1	0.838	1.15548	1.19493	1.10091	1.10643	1
300681033	0.901831	0.928562	5	1.06838	1.13666	1.19471	1.16214	1.12018	1	4		10.2			11.2	31.3			27.4	9.4			18.9	14.7			10.5	7.4
115467944	0.00110177	0.0122772	17	1.13879	0.984108	1.19468	1.1689	0.983633	10	7	8.3	12.4	28.6	21.1	44.6	26.3	29.5	23.1	89.5	12.9	18.8	19.8	10.8	17.9	27.8	20.7	28	46.9
115488456	0.146872	0.288217	1	0.851	0.996551	1.19434	1.02445	0.966359	1
115463443	0.308687	0.454099	1	1.185	1.2732	1.19399	1.45196	1.31343		1
115440803	0.438662	0.575815	1	1.128	1.26837	1.19394	1.04625	1.34087		1
115463395	0.106642	0.23559	1	0.966	1.08747	1.19391	0.991485	1.00199	1
222634980	0.971258	0.978999	5	1.127	1.12124	1.1939	1.10038	1.03775		5		2.3			7	150.8			73.2	7.1			16	9.2			27.7	10.9
108708038	0.00627432	0.0406083	41	1.03708	1.07817	1.19338	1.02451	1.04188	20	21	9.7	11	6.9	11.9	13.1	24.9	14.6	17.7	14.8	8	11.8	13.1	12.1	8.9	9.2	12.5	19.9	18.6
125582237	0.594507	0.703206	1	1.062	0.607888	1.19338	0.243875	0.251094		1
222619828	0.00132809	0.0140849	14	1.00358	1.0429	1.19337	0.983676	0.893557	4	10	7.9	9.9	0.7	47.1	10	20.2	22.4	66.3	37.6	14.9	22.5	9	10.6	7.1	3.8	14.7	10.1	15.4
125540209	0.427508	0.566985	1	1.038	1.10605	1.19298	1.0052	1.012	1
115440279	0.195643	0.339656	2	0.832264	1.07072	1.19295	0.966779	1.09544	1	1
222636575	0.12015	0.253388	5	1.027	0.972478	1.1929	1.02155	0.893905	5		9		12.7	13.6			10.1	7.4			0.7	6.2			13.7	12.1
115463027	0.00431366	0.0318117	10	0.972	0.911657	1.19281	0.942947	0.89645	10		10.3		5.5	19.1			24	14.9			7.5	7.1			10.5	11.7
218188390	0.19866	0.342077	1	1.372	1.43674	1.1927	1.55556	1.63965	1
115467448	0.000748819	0.00965624	21	1.01656	1.01133	1.19206	0.98509	0.941884	13	8	9.4	12.4	7.8	12.6	10.8	15.5	24	24.9	9.7	12.2	7.8	9.8	8.5	14.9	8.5	11.5	18.5	9.6
115465791	0.138968	0.278212	7	1.151	1.13499	1.19199	1.2055	1.2565	7		16.4		32.4	5			10.5	25			22.4	28.4			8.9	16.4
115448959	0.573816	0.6856	1	0.948	1.075	1.19197	1.1535	1.162		1
222636358	0.293056	0.440538	1	1.215	1.202	1.19157	1.14329	1.45342	1
115477763	0.38028	0.523811	14	1.0407	1.33008	1.19109	1.07808	1.1715	8	6	25.9	53.8	17.2	7.5	34.6	31.5	14.7	16.6	18.9	15.7	8.8	6.9	21.1	4.1	7.7	25	38.2	17.3
115486477	0.00879917	0.0507005	30	1.00844	1.20696	1.19107	1.11646	1.27487	16	14	8.9	15.2	18.1	29.6	15.4	41.4	46.9	33	37	14.6	14.6	12.1	9.1	10.5	20.8	26.6	16.2	19
115446295	0.761139	0.828513	3	1.03724	1.21977	1.19091	0.993558	1.15739	2	1	26.4		1.6	0			21.6	22.8			7.7	11.4			9.4	22.2
115434860	0.221384	0.365768	3	0.9827	1.08926	1.19079	1.12613	1.10136	2	1	0.2		13.2	13.1			3	6.1			0.9	0.2			11.7	12.1
222635641	0.0100043	0.0555127	16	0.980628	1.0477	1.1904	1.06355	1.05623	10	6	8.3	10.8	12.3	9.3	8.3	18.1	13.4	7.9	21.4	17.1	16.5	11.6	20.3	19.7	9.3	17.4	5.1	14.3
125587887	0.0240897	0.0955092	4	0.922	0.882954	1.19027	0.971388	0.968958		4		15.3			5.8	17.7			13.4	13.3			1.9	13			14	7
222622636	0.481184	0.612713	7	1.06412	1.16777	1.18981	1.04102	1.08516	5	2	40.5	13.7	49.3	31.7	19.1	9.6	22.5	26	10.1	3.6	10.6	13.3	0.6	0.6	12.1	0.9	22.4	20.8
42409328	0.250947	0.395495	6	1.04766	1.115	1.18972	0.994585	1.00229	3	3	19	13.9	14	11.4	4.6	6.2	7.7	2	23.5	1	6.3	22.2	7.5	15.4	9.5	4.4	1.2	0.4
115453565	0.761824	0.828593	1	1.021	1.15366	1.18964	1.14671	1.22417		1
115481492	0.198959	0.342332	47	1.07742	1.16068	1.18921	1.12911	1.11856	18	29	7.9	11	15.4	23.1	17.2	38.4	27.3	22.9	31.8	12	7.4	12.9	8.9	12.1	9.2	8	12	10.6
115469830	0.00117012	0.0128688	3	1.06845	1.00957	1.18908	0.884369	0.808815	1	2		3.1			2.3	7.4			5.3	8.3			1.6	10.2			8	8
39546241	0.522456	0.646134	1	0.971	1.16726	1.18876	0.980478	1.0595	1
115436320	0.0001516	0.00333135	52	0.943642	0.937136	1.18823	0.935508	0.808385	26	26	10.5	7.7	9.8	12	8.4	11.3	16.5	11.6	5.8	10.4	16.4	18.3	12.1	18.3	11.3	15.1	12.8	21
22655791	0.0229493	0.09328	3	0.986	1.23964	1.18816	1.00155	1.182		3		0.8			1.9	22.9			9.9	10.4			6.6	4.4			9	6.5
222619431	0.438635	0.575815	6	1.00413	0.987523	1.18801	1.01925	0.995334	4	2	29.7	6.5	35.7	23.7	16.7	9.6	6.8	9.7	5.6	15.6	28.6	16.6	4.3	4.7	19.4	29	4.2	9.4
115453075	0.391546	0.533641	5	0.991632	0.892539	1.18737	1.00602	0.813043	1	4		4.6			3.4	14.3			20.3	10.9			9.9	10.8			2.6	3.5
108707591	0.17954	0.321178	1	1.142	1.18518	1.18723	1.01282	1.30944	1
56784388	0.259497	0.40431	4	1.06125	1.06382	1.18702	1.08224	1.18089	2	2	3.5	0.5	3.1	6.9	10.5	16.5	24.4	7.7	1.9	4.4	7.8	2.5	13	5.7	12.9	4.8	4.1	0.9
115471885	0.00333942	0.0267736	22	0.978681	0.981431	1.18701	0.991281	0.916402	14	8	11.7	13.7	9.9	11.9	14.2	16.4	19.9	11.4	22.2	13.4	12.4	12.5	6.7	16	11.7	14.8	11.7	16.3
115440871	0.100605	0.227927	3	0.806487	1.04667	1.187	1.05808	0.95757	2	1	28.2		3.7	14.2			6.3	23.4			7.4	9.4			9.6	5.6
268619080	0.0177483	0.0799543	3	1.021	1.30053	1.18695	1.065	1.07441	3		7.8		23.1	25.4			5.1	10.8			8.9	6.1			5.8	7.6
115465521	0.00140119	0.0145258	29	0.881864	0.912593	1.18681	0.864173	0.852414	14	15	6.4	12.6	9.1	23.8	11.3	18.5	18.5	17.5	25.7	13.8	12.2	15.9	10.9	11.6	17.1	17.7	9.8	18.9
218197069	0.0558903	0.162593	7	1.12174	1.29161	1.18666	1.40086	1.56495	3	4	43.7	20.9	32.8	9.3	32.2	22.2	8.6	29.1	20.3	35.4	22.2	12.6	34	49.7	20.6	37.7	20.8	27.2
115489162	0.539951	0.658548	7	1.07685	1.13509	1.18663	1.05443	1.07203	4	3	6.2	20.9	10.7	11.1	9.3	15.8	25.3	15.2	9.7	31.2	5.5	6.9	7.5	3.7	12.5	7.9	11.2	30.6
50725229	0.30259	0.447996	1	1.097	1.15496	1.18659	1.12646	1.00366	1
18644694	0.0224776	0.0920764	3	1.236	1.65767	1.18641	1.34288	1.25544	3		36		69.7	36.9			50.2	41.7			26.9	52.8			55.4	56.4
115454633	0.0211174	0.0889532	1	1.081	1.17818	1.18631	1.36422	1.15737	1
115479119	0.0130054	0.0654665	1	1.068	0.968023	1.1862	1.236	0.974484		1
115488790	0.157042	0.298675	11	1.00674	1.05175	1.18612	1.04644	0.982689	6	5	8.9	10.4	16	17.3	10	10.8	10.4	17	26.1	24.5	19.7	13.2	7.8	6.4	18.2	7.2	13.9	22.2
50251207	0.0749404	0.192703	26	1.15264	1.16207	1.18592	1.09523	1.10481	13	13	30.2	29.7	30.6	16	25.1	29.1	41.3	21.2	31.7	17	15.9	17.5	29.3	14.1	20.9	21.3	19.7	30.6
115466172	0.703664	0.786531	1	1.01	1.17314	1.18585	1.15263	1.16953	1
68611223	0.0168694	0.0778672	1	0.835	1.0862	1.18577	0.969376	1.03841		1
115477457	0.978865	0.983726	9	1.19016	1.26343	1.1854	1.18616	1.26436	7	2	12	40.2	18.2	12.3	81.2	70.4	13.5	15	76.7	57.7	12.4	18.3	77.9	87.6	22.6	12.2	78.1	69.2
222613259	0.030025	0.10991	12	1.03596	1.28403	1.18509	1.15944	1.31898	7	5	6.6	4.4	14.4	26.6	24.4	9.4	24.5	29.8	12.5	6.7	16.7	16.6	5.5	14.8	15.3	7.2	3.6	7.6
5777627	0.0277297	0.104233	7	0.888986	0.843256	1.18449	1.19736	0.912156	4	3	1.8	8.4	6	11.6	2.8	15.6	11.2	5.2	6.2	2.6	8.6	11.4	13.9	3.2	1.5	4.7	2.6	0.4
115473907	0.00912671	0.0521718	7	0.960412	1.53066	1.18447	1.20733	1.3153	1	6		11.5			11	8.6			10.4	3.1			7.6	10.1			6.7	11
115458410	0.464596	0.598554	2	1.14116	1.18761	1.18446	1.06013	1.21393	1	1
115461739	0.00192747	0.0183983	68	1.04571	1.16373	1.18435	1.0406	1.13444	34	34	10.5	10.2	15.9	17.5	8.8	16.5	23.3	15.1	20.9	13.2	7.9	9.6	9.6	14.1	17	19.3	12.8	12.5
218192912	0.435876	0.573646	3	1.219	1.16948	1.18428	1.14663	1.35914		3		9			6.7	31.4			17.1	5.8			6.5	2.2			0.7	0.4
57899972	0.108918	0.237918	1	0.9	0.865667	1.18427	1.03994	0.772745		1
115449661	0.0197926	0.0855086	33	1.13319	1.23106	1.18416	1.09403	1.31819	13	20	15.1	11.1	8.7	15.6	14.5	36.6	34.6	30.8	43.3	11.8	5.5	11.7	12.2	13.8	9.3	20	11.6	16.6
115456241	0.0561976	0.162831	35	1.18573	1.21794	1.18388	1.06772	1.30046	16	19	9.6	10.3	13.1	21.2	12.8	19.3	20.7	20.3	26.8	9.5	10.3	9.7	18.2	13.8	10	12	6.2	11.6
218186207	0.244493	0.387984	1	1.069	1.12936	1.18359	0.886591	1.04369	1
115466604	0.31026	0.455618	2	1.339	0.924159	1.18334	1.07759	0.664191	2		18.4		21.5	0.1			20.1	9.2			6.8	10.4			5.1	5.1
222622057	0.758389	0.826338	1	1.494	1.15509	1.18332	1.11023	1.3058		1
50428682	0.384332	0.527206	15	1.03537	1.16581	1.18291	1.03726	1.07824	10	5	6.6	11.1	7	99.5	5.7	46.8	121	109.3	41.1	5.8	6.1	7.6	10.2	11	3.7	6.6	10.7	8.3
297722671	0.690133	0.777764	1	0.99	1.23789	1.18265	0.946872	0.960771		1
115451195	0.731685	0.80557	1	1.047	1.13756	1.18232	1.10091	1.11134	1
115468446	0.0890941	0.213107	4	0.921049	0.973173	1.18222	1.0056	0.871696	3	1	0.1		9.2	0.7			33.4	22.5			4.5	3.1			16.5	25.4
218197672	0.470563	0.603289	6	1.143	1.22025	1.18199	1.16071	1.25397		6		14.8			11.8	17			21.1	10.1			16	16.7			6.9	4.4
115467850	0.000533587	0.00773472	10	0.92523	0.971837	1.18185	0.994756	0.901191	5	5	3.5	5.5	5.8	6	7.4	14.2	14.9	15.5	43.3	1.2	2.2	5.5	0.6	0.9	4.7	4.6	10.1	12.9
125559333	0.961276	0.972695	2	1.105	1.17413	1.18178	1.08127	1.08695	2		6.8		13.3	42.4			69.4	61.5			14.7	3.2			12.2	17.6
115472445	0.296459	0.443342	4	1.05186	1.18942	1.18164	1.09222	1.18177	2	2	9.1	10.3	18	4.1	13.3	25.1	11	16.7	16.8	24.5	9.5	10.4	1.5	8.3	1.9	4.7	9.4	8
222637408	0.922724	0.944954	2	1.29824	1.2534	1.1814	1.07107	1.1357	1	1
108707810	0.39012	0.532978	3	1.047	1.06532	1.18134	1.08093	1.20198	3		4.1		1.6	0.8			0.8	9.6			2.5	7.1			2.7	4
115461240	8.09932e-05	0.00239617	46	0.943941	0.861952	1.18127	0.989991	0.825134	24	22	6.3	7.3	9.3	6.7	11.5	11.6	18	14.1	19.3	10.1	8.1	5.6	5.4	11.6	9.4	12.5	6.1	12.2
115450215	0.344762	0.489243	4	0.865487	1.00857	1.1812	1.02161	1.0104	1	3		8.5			4.5	1.9			8.7	17.2			3.1	6.9			1.7	11.4
115441027	0.437608	0.575049	1	1.101	1.13606	1.18086	1.06945	1.29709		1
115437968	0.0194525	0.0844722	11	0.957766	1.05498	1.18064	0.960048	0.948691	6	5	6.6	2.8	6.7	4.5	4.2	10	3.3	3.8	11.7	3.8	5.8	3.9	0.7	1.9	6.5	10.8	6.6	1.8
544586339	0.0659426	0.179357	7	0.994	1.14583	1.18048	1.14373	1.07212	7		4.7		12	11.6			27.5	10.8			17.7	17.1			8.6	28.8
115462317	0.0782892	0.198176	3	0.926	0.973484	1.18048	1.01493	0.846342		3		7.4			6	41.6			9.5	8.4			5.3	5.6			1	15.9
115435744	0.323462	0.468569	3	1.052	1.2554	1.18037	0.991057	1.21031		3		1.8			1.3	13.4			2.2	1.8			2	25.4			9.8	3.5
115435022	0.000446419	0.00683411	105	0.984886	0.988281	1.18024	0.989129	0.850093	44	61	8.3	8.9	10.8	12.8	9	14.6	16.6	16.4	14.2	13.3	7.6	10.5	9.3	11	8.9	12.3	10.4	15
115438558	0.397886	0.539653	1	0.904	1.01313	1.18008	0.799992	0.874325		1
218189749	0.0293727	0.108307	11	0.86181	0.919379	1.17968	0.982557	0.808769	10	1	10.9		11.4	13.5			8.4	14.8			13	15.2			22.2	20.2
115483228	0.624514	0.729153	2	1.241	1.33814	1.17934	1.23812	1.29995		2		24.2			38	57.3			75.2	25			29.8	39.7			40.5	25.8
125555774	0.0599664	0.169801	7	1.017	1.3114	1.17916	1.60748	1.18132	7		9		9.8	18.8			12.4	23.8			4.4	27.1			15.7	5.4
38346693	0.773192	0.83688	9	1.015	1.15396	1.17907	1.23902	1.24665		9		14.7			16.2	29.1			35.9	19.5			14.1	34.7			23.9	22
115475361	0.0105021	0.0571293	1	1.073	1.2495	1.17898	1.33907	1.3125	1
222625679	0.497832	0.624172	1	1.005	1.12844	1.17897	1.11392	1.05079		1
115435220	0.00725847	0.0446484	3	1.063	0.996445	1.17885	1.03811	0.889964		3		17.5			2.5	27.2			5.1	9.6			2.8	6.1			0.4	10.4
115473735	0.34807	0.49261	2	1.02298	1.19954	1.1778	1.0328	1.03362	1	1
115485529	0.00139215	0.0144618	12	0.877585	0.938482	1.1776	0.936226	0.81759	7	5	2.8	1.8	12.7	22.9	6.9	12.6	50.4	28.9	20.1	10.7	4.9	15	7.6	1	2.2	15.3	7.3	4.7
222629975	0.0417517	0.136448	20	1.01808	1.03564	1.17743	1.1071	1.08721	10	10	5.5	4.7	6.5	20.7	7.1	14.4	17.4	20	13.5	7.7	11.6	5	5.6	9.5	10.2	4	10	10.8
258644468	0.427763	0.567074	1	1.112	1.26064	1.17715	1.11947	1.23481	1
115477767	2.81571e-05	0.00135663	22	0.884206	0.689016	1.17687	0.753256	0.73078	11	11	7.7	10.3	13.4	47.2	12.9	14.6	16.1	14.6	40.2	4.5	10.7	7.1	18.2	31	16.8	9.4	17.9	11.3
149390811	0.335349	0.479516	8	1.015	1.13419	1.17651	1.01725	1.06055	8		6.3		13.9	6.6			8.4	6.6			5.3	9.2			6.4	7.8
27227801	0.392705	0.534345	5	1.056	1.2424	1.17566	1.11606	1.28346	5		14.8		6.5	13.4			6.9	3.1			7.7	4.5			12	9.6
12643066	0.0107043	0.0578556	2	1.107	1.29244	1.17562	1.08378	1.37958	2		7.6		6.8	6.6			8.3	3.9			5.4	2.1			12.8	7
115460494	0.0972713	0.223967	7	1.04007	1.29611	1.1756	0.942003	1.21308	3	4	6.1	2.1	0.2	31.1	4	18.3	37.7	18.3	18.2	5.5	6.3	0.5	20.3	2.7	11.4	2.8	9	11.9
218184229	0.279224	0.425736	13	1.00989	1.13614	1.17559	0.986002	1.05051	8	5	11.9	5.9	10.1	44.5	26.5	43.6	21.9	30.1	12.6	13.1	4.6	10.1	21.3	2.5	10.6	11.1	29.5	31.2
115460896	0.00776369	0.0469254	21	0.985362	0.990548	1.17549	1.03716	1.02142	9	12	8.6	8.5	4	21.9	20.8	23	21.7	26	17.4	14.7	18.1	5.1	4.5	18.6	13.7	11.2	17	25
115466024	0.000517233	0.00756267	6	0.830584	0.735353	1.1752	0.880203	0.598215	4	2	12	9.9	23.8	15.6	4.5	12.9	19	15.9	43.1	13.9	8.1	10.2	9.8	11.9	40.5	45.9	11	2.2
115482324	0.117961	0.250741	3	0.978477	1.12082	1.17487	0.956616	0.994395	2	1	11.5		9.7	17.3			22.2	1			2.6	20.5			7.8	16.9
222624204	0.00992996	0.0552648	3	0.962	0.998987	1.17432	0.987345	0.957912		3		0.1			0.4	9.9			1.6	11			0.7	4.1			5	0.4
222641521	0.10914	0.238195	7	1.00674	1.19765	1.17398	1.03927	1.16592	3	4	27.7	6.8	1.9	6.2	18.9	15.3	2.5	10.8	8.3	8.3	15.1	10.8	16.2	13.7	35.1	28.1	7.7	6.6
115448821	0.383082	0.526205	1	1.014	0.947156	1.17386	1.09744	1.05435	1
125553764	0.170627	0.312868	1	1.383	1.37772	1.17345	1.80999	1.54089		1
115439195	0.201683	0.3447	2	1.32272	1.32796	1.17335	1.3105	1.49339	1	1
115450855	0.0693803	0.184443	2	0.915	1.27715	1.17297	1.00971	1.26059	2		11.5		34.6	31.4			26.9	29.9			12.7	8.5			24.3	9.5
218187739	0.124642	0.259598	2	1.144	1.36099	1.1729	1.30823	1.46499	2		5.9		5.6	3.5			10.1	17.2			1.7	1.5			6.5	1.4
115487380	0.000275262	0.00492068	30	0.815235	0.809019	1.17283	0.8966	0.703236	18	12	7	8.8	5.6	14.9	10.3	28.7	16.8	14.8	35.3	8.6	4.1	6.4	5.3	4.8	9.2	6.3	11.1	17.1
125526499	0.638734	0.740457	2	1.05524	1.14714	1.17255	1.04097	1.15996	1	1
115468688	0.102021	0.230105	4	1.11148	1.21261	1.17254	1.05764	1.18131	2	2	11	3.9	14.5	8.2	11.4	1.7	11.5	10.6	8	13.1	10.2	13	2.1	19.2	5.1	21.6	8.5	5.2
122247513	0.0305393	0.1114	7	0.945821	1.04047	1.17233	1.01211	1.0231	4	3	2.1	2.7	8.2	4.6	1	5.2	9.1	5.7	9	5.9	6.1	11.4	5.5	1.5	1.1	12.4	1.2	1.8
218202142	0.29191	0.439124	1	1.162	0.993177	1.17222	1.18253	0.961592		1
115439827	0.0725823	0.189244	8	1.00628	1.07186	1.17211	1.08283	1.04947	4	4	3.4	5.5	2.7	6.6	2.1	12.5	13.2	12.1	3.8	7.1	3.1	10.7	13.1	14.4	3.2	9.6	3.6	6.3
115456523	0.0190272	0.0834926	16	0.946879	1.00787	1.172	1.01916	0.943684	9	7	6.8	10.1	10.7	9.5	13.4	21.6	21.2	15.1	24.4	18.8	8.2	17.9	10.1	11.2	9.4	11.1	5	12.6
125531650	0.577781	0.687925	1	1.164	1.11834	1.17183	0.893308	0.872536	1
218186618	1.66204e-05	0.0010334	104	0.942864	0.924049	1.17176	0.955502	0.87538	60	44	8.7	7.4	8.3	36.3	10.2	30.2	44.1	40.8	38.1	13.1	10.5	9.6	9.3	12.9	8.9	10.3	9.6	10.9
115442497	0.0561522	0.162831	1	1.04	0.892479	1.17122	0.883478	0.795424		1
125545053	0.902019	0.928562	1	1.158	1.10287	1.1704	1.12148	1.09267	1
57899785	0.517056	0.641753	1	0.912	1.07809	1.17035	1.0585	0.994455		1
222617321	0.00332244	0.0267221	11	1.10996	1.53033	1.16991	1.19628	1.49445	5	6	5.5	7.8	2.8	17.4	10.4	9.2	11.6	8.8	10.4	6.3	7.4	6.8	6.2	4.9	3.2	4.2	3.8	7
51091113	0.216465	0.360467	4	0.95	1.07527	1.16949	0.992004	0.913521	4		9.7		9.2	21			30.2	26.3			9.1	9.7			7.6	25.1
125604052	0.233847	0.377425	1	0.952	1.02169	1.16877	1.04497	1.04015	1
122235033	0.719861	0.797062	4	1.067	1.18394	1.16859	1.17842	1.1413		4		7			24.2	14.3			8.8	9.7			12.5	15.5			7.7	2.7
297609803	0.067809	0.182586	2	1.11239	1.13764	1.16846	0.911059	0.93414	1	1
222613332	0.439713	0.576596	1	0.965	0.830576	1.16797	0.858227	0.802953	1
115478943	0.544233	0.662642	7	1.01396	1.15049	1.16764	1.10984	1.09445	4	3	22.3	10.3	17	30.4	0	10.4	24.3	14.8	12.3	1.7	16.1	21.7	1.1	0.8	14.5	28.2	0.5	3.4
115483200	0.0127631	0.0648508	20	1.05526	1.15428	1.16736	0.97978	1.04815	8	12	10.6	10.6	19.1	22.4	16	30.4	36.5	20.5	36.3	10.3	7.2	22.4	17.1	12.5	5.3	6.6	25	14.6
149392279	0.281629	0.428113	1	0.93	0.997757	1.16712	0.961993	0.998688	1
115447567	0.0984787	0.22469	39	1.08793	1.11305	1.16697	1.09717	1.16307	20	19	6.7	7.1	8.7	14.6	15.1	22.5	30.1	22.6	38.5	11.5	10.8	6.8	14.8	11.6	12.6	17.5	13.4	13.1
218197365	0.284566	0.43167	6	1.129	1.14582	1.16697	1.07299	1.261		6		15.4			55	29.4			68.3	15.8			54.2	20.1			43.9	51.6
5734618	0.20037	0.343502	3	1.001	1.03254	1.16694	1.02374	0.977638		3		0.6			9.1	5.7			15.8	7			9.5	6.9			1.5	14.4
125534716	0.962237	0.973007	3	1.149	1.26539	1.1669	1.23153	1.28747		3		11.5			15	32.7			40	8			9.3	10.8			13.9	29.4
115484313	0.0482719	0.148998	1	0.96	1.1542	1.1664	1.04647	1.12087	1
115455573	0.000617911	0.00847481	20	0.9335	0.909476	1.16637	1.10371	0.913668	10	10	9.4	26.9	6.5	55.3	11.3	39.6	25	46.5	32	17	19.5	14.1	24.8	23.1	10.9	10.4	6.5	43.4
75327244	0.138716	0.277923	1	1.362	1.54258	1.16635	1.38696	1.50629	1
115437980	0.00312251	0.0255611	2	1.023	1.17546	1.16597	1.22334	1.1675		2		10.3			25.7	20.5			22.8	18.7			19.6	28.8			25.6	31.6
297598143	0.0121302	0.0629506	70	1.03979	1.13354	1.16569	1.10994	1.07522	32	38	14.3	11.1	12.2	10.4	12.1	12.1	10.5	12	9.7	11.6	16.9	17.6	22.3	15.7	9.5	9.9	12.7	14.6
115482514	0.483312	0.614573	5	1.112	1.33828	1.16536	1.16947	1.2965		5		2.2			13.3	10.3			22.3	19.8			31.8	25.6			17.1	32.3
115488728	0.0644572	0.177415	2	1.047	1.01	1.16498	1.03844	0.965332	2		12.2		5.7	16.2			16.1	14.6			16.4	4.8			19.6	3.3
62733593	0.706845	0.788607	69	1.13383	1.24203	1.16488	1.11205	1.21028	35	34	9.7	11.6	11.1	14	12.7	10.2	22.8	14.7	20.8	6.9	10.7	8.6	6.6	10.7	11.5	9.3	11.7	14.6
115452335	2.23232e-05	0.00115552	4	0.903945	0.939906	1.16486	0.923835	0.839294	2	2	3.4	3.8	0.2	1.5	0.6	2	6.3	7.1	4.4	7.4	0.1	3.5	0.1	1.3	0.9	4.7	4.4	0.7
115468818	0.299665	0.445228	4	1.19	0.982796	1.16483	1.26174	1.09924		4		3.6			3.6	12.5			11.9	6.7			12.4	7.5			8.5	8.2
297723057	0.00530421	0.0362068	4	0.888014	1.03547	1.16456	1.08833	0.992498	2	2	13.1	9	11.2	22	19.9	16.6	46	23.5	14	14	1	18.1	12.2	14.6	6.6	18.5	12.7	2.1
115463181	0.358846	0.502603	10	1.053	1.14575	1.16418	1.01827	1.11269	10		10		11.8	12.9			12.2	13.8			7.2	14.1			11.2	11.3
115445877	0.231986	0.375798	5	1.14842	1.37469	1.16303	1.06367	1.48456	2	3	4.5	12.5	2.4	30.2	3.8	10.7	12.5	26.3	17.5	14.2	26.6	6.9	4.6	18.5	5.5	3.8	1.7	6.8
33694268	0.68884	0.776826	1	0.899	0.82382	1.16298	0.813756	0.89489		1
115458638	0.0047826	0.0340298	26	1.04344	1.23025	1.16297	1.1208	1.33139	16	10	12	7.2	15.8	17.7	20	30.6	15.9	19.2	22	14.9	11.3	15.9	13.5	22.2	21.5	18.5	24.2	16.4
297605789	0.0905492	0.215368	3	0.86393	0.887999	1.16289	1.0644	0.894004	1	2		0.4			6.3	32.2			33.4	39.4			25.1	8.2			3.2	4.6
115456077	0.677598	0.767742	5	1.18148	1.21718	1.16258	1.06317	1.13136	2	3	27.4	16.4	60.9	68.9	4.8	0.5	71.8	23.9	3.6	6.4	54.6	39.9	11.7	4.5	55.3	51.2	4.4	0.3
108711029	0.264555	0.410296	3	0.923	0.924649	1.16236	1.00671	0.988089	3		4.6		6.6	35.6			42.5	34.4			8.4	2.9			4.8	0.5
115463343	0.0872823	0.210767	25	0.990394	1.10343	1.16219	1.04251	1.11703	17	8	7.2	15.7	10.8	19.6	10.1	18.9	31.3	22.1	19	10.5	9.3	8.8	5.8	8.6	7.3	9.6	11.6	16.7
115478418	0.144639	0.285608	1	0.912	0.875716	1.1621	0.898366	0.785997	1
81686712	0.0626394	0.174693	15	1.00138	1.07932	1.16179	1.01384	0.997088	10	5	15.3	5	12	5.4	1.6	9.4	9.6	11.8	5.9	5.1	9.4	13.7	3.8	3	13.2	9.3	8.5	14
115482892	0.00766219	0.0463673	49	0.936386	1.04675	1.16175	1.0471	1.00218	26	23	11.5	8.3	7.9	14	15.1	15.6	24.1	27.8	18.9	11.4	7.4	13.2	13.8	11	11.9	14.4	15.1	20.9
77556761	0.991018	0.992587	4	1.06053	1.11634	1.16167	1.08226	1.07774	1	3		4.6			6.4	11.9			11.7	4.6			1.4	46.1			25.8	12.7
115482018	0.00044472	0.00683411	38	0.91876	0.935174	1.16109	0.937651	0.835527	20	18	20.3	6.8	19.8	21.6	13.7	9.6	21.3	32.4	18.7	7.4	12.6	13.9	4.6	8.4	9.9	20.4	9.5	11.8
55296522	0.652544	0.748726	1	1.003	1.06353	1.16097	1.00416	1.01829	1
47900421	7.43364e-06	0.000665404	13	0.927527	1.00123	1.16068	1.01699	0.937626	6	7	7.3	8.5	1	10.8	6.6	9.8	6.6	6.3	5.3	6.3	3.7	2.6	5.3	8.1	6.1	8.4	3	12
22831276	0.712003	0.792524	1	1.079	1.22119	1.1605	1.25457	1.27075		1
115436510	0.255453	0.400235	5	1.22466	1.22525	1.16037	1.07133	1.24502	3	2	10.4	0.8	2.9	26.8	35.2	28.1	18.3	1.8	23	12	1	3.9	11.2	30.3	0.9	3.6	31.5	49.6
30409459	0.0434151	0.139807	2	1.181	1.41388	1.16035	1.37512	1.66244	2		14.3		38.8	119.7			140.9	103.6			35.2	46.4			28.7	36.8
218196491	0.167306	0.309772	10	0.922	0.940478	1.16015	0.960398	0.869499		10		4.1			8.9	4.3			10.8	10			5.4	8.4			15.1	17.9
115436010	0.177162	0.319182	21	1.06597	1.12585	1.16002	1.04437	1.15777	12	9	12.7	6.3	11.8	18.1	16.3	10.9	15.2	17.6	5.4	11.1	11.8	11.6	16.3	16.6	10.5	4.8	9.4	7
209573140	0.652675	0.748726	12	1.0954	1.1227	1.15953	1.18241	1.1837	5	7	20.3	17.4	26.3	33.7	20	17.6	40.7	39.8	10.5	6.5	22.2	13.2	20.2	11	32.2	26.4	24.2	24.9
115468832	0.540721	0.659159	2	1.0954	1.26808	1.15943	1.14224	1.54504	1	1
125541406	0.912889	0.936966	4	1.02876	1.04986	1.15936	1.08532	1.08407	2	2	4.3	1.5	6.4	57	2.1	3.7	18.9	41.5	6.2	1.3	29.4	31.7	1	0.8	11.7	5.4	0.2	3.6
115483086	0.00133334	0.0140849	61	0.926526	0.967614	1.15905	0.953925	0.881075	30	31	16.4	11.5	21.7	46	30.8	39.4	84.6	63.1	76.3	28.2	22.8	19.5	25.9	23.6	20.6	15.3	25.9	17.3
115480259	0.220707	0.364998	4	1.17276	1.21736	1.15893	1.18087	1.41231	2	2	9	23.9	28.8	53.3	1.2	94.9	91.9	78.7	46.4	1.1	32.9	6.9	8.7	18	15.5	12.8	44.6	3.2
115460140	0.721592	0.798279	3	0.981999	1.20123	1.15856	1.111	1.08962	1	2		16			34.1	77.5			112.5	73.9			24.5	47.4			42.8	39.8
222635195	0.965581	0.975414	4	1.15914	1.2557	1.15855	1.25263	1.33097	2	2	46.1	12.9	67	262.1	43.6	2.4	356.6	307.5	47.7	6.2	92.8	61.8	4.4	18.9	66.4	47.2	29.2	64.6
218201841	0.133891	0.271445	1	0.993	1.07188	1.1583	1.11751	1.07883	1
115467742	0.0650977	0.178318	2	0.93	0.986631	1.15824	1.12636	0.954001		2		1.1			0.3	2.9			15.4	8.9			7.3	5.9			3.1	4.3
108864279	0.897233	0.92578	26	1.1268	1.21506	1.15822	1.17028	1.19273	15	11	15	21.7	27.9	39.5	35.2	32.2	27.7	15.2	44.4	7.2	14.3	17	18.9	24.4	40.7	26	24.6	37.8
115475836	0.045114	0.142734	3	0.996	0.994897	1.15779	1.02398	0.928922		3		10.7			23.9	23			12.6	13.9			23.5	22.2			22.3	23.3
125538255	0.454585	0.58998	1	1.046	1.04066	1.15726	0.915983	0.974868		1
42407673	0.591298	0.700229	3	1.144	1.25781	1.15718	0.860919	1.26233		3		0.3			1.6	7.2			4.2	12			8.4	11.1			8.2	5.5
218186190	0.212861	0.356341	1	0.749	1.17014	1.15684	1.02244	1.01464		1
115460328	0.219998	0.364073	10	1.06247	1.24319	1.1567	1.0265	1.21257	6	4	11.5	9.9	2.5	9	12.2	14.5	10.1	15.5	19.9	17.2	10.6	4	30.4	26.8	6.7	21.8	25.8	11
115482934	0.0264239	0.100966	15	0.954258	0.877545	1.15664	0.827763	0.755534	9	6	28.4	18.6	43.3	65.4	16.8	38.8	81.2	79.9	33.6	11.7	95.6	33.4	19.1	15.7	51.5	34.2	13.1	32.2
125527497	0.0503882	0.152735	2	0.952206	1.01809	1.15617	0.976177	0.914545	1	1
38345371	0.091988	0.216923	1	0.954	0.870853	1.15612	0.928995	0.968549	1
218190184	0.0695749	0.184653	1	0.972	0.934123	1.15606	0.903763	0.81488	1
115477583	1.97784e-05	0.00108988	46	0.896799	0.841471	1.15566	0.849936	0.678826	24	22	8.4	9.3	9.7	9.6	7.7	11.6	7.1	11.8	10.5	5.3	8.6	9	11.4	5.9	11.5	15.4	11.2	14.6
115479353	0.00814911	0.0484742	24	0.977141	1.06485	1.15557	1.06085	1.06664	15	9	6.5	4.9	3.7	10.5	4.5	8.6	8	9.9	5.6	6.1	6.7	6.5	5.1	6.7	9.7	9.3	11.2	12.2
115464421	0.232558	0.37617	9	1.01966	1.05537	1.15538	1.03453	1.05167	5	4	4.1	6	3.5	4.9	11.4	5	3.5	1.4	7.4	5.8	1	5.8	5.4	11.4	7.1	4.3	5.6	10
115469156	0.0255955	0.0992244	8	1.064	1.0187	1.15508	0.975422	1.03244	5	3	6.7	2.6	7.6	28.1	4.8	17.5	37.7	42.4	9.2	5.3	6.7	9.3	13.2	8	17.1	11.4	9.9	17.9
222622965	0.566998	0.680532	6	1.036	1.21347	1.1549	1.45538	1.18227		6		4.2			23.2	48			39.3	23.4			33.9	29			6.6	12.8
149391267	0.00183405	0.017707	21	0.963878	0.940941	1.15468	1.03677	0.976736	9	12	2.1	7.9	5.2	14.9	5.7	7.3	31	15.7	19	13.3	6.7	6.5	4.9	14.5	5.5	8.3	6.8	7
115436300	0.000276245	0.00492085	69	0.993936	1.23154	1.15446	1.55454	1.1453	31	38	6	14	10.2	17	14.8	19.4	11.3	12.9	18.3	14.9	12.4	19.9	23.3	26.9	9.7	12.1	15.3	15.4
222619490	0.859128	0.897445	1	1.081	1.14535	1.15392	1.08036	1.18411		1
218190341	0.443474	0.579425	1	1.109	1.15936	1.15364	1.09669	1.30624	1
115451605	0.990471	0.992236	1	1.112	1.15604	1.15358	1.14239	1.19031		1
222617638	0.665306	0.758572	12	1.019	1.24083	1.15357	1.13674	1.19747		12		8.3			4.9	18.4			14.6	6.3			8.4	7.4			7.4	13.9
125542883	0.00961687	0.0541176	171	0.983823	1.04436	1.15316	0.994494	0.995683	86	85	12.4	9.9	11.2	17.5	11.9	14	15	17.5	17.2	10.5	12.2	13.2	13.1	11.1	10.9	13.2	13	13.1
215769304	0.898327	0.926343	5	1.115	1.20801	1.15304	1.1074	1.21373	5		8.5		9.2	22.2			3.9	8.4			13.1	18.3			8.6	18
115487628	0.224137	0.36899	1	1.002	1.12347	1.15274	1.09323	1.2077	1
218196557	0.00607102	0.0397326	5	0.938	0.88919	1.15258	0.901973	0.764976	5		5.9		8	12.4			5.3	18.9			2	9			6.1	17.9
125539574	0.299549	0.445188	5	1.059	1.12151	1.15227	1.04659	1.1297	3	2	0.6	1.7	0.2	5.5	8	8.8	1	8.3	2.5	3.5	1.5	6	7.5	5	1.4	6.3	4.4	9.8
115447831	0.734392	0.807145	1	1.303	1.30849	1.15199	1.53825	1.76233	1
38567867	0.102594	0.23073	1	0.871	0.971388	1.15156	0.932151	0.843668	1
215769410	0.604995	0.712612	1	1	1.121	1.15121	1.14849	1.1455		1
115469028	0.783023	0.84445	8	1.08249	1.16313	1.15121	1.14352	1.158	4	4	9.4	1.8	12.3	14.1	9.9	2.6	15.1	12.7	4	4.1	11.6	5.3	1.8	1	12.3	12.5	2.1	0.7
21741216	0.0509809	0.153519	1	0.66	0.716638	1.15107	0.767659	0.694786		1
115483484	0.0567229	0.163604	4	0.768012	1.04074	1.1508	1.14416	0.921327	3	1	4.4		16.7	8			53.1	46.2			4.6	0.5			0.5	1.8
222629489	0.17418	0.316663	2	1.805	2.87692	1.15056	2.13602	3.45945		2		13.6			23.7	23.2			0.6	0.3			6.6	8.7			14.8	19.4
222615983	0.403552	0.544564	9	0.922976	1.21683	1.15048	1.24735	1.07162	6	3	13.4	14	9	45.4	14	4.1	21.1	28.6	10.4	0.9	2.5	22.1	3.9	4	12.6	17.4	0.7	2.9
218196773	0.0552711	0.161628	1	1.015	1.10978	1.14998	1.04443	1.22999	1
108706981	0.303768	0.449339	1	1.128	1.04993	1.14984	1.10097	1.05391	1
115444521	0.677902	0.767914	1	1.307	1.12604	1.14975	1.41821	1.33822	1
125525179	0.0191064	0.0836155	3	0.885889	1.23477	1.14975	0.923594	1.17065	1	2		7.7			11.4	6			14.7	12.9			0.2	3.4			1.3	22.1
116309075	0.319185	0.464544	3	1.026	1.01971	1.1491	0.978494	0.897489		3		2.2			3.2	2.9			22.4	0.9			6.6	3			2.8	5.3
34555648	0.50287	0.629241	5	1.121	1.3242	1.14896	1.15142	1.32572	5		4.6		1.9	9.1			7.6	7			2.5	10.3			7.3	3.1
115466002	1.62959e-05	0.0010334	48	1.08859	1.43693	1.14887	1.27542	1.60567	26	22	11.8	12.6	14	20.8	10.8	29.2	26.8	24.6	38.5	11.6	11.9	14.5	11.7	17.8	18.4	10.9	23.5	22.7
222625616	0.423918	0.563844	1	0.836	1.00498	1.14875	0.925824	0.843991		1
52353677	0.188659	0.332245	5	0.9225	1.03781	1.14846	0.910962	0.925431	2	3	12.2	4.1	3.7	3.6	1.5	2.4	17.6	31.4	4.1	16.3	1	3.2	5	10.2	1.1	7	4.9	6.1
218184946	0.407016	0.547187	6	1.14247	1.33327	1.14844	1.08188	1.4097	3	3	9	6.6	1.6	31.1	4.3	11.1	11.5	33.7	5.8	2.6	18.5	19.3	8.6	26.6	2.1	2.1	3	4.2
125600577	0.323045	0.468373	2	1.09757	1.31901	1.14788	1.16967	1.50348	1	1
115465163	0.0921122	0.216949	4	0.965811	1.06538	1.14781	1.05252	1.03031	2	2	2.6	0.2	1.5	7	1.5	6.6	2.6	6.5	12	16	4.6	7	5.5	4	4.5	4.9	0.4	9.3
125600980	0.00218823	0.0198748	2	1.23162	1.41414	1.14739	1.33025	1.6126	1	1
115473043	0.120699	0.253683	2	1.37	1.51055	1.1471	1.56649	1.44265		2		16.3			11.8	16.3			0.1	0.3			18.5	6.3			1.6	11
218195011	0.0178273	0.0802388	3	0.938384	1.08849	1.14706	1.01682	0.992406	1	2		6.1			0.3	6.4			12	8.8			14.6	14.2			3.7	1.6
115445927	0.00275267	0.0232484	7	1.19617	1.17065	1.14621	1.36893	1.25844	5	2	8.7	43.9	18.9	54.5	15	4.7	57.4	51.9	2.9	22.4	33	6.7	33.8	11.5	36.9	19.9	1.4	3.9
125572823	0.196107	0.339863	2	0.991	1.14248	1.14607	1.31736	1.169		2		14			26.9	23.9			18.6	6			6.4	12.7			13.1	11
115450541	0.00644855	0.0412952	5	0.980982	0.986422	1.14598	0.873713	0.835684	4	1	4.5		16.1	3.7			3.1	4.5			20.2	14			14.3	10.5
125539240	0.976896	0.982333	2	1.10483	1.1244	1.14589	1.08933	1.1905	1	1
125569049	0.650294	0.74769	2	1.12245	1.16077	1.14578	1.13868	1.24763	1	1
115435240	0.029926	0.109707	12	1.02486	1.04874	1.14562	0.913206	1.0494	6	6	2.7	5.3	10.9	29.6	15	23	22	28.6	6.2	20.1	34.7	13.8	13.3	12.9	13.5	14.2	10	3.1
443286955	0.143989	0.284657	4	0.997928	1.14108	1.14519	1.01241	1.1589	3	1	9.7		17.6	5.1			3	0			6.5	11.2			9.1	10.3
115471073	0.092805	0.218032	12	1.00004	0.980414	1.14489	0.935405	0.899479	10	2	7.2	5.1	12.7	12.1	21.8	1.9	11.4	6	3.3	2.7	6	12.9	2.3	19.1	11.8	11.2	7.6	8.6
108708376	0.00605814	0.0397326	2	1.02949	1.12944	1.14452	1.07742	1.18423	1	1
222628488	0.198755	0.342124	2	1.221	1.08947	1.14412	1.99756	0.989818		2		3.1			17.1	19.2			2.2	33.3			16.7	38.6			6.4	3.7
125525541	0.00856619	0.0497051	16	1.00549	1.10649	1.14409	1.01037	1.16398	7	9	7	6.6	12.5	45.6	9.2	20.5	37.3	39.2	16.5	13.8	13.7	16.5	13.6	14.2	11.4	14.9	14.4	8.3
115442163	0.659935	0.755001	1	0.816	1.53919	1.14372	0.668341	0.639259		1
222623895	0.0891609	0.213107	2	1.038	1.04311	1.14344	1.0469	0.973497	2		16.7		30.3	27.7			42.8	37.6			27.9	25.1			17.6	31.2
115475163	0.260408	0.405355	4	1.17283	1.51564	1.14337	1.41431	1.42845	2	2	12.3	4.2	4.3	9.5	52.6	41	15.4	1.9	63.6	31.6	2.8	0.1	55.4	66.3	4.8	1.2	53.7	41.2
115474559	0.148489	0.29004	5	1.05756	1.0391	1.14304	1.4901	1.19446	2	3	16.1	2.5	36.4	61.3	28.8	6.9	60.8	54.8	7.7	23	35.5	23.7	16.3	11.5	27.9	21.6	18.3	2.2
115466248	0.28634	0.433451	4	0.849818	0.90552	1.143	0.967723	0.919054	1	3		5.7			5.3	13.4			0.4	2.4			2.4	17.7			11.9	3.4
242117510	0.206579	0.349877	22	0.951	1.09238	1.14294	1.22808	0.999902	22		6.3		12.3	23.3			37	31.2			11.4	18.1			14.7	16.8
169244425	0.260232	0.405206	42	1.18142	1.24878	1.1426	1.38364	1.10922	10	32	9.2	27.7	9.9	33.3	34.8	32.3	44.3	31.2	55.4	54.9	39.7	16.1	73.2	58.3	18	19.9	42	23.6
115453345	0.875428	0.908097	13	1.11799	1.15431	1.14227	1.10481	1.11238	1	12		15			30.2	45.5			37.8	25.2			27.4	25.6			32.3	38.9
218188845	0.0224442	0.0920764	3	1.00546	1.18382	1.14218	1.03201	1.22073	2	1	0.7		7.7	20.2			7.8	20.6			13.1	9.9			15.5	7.7
222616995	0.00499307	0.0348413	32	1.05434	1.02865	1.1421	1.05387	1.02792	15	17	22.8	7.7	14.1	28.6	15.9	13.4	18.8	42.6	11.4	10.1	9.3	8.4	7.3	19.6	11.1	19.5	13.8	9.4
222616293	0.65907	0.754352	2	1.051	1.14059	1.14207	1.08086	1.24724		2		2.8			2.4	2.9			3.6	2			6.9	5.3			2.8	7.7
115485231	0.00165003	0.0163998	29	1.02733	1.08739	1.142	1.1204	1.05122	18	11	10.4	6.8	12.3	15.9	5.3	16.7	12.1	16.8	13	8	16.4	10.8	14.6	17.6	10	11.6	7.8	19
115445277	0.800601	0.857013	1	0.992	1.17571	1.14195	1.05552	1.07209		1
115454153	0.0642447	0.17725	7	1.14395	1.26992	1.14179	1.08214	1.30512	2	5	6.8	19.7	3.6	6.8	1.5	2	1.8	3.2	1.5	3.2	5.1	7.9	21.4	8.2	9.8	7.3	9.9	13.5
218191315	0.231694	0.375719	8	0.972	1.24681	1.14176	1.105	1.24492		8		10.7			36.3	39.4			46.2	8			24.6	33.5			21.7	23.3
115465886	0.0065541	0.0417072	40	0.928	0.941822	1.14164	0.954834	0.9323	17	23	13.9	15.2	14	39	10.6	18.4	35.6	26.9	26.4	12.4	9.8	10.2	10.2	10.5	14.7	18.8	11.3	9.7
115487952	8.70694e-05	0.00253152	36	0.96749	0.984496	1.14161	0.928788	0.944488	21	15	10.7	7.2	13.8	20.7	4.8	25.3	19.2	28.9	17.2	8.7	10.3	12.3	11.6	10.7	12.1	8.1	6.7	8.1
115458836	0.410568	0.550507	7	1.11096	1.11718	1.14159	1.00358	1.13957	4	3	1	47	4.4	12.4	3.3	84	12.6	18.2	23.9	29.7	6.1	10	14.3	16.1	6.5	3.4	27.5	32.2
115442577	0.213392	0.356975	3	0.975934	1.0465	1.1415	0.987604	0.942116	2	1	1.3		7.9	8.8			15.2	4.8			2.5	12.9			3.2	3.1
218192091	0.830507	0.878064	1	1.151	1.00747	1.14139	1.05343	1.02581		1
115475798	0.402162	0.543354	3	1.111	1.12465	1.14088	1.09008	0.916796		3		6.6			1.3	28.3			0.6	12.6			17	23.7			11.4	34.6
222622658	0.0638629	0.176741	1	1.293	1.36365	1.14047	1.40247	1.42047	1
115452201	0.000221861	0.00436729	16	0.937787	0.999403	1.14036	0.903143	0.910619	7	9	9.3	7.5	15	13.5	14.3	12.3	30	27	21.4	9.3	12.5	12.5	12.1	17.8	6	9.6	8.9	13.4
115467518	3.54968e-06	0.000454072	95	0.926784	0.966626	1.14006	1.02199	0.868454	53	42	7.4	7.9	8.8	12.2	8.7	15.8	12.3	12.3	13	8.7	6.5	9.4	9.7	7.6	5.7	8.9	10	14.8
122230613	0.0166236	0.0772256	26	1.12966	1.01841	1.13963	1.18366	1.05321	13	13	19.8	17.2	32.4	81	19.3	121.7	124.8	88.7	83	9.9	37.2	40.5	22.7	22.7	27.7	26.2	15.9	9.3
115474859	0.989969	0.99193	9	1.12645	1.22503	1.13947	1.17199	1.17787	5	4	14.9	25	13.1	13.5	90	73.2	6.3	5.5	66.9	5.6	6.4	19.5	61.3	72.2	18	16.2	84.5	26.5
125552834	0.19688	0.340402	16	1.08444	1.19368	1.13915	1.2899	1.33904	7	9	12.9	21	17.7	17.3	61.4	31.6	26.7	19.9	64.4	37.7	58	20.3	49.7	44.7	30.3	19.6	27.5	31.4
115478695	0.466813	0.600287	1	1.076	1.06429	1.13914	1.03637	1.20942	1
31126737	0.892798	0.92271	9	1.10532	1.02899	1.13898	1.64804	1.15193	8	1	31.4		36.3	41.6			18.6	48.9			20.6	16			44.1	26.9
115480143	0.172101	0.314374	5	1.08645	1.05803	1.13893	1.03257	1.11132	4	1	6.9		8.4	3.9			11.8	6.3			6.1	4.3			13.1	8.2
115461284	0.285264	0.432425	1	0.886	0.913221	1.13886	0.877991	0.969998	1
115477976	0.131581	0.269065	27	1.03388	1.00617	1.1386	1.06693	1.02945	12	15	9.2	6	25.6	12.2	19.9	12.8	17.3	20.1	9.5	5.3	7.7	13.5	7.7	19.2	12.3	19.3	9.8	18.6
222635545	0.0567901	0.163704	1	0.955	1.04868	1.13841	1.06877	1.16459	1
297605951	0.000146404	0.00330626	29	0.993365	0.952359	1.13814	0.978117	0.856679	14	15	4	3.9	8	5.2	6.3	17.2	15.4	7.9	11.7	9.4	3.2	5.5	7.5	7.1	8.2	11	7.6	9.5
115446507	0.0271575	0.102837	8	0.988485	0.99884	1.13811	0.949952	1.00747	4	4	4.4	2.1	6.8	2	1	5.5	15.4	5.9	18	6	3.5	3.6	3.1	4.6	11.1	8.7	8.7	0.6
218198828	0.509579	0.635279	2	1.176	0.98366	1.13809	0.916777	1.03895		2		7.9			24.2	17.8			18.9	18.9			17.4	28.4			14.8	28.8
115459790	0.467154	0.600287	5	0.908731	1.06053	1.13802	1.044	1.0749	4	1	6.4		3.2	1.3			9.6	4.5			6.8	10.3			2.4	8.2
115471897	0.773764	0.83732	4	1.18001	1.21128	1.13785	1.17106	1.12403	2	2	4.5	18.6	45.4	41.8	68.6	50	66.7	50.9	88.4	37.7	33.2	31.9	47	71.3	49.4	41.7	57.8	71.8
108862192	0.00195083	0.0185513	5	0.945999	0.929929	1.13756	0.931806	0.845608	3	2	12.1	10.1	8.7	8.9	17.6	20.3	26.6	8	5.9	19.2	4.9	7.7	4.5	4.7	7.5	4.7	18.7	20.6
53792604	0.0387032	0.129841	4	1.01432	1.12784	1.13732	1.00848	1.141	3	1	1.4		2.3	5.2			0.9	32.5			1.3	11			4.7	5.5
115441623	0.00902967	0.0518514	3	1.03279	1.16275	1.13707	0.917583	1.13987	1	2		11.1			4.9	5.6			2	2.5			3.5	18.1			12	18.8
218188319	0.205543	0.348707	2	1.146	1.03948	1.13696	0.92522	1.03028		2		0.3			7.7	0.9			5.6	0.2			2	4.5			1.5	2.2
218187127	0.866385	0.901592	6	1.01704	1.05511	1.13686	1.2019	1.1576	2	4	6.1	21.2	3.3	5.6	88.4	59.8	9.2	26.9	45.9	26.3	21.4	5.4	60.7	59.4	10.7	14.7	49.1	61.1
297603558	0.119104	0.252007	1	0.924	0.970292	1.13672	0.873304	0.913404	1
115466646	0.0182185	0.0815379	13	0.998064	1.07016	1.13667	0.948728	1.04019	7	6	2	0.7	3.4	3	12.4	10.2	5.2	5	8.6	9.9	11	2.9	11.9	16.5	6.8	5.7	8.1	12.4
57900359	0.549759	0.667602	2	1.16	1.17861	1.13615	0.908311	1.30057		2		23.5			10.1	68.3			94.4	10.5			7.3	13.5			22.6	35.6
115479225	0.709431	0.79088	1	1.154	1.32223	1.13608	1.21309	1.21669	1
115436236	0.0206501	0.0876027	10	0.956992	1.16159	1.13606	1.01407	1.21538	4	6	11.4	12.1	8.9	6	15.8	50.8	37.9	31	68.3	24.5	12.4	11.1	12.7	24.3	2.1	15.9	7.9	18.5
218191446	0.565595	0.680007	1	0.999	0.994167	1.13597	1.01944	1.05881		1
218196697	0.0558761	0.162593	1	1.049	1.02618	1.13563	1.13948	0.943039		1
125526546	0.196214	0.339863	1	0.87	0.939667	1.13552	1.17664	0.943389		1
115462193	0.34312	0.487186	16	1.004	1.10034	1.13549	1.17032	1.14901		16		5.2			14.2	11.7			15.8	10.4			13.2	12.6			9.8	7.8
115452651	0.721525	0.798279	2	1.1154	1.12113	1.13549	1.16817	1.20334	1	1
218184505	0.0951229	0.221254	2	0.972173	1.17441	1.13538	1.04792	1.16317	1	1
222635763	0.55362	0.670439	2	0.974589	1.14181	1.1352	1.16128	1.16992	1	1
297607421	0.56417	0.67891	1	1.129	1.17757	1.13488	1.10398	1.19334	1
222623966	0.8392	0.883378	1	0.966	0.966817	1.13488	1.14511	0.997904		1
108711789	0.0607177	0.170973	2	1.04284	1.16805	1.13457	0.990489	1.16165	1	1
115459204	1.59164e-05	0.00103232	2	0.873174	0.936434	1.13452	1.00312	0.85098	1	1
46806499	0.520581	0.645021	1	1.044	1.28587	1.13435	1.13524	1.32257		1
115457482	0.00844485	0.0492762	31	1.02396	1.02313	1.13427	1.02419	0.955456	16	15	11.7	11.6	19.5	12.6	11.2	21.2	11.2	15.9	17.3	12.9	12.7	16.3	16.7	8.8	11.1	18.6	8.2	17.1
40539102	0.1779	0.320056	8	1.04	1.0305	1.13385	1.01184	1.1059	8		9.1		12	22.4			43.9	33.5			3.9	8.4			11.5	11.5
115436602	0.106503	0.235488	2	1.022	1.44942	1.13351	0.955795	1.22208		2		32.5			53.4	43.3			50.9	25.3							29.9	31.2
115442153	0.0016458	0.0163899	10	0.675737	0.907437	1.13351	1.0346	0.563012	6	4	2.7	35.6	5.2	2.8	27.3	19.8	11.1	4.1	15.4	10.2	7.5	6.6	4	10.7	3.7	29.6	6.4	18.8
297720059	0.320949	0.466307	1	0.846	1.3308	1.13336	0.831826	1.08783		1
125544400	0.213247	0.35687	5	1.02062	1.07974	1.13308	0.924556	1.01383	2	3	1.6	13	4.9	13	29.3	6.7	15.1	31	22.8	16.1	5.5	12.6	4.8	11.6	6.3	15.9	35.7	12.9
54291811	0.000599953	0.0083541	10	1.4425	1.51479	1.13286	1.38137	1.30934	4	6	22.9	21.5	19	47	31.1	37.9	24.9	10.1	9.8	29	17	27.3	32.4	24.9	2.3	4.2	19.4	16.3
125598459	0.0115568	0.060461	35	1.00261	1.10084	1.13265	0.982286	1.1215	19	16	7.5	4.6	4.9	11	6.5	14.8	12.5	7	8.2	4.2	7.7	8.9	8	9.3	9.5	9.6	5.6	10.5
18997236	0.215787	0.360048	1	0.376	1.02664	1.13251	0.799682	0.911668	1
22296338	0.155292	0.296685	2	0.879	1.10034	1.13249	1.05595	1.05862		2		3.8			3.9	9.7			9.3	2.6			2.3	6.6			5.9	9.7
115447265	0.0136592	0.0672197	2	0.9	1.10961	1.13249	1.20116	0.987658	2		17.4		0.1	9.9			2.7	1.6			4.4	2.5			17.5	2.7
115439561	0.449568	0.58482	1	1.11	1.0962	1.13236	1.02253	1.13888	1
115466028	0.181873	0.324072	6	1.05776	1.08568	1.13235	0.940047	0.974788	5	1	2.5		6.3	6.2			16.4	12.7			4	3.4			4.3	5.2
47497883	0.611354	0.718263	1	1.328	1.24733	1.13233	1.08888	1.31393		1
115456287	0.576772	0.687209	5	0.978415	1.04482	1.13201	0.971091	1.09085	2	3	3.6	3.4	6.3	6.9	1.8	25.4	6.8	8.6	5.1	3.1	15.2	2.7	1.8	7.9	4.6	3.9	3.3	3.1
115435942	0.263607	0.40929	2	1.021	1.12345	1.13189	0.995422	0.990444		2		6.7			2.7	15.4			17	8.8			1.3	12.1			9.6	10.5
115465579	0.34418	0.488554	20	0.958418	1.01408	1.1318	1.01792	0.917821	9	11	8.4	34.1	33.6	18.3	74.9	18.4	56.9	14.8	65.2	72	12.4	36.5	37	106.1	13.8	47.7	39.5	78
15451548	0.101432	0.22939	4	0.903283	0.887928	1.13175	0.957842	0.966093	2	2	8.8	1.8	10.1	10.3	2.7	1	8.9	10.1	10.5	3.9	10	2.3	2.7	5.5	16.3	6.7	7.9	1.8
115449617	0.000831447	0.0103172	2	1.2775	1.43456	1.13173	1.67983	1.60881	1	1
297607275	0.238637	0.38253	1	1.095	1.32562	1.1315	1.15392	1.46052	1
115486787	0.0106657	0.0577563	2	0.991	1.11599	1.13149	1.06971	1.1455		2		1.3			4.2	1.6			13.2	5.8			14.9	0.6			3.4	2.5
125559841	0.206107	0.349428	23	1.04067	1.11008	1.13136	1.03477	1.19662	12	11	12.4	7.4	19.7	33.1	10.1	10.4	32.2	38.6	8.7	17.8	19.5	21.3	15	6.9	12.7	8.6	5.6	7.6
125590535	0.791845	0.850384	3	1.23784	1.22588	1.13117	1.01694	1.10641	1	2		7.7			8.3	74.7			28.5	7			9.4	20			30.1	27.3
115476250	0.019858	0.0857139	10	1.02618	1.16638	1.13105	0.966343	1.02219	4	6	9	15.5	8.3	38.1	13.2	12.5	29.8	44.8	16.2	15.6	9.7	12.4	37.6	19.8	6.4	11.6	8.5	2.7
115483518	0.766671	0.83178	1	0.953	1.13036	1.13071	0.953494	1.12408		1
115477084	0.150333	0.292177	2	1.019	1.30019	1.13029	1.07231	1.3661		2		14.8			13.5	106.1			100.6	3.7			16.3	3.5			21.5	12.2
115472251	0.0377185	0.127718	2	0.854	0.778701	1.12922	1.22633	0.684124		2		8.3			11.1	18.2			24.4	13.2			2.7	13.5			16.1	33.5
297596332	0.0928682	0.218032	2	0.837	0.966145	1.12899	1.18738	0.95477		2		5.5			0.3	14.8			10.3	5.5			14.6	21.5			7.9	0
115481216	0.000268331	0.00485745	16	1.11871	1.43906	1.12891	1.06776	1.63824	8	8	20.6	22.6	22.6	23.8	28.3	19	18.4	27.2	26.3	14	18	10.4	19.7	28.1	22.7	14.8	32.4	39.2
222624323	0.382198	0.525562	1	0.894	1.16494	1.12887	1.03492	0.872998		1
115484761	0.161209	0.303859	12	1.22993	1.29938	1.12878	1.15851	1.25281	8	4	19.6	32.4	46.5	48.3	64.4	119.7	62.1	38.4	104.8	52.1	38.2	21	25	45.5	40.8	25.2	40.3	43.9
125553174	0.145238	0.286139	2	1.336	1.13385	1.12877	1.1848	1.21586	2		0.5		0.1	7.6			27.7	19.4			1.1	1			6.2	4.2
218200667	0.0890326	0.213063	7	1.22272	1.25354	1.12872	1.16297	1.31145	5	2	11.5	6.4	18.3	20.6	1.2	12.8	16.5	12.6	3.2	5.3	11.2	6	9.7	0.9	7.7	8.4	16.4	17
115485265	0.296297	0.443342	1	1.2	1.2625	1.12872	1.04623	1.31168	1
115457788	0.0204391	0.0869651	14	0.982373	1.18993	1.12871	1.10721	1.24202	8	6	11.2	11	27.3	12.6	7.6	13.1	15.6	10.4	6.8	7.6	11.7	21.6	6.3	6.6	24.3	14.9	5.8	9.7
125544132	0.0192138	0.0837954	2	1.03305	1.14991	1.12841	1.04711	1.14063	1	1
115447527	0.00446897	0.0323027	3	0.928513	0.895672	1.12805	0.952924	0.888543	1	2		0.3			2.1	4.8			1.1	0			2.8	2			1.5	3.3
115472689	0.445499	0.581305	1	1.062	1.00852	1.1278	1.12921	1.04897		1
115451943	0.195196	0.339579	2	1.02195	1.09852	1.12777	1.02684	0.98614	1	1
218196637	0.354469	0.497919	1	1.122	1.17483	1.1276	0.863093	0.939923	1
218195569	0.349298	0.493878	12	1.054	1.065	1.12757	0.966323	1.033		12		11			19.8	17.5			27.1	15.4			9.7	11.4			15	13.2
115474489	0.539051	0.658361	2	0.856	1.1403	1.12749	1.05296	1.24778		2		60			3.4	23.6			9.6	19.7			73.4	0.4			6.8	3.7
115455173	0.733205	0.806545	5	1.02114	1.08931	1.12744	1.1952	1.172	2	3	9.3	11	13.2	32.8	1.6	7.8	22.6	26	8.4	7.5	1.6	4	0.6	15.9	11.8	5.1	4.9	1.8
50508347	0.0275839	0.103984	1	0.866	0.873338	1.1274	0.887387	0.798359	1
115483062	0.0864751	0.209922	15	1.06363	1.14863	1.12727	1.28627	1.277	6	9	9.2	12.7	11.1	43.3	19	8.8	63.7	49.5	77.9	9.3	16.5	11.2	8.4	29	24.2	25.9	10.3	23.9
125556018	0.538894	0.65836	4	1.055	1.11491	1.12695	1.05354	1.1363		4		2.3			2.5	2.2			8.4	1.6			1.7	4.8			3.5	11.4
115469912	0.498535	0.624589	12	1.00759	1.0909	1.12684	1.06721	1.08451	9	3	13.1	9.8	6.6	21.4	6.1	46.5	9.2	12.1	62.3	15	19.3	3.4	10.3	17	2	14.8	2.6	20.3
115484445	0.681226	0.770182	1	0.978	1.00168	1.1267	0.975263	1.07422	1
115439983	0.159123	0.301612	4	0.83	0.92241	1.1265	1.04448	0.989311		4		9.6			16.1	31.1			27	4.9			2.5	6.7			10	18.2
50428643	0.0184945	0.082435	1	0.934	0.947615	1.12649	1.02437	0.944974	1
115479703	0.742516	0.812979	2	1.06586	1.13158	1.12648	1.07671	1.03787	1	1
115477865	0.282506	0.429189	3	0.966	0.852211	1.12641	0.98838	0.904708		3		7.4			14.6	9.2			0.1	0.4			3.2	4.6			3.3	3.7
55296292	0.182583	0.324557	7	1.09297	0.968998	1.12626	1.11566	1.0481	3	4	8	10.5	15.2	41.4	9.2	43.9	33.3	18.6	37.3	16.9	4.6	10.2	2.5	13.7	6.4	2.7	8.4	10.8
115479931	0.973051	0.980025	6	1.14746	1.10622	1.12594	1.16722	1.20316	3	3	2.7	16	3	42	8.6	28.3	8.6	0.1	6.9	8.2	2.6	2.6	5.3	12.4	2.1	4.3	1.5	17
115467902	0.101882	0.229894	1	1.095	1.0731	1.12557	1.31583	1.21644		1
125604340	0.00137638	0.0143274	98	0.997982	1.06156	1.12556	0.979182	0.978083	53	45	11.7	11.3	7.9	14.1	11.1	18.2	22.4	15.3	11.8	14	14	10.4	10.5	10.5	11	12.3	11.2	10.3
55733898	0.166324	0.309006	5	1.3005	1.48178	1.1254	1.372	1.598	2	3	0.2	4.2	1.7	16.5	0.2	13.7	12.1	12.9	10.6	10.1	3	9.9	5	4.7	6.5	0.6	6.3	0.3
115443875	0.000175507	0.00372089	160	0.973926	0.942396	1.12539	1.01547	0.883133	86	74	5.9	7.4	8.3	14.5	8.6	13.2	17.3	16.4	22.6	8.5	6.9	9.4	8	8.5	8	9.8	5.8	12.1
218192493	0.75012	0.819093	12	1.007	1.25724	1.12534	0.99612	1.16997		12		22.9			17.3	69.3			69.3	19.6			20.6	24.5			21.6	30.1
115467362	0.212445	0.355944	11	1.08127	1.27185	1.12534	1.2612	1.18428	7	4	6.3	2.7	7.7	12.9	6.1	11.8	26.6	19.3	23	4.5	10	22.7	4.8	20.4	14	8	3	19.1
115455667	0.00820209	0.0485882	14	0.922804	0.908482	1.12468	1.1917	0.867403	8	6	5.9	8.2	17.3	70.4	26.4	83.7	49	24	66.6	18.6	5.8	7.8	17.3	17.9	20.3	32	8.1	26.6
115470957	0.0261318	0.10038	3	0.954646	0.900566	1.12461	0.957852	0.932844	1	2		7.2			10.6	3.5			7.5	8.4			6	4.7			6.5	10.3
115478070	0.0254681	0.0990337	7	0.981344	0.975225	1.12449	0.97695	1.02979	5	2	1.4	8.7	6.2	7	4.2	5.1	1.1	5.1	1.3	7.3	2.3	5.3	0.4	2.6	8.3	8.1	0.6	7.9
22002131	0.615272	0.721525	1	0.986	1.09885	1.12429	1.1298	1.11	1
115448083	0.296092	0.443305	2	0.963	1.06257	1.12412	1.06663	1.00693		2		4.7			10.3	17.1			1.4	23.6			19	25.1			27	32.8
110289196	0.000567675	0.00808976	43	1.00493	0.962646	1.12403	0.948659	0.885199	21	22	6.2	6.3	7.1	12.1	10	14.7	18.1	14.5	39	10	10	11.9	10.8	18.1	10.3	15.6	15.2	24.2
222629297	0.0183505	0.0819376	6	0.995499	1.17219	1.12377	0.978817	1.12829	3	3	5.9	8.1	17.3	9.4	2.6	1.9	0.5	3.6	11.3	3.9	3.8	19.5	9.4	8.7	7	13.3	8.5	3
110288774	0.00563339	0.037898	6	0.833	0.932987	1.12349	1.00707	0.953646		6		3			14.8	10.4			19.1	13.1			2.5	14.6			19.2	24.7
115489016	0.0127804	0.0648508	2	1.12	1.33731	1.12348	1.00051	1.17845	2		1.3		4.5	8.5			24.7	11.1			1.1	4.7			2.9	3.6
149391087	0.673691	0.764686	5	0.992536	1.18439	1.12322	1.09536	1.06667	1	4		21			11.6	21.5			11.1	31.3			24.4	28.4			9	9.5
115456623	0.00681344	0.042979	18	0.962468	1.0009	1.12322	1.02803	0.938935	9	9	10.6	6.8	8.9	12.9	4.4	9.2	3.5	9.1	6.2	13	6.5	5	10.7	5.2	4.9	5.6	7.7	11.7
115477294	0.725439	0.801134	4	1.05894	1.05491	1.12313	1.02895	1.02694	2	2	0.3	0.2	1.1	3.2	5.2	30.7	6.4	3.9	32.5	5.1	0.7	0.2	7.5	13.8	3.2	4.2	6.5	10.4
115451627	0.858018	0.897283	1	1.143	1.0947	1.12308	0.916538	0.997635		1
222632561	0.464382	0.59855	4	1.09588	0.995235	1.12286	1.12648	1.23985	3	1	7.6		9	35.5			78.4	32			21.5	3.1			17.8	0.4
218187597	0.00082137	0.0102348	46	0.950484	0.993105	1.1228	1.00851	0.960935	22	24	8.5	7.9	11.9	23.8	11.3	8.1	19.9	18.4	28.9	16.4	8.2	8.5	15.5	15.9	7.8	9.2	8.1	13.8
115437144	0.0122952	0.0634709	2	1.07724	1.00618	1.12257	1.02892	1.04272	1	1
108709425	0.401347	0.542601	5	1.018	1.11635	1.12252	0.976705	1.16171		5		19.1			20.3	10.2			22.1	2.9			3.8	17.2			15.8	11.7
115467810	0.902864	0.928749	3	1.054	1.12897	1.12236	1.133	1.28729		3		6.2			29.7	29.8			39.2	29.3			1.8	11			14.2	34.2
115457484	0.288346	0.435316	4	0.945	1.03908	1.12235	1.21009	1.0083		4		6			6.1	47.9			22.4	25.3			16.5	8.8			9.4	12.8
125526906	0.976061	0.982191	4	1.0644	1.01814	1.12223	1.00763	1.09378	2	2	8.7	0.1	8.4	8	20.6	22.6	1.9	3.1	27.5	66	9	0.8	1.9	83.6	4.4	8.4	2.8	18.1
297721329	0.298163	0.444434	13	1.03081	1.14904	1.12221	0.984665	1.04282	6	7	7.5	15.8	14.9	12.9	27.5	30.8	18.7	31	26.6	10	13.8	13.8	8.3	19.2	26	22.2	23.2	26.7
37806289	5.63578e-05	0.00190076	12	0.918499	0.87354	1.12212	1.00864	0.836745	7	5	7.8	4.6	11	11.9	2.4	7.6	29.5	10.2	16.5	9.9	13.3	13.8	11.9	14.9	5.1	7.4	4.2	7.9
115438617	0.0760421	0.194488	19	1.01999	1.06629	1.12209	1.094	0.959658	11	8	11.1	8.7	18.4	22.4	9.6	20.2	32	21.1	17.2	11.3	14.2	15.2	13	10.7	12	22.3	12.8	4.9
108710487	0.110707	0.23996	2	1.00397	0.955529	1.12209	0.999983	0.898029	1	1
218196936	0.936591	0.954818	4	1.01537	1.21471	1.12189	1.11354	1.20156	3	1	12.9		0.9	5.2			4.3	28.8			7.3	1.7			1.5	2.6
13560275	0.0839652	0.205506	10	1.02469	0.969172	1.12165	0.993851	0.95068	7	3	5.4	6.4	9.8	9.8	16.7	20.7	6.4	10.2	13.1	11	5.5	8.3	8.6	11.2	10.4	10.7	26.9	19.4
222618630	0.326681	0.470715	2	0.903689	0.948742	1.1216	1.06504	0.99529	1	1
125524744	0.0307961	0.112072	136	0.980783	1.05575	1.12141	0.986763	1.03715	72	64	6.9	10.8	9.6	20.7	10.1	28	28	23.4	23.3	8.4	11.4	11.9	10.7	6.9	9.1	13	11	13.8
115434854	0.0416515	0.136297	15	1.03247	1.04292	1.12118	0.970423	1.01671	8	7	8.3	9.7	10.9	33.6	17.9	23.1	53.3	49	33.9	15.9	15.1	18.7	11.2	20.6	22	18.6	4.6	5
297597102	0.907916	0.932809	4	1.084	1.19904	1.12084	1.10732	1.02508	4		38.6		79.6	101.6			116.4	99.6			83.7	53.2			81.7	36.8
26106014	0.716663	0.794764	7	0.965793	0.997193	1.12051	1.06771	1.12838	2	5	16	5.6	28.4	41.4	11.5	53.4	38.3	25.8	40	5.5	36.3	21	7.5	5.6	53.2	28.9	1	29.2
115465475	0.1609	0.30351	4	1.1631	1.21275	1.12038	1.03528	1.22881	2	2	11.9	11.5	19.1	13.9	27.3	31.5	10	11	8.4	1.6	22.5	9.3	18.1	32.4	7.1	15.6	36.1	38.1
222622454	0.56737	0.680789	3	1.084	1.18957	1.1196	1.11995	1.21334		3		1.2			4.6	14.3			3.9	2.5			6.6	3.8			11.4	16.1
46390045	0.30716	0.452511	2	1.006	1.02931	1.11956	0.916333	0.839113		2		2.9			1.3	5.2			8.3	2.7			1.9	17.1			8.4	16.1
298351827	0.0389054	0.130173	2	0.95311	1.11479	1.11925	0.895694	1.03055	1	1
218197263	0.406941	0.547187	5	0.965413	1.13016	1.11918	1.0323	1.20025	3	2	1.3	24.9	15.2	3.4	3.7	17.3	34	5.8	18.3	12.6	64.9	23.6	21.5	17.2	10.8	1.9	23.3	12.9
218185500	0.0193013	0.0840656	29	0.90345	0.915741	1.11915	0.947611	0.748522	14	15	9.8	7.7	20.3	42.7	7.7	14.9	41.9	38.4	12.1	12.1	18.8	22.2	11.5	12.1	10.4	22.2	10.7	12.8
50080306	0.331082	0.474758	3	1.02082	1.00051	1.11894	0.892803	0.995239	2	1	4.8		6.1	7.4			0.5	4.1			11.9	3.1			5.4	3.7
115480413	0.0133949	0.0665111	2	0.987998	1.04115	1.11883	0.851883	1.0139	1	1
218197714	0.258964	0.403728	1	0.837	1.03527	1.11841	1.05208	1.15318		1
19920113	0.151572	0.294059	8	1.04539	0.961007	1.1183	0.999292	0.854755	3	5	22.6	13.6	20.2	6.1	5.2	8.3	17.3	14.6	19	9.6	0.7	17.2	4.3	9.5	34.9	92.5	7.5	7.2
115487650	0.507579	0.633496	3	1.04492	1.10911	1.11813	1.09481	1.19222	1	2		4.6			1	8.2			17.7	5.1			3.8	6			2.5	4.6
353685096	0.315228	0.460908	12	1.1	1.09375	1.11804	0.884206	0.889603	6	6	16	15.4	30.4	12.7	8	74	17.2	16.4	35.5	22.3	10.8	18.5	6.5	14.1	30.5	20.7	13.4	15
52076022	0.483373	0.614573	2	1.022	1.2995	1.11798	1.13217	1.2729		2		4.2			0.2	2.7			1	4.4			14.3	1.8			8.5	0.8
56202189	0.0252769	0.0985176	5	0.962	0.974494	1.11784	0.881449	1.02153	5		1.1		5.9	7.5			13.8	7.1			6.1	3.3			7.6	5.3
115477899	0.925335	0.946476	3	1.088	1.07997	1.11738	1.05272	1.09862	3		4.6		21.9	26.9			29.2	17.7			2.4	9.7			10.7	10.2
115480625	0.955	0.967487	2	1.116	1.15758	1.11734	1.1494	1.18098		2		12.3			13.4	12.3			40.1	14.1			9.9	3.8			14.7	16.3
115451277	0.17187	0.314303	9	1.10349	1.16388	1.1168	1.02133	1.12516	5	4	1.6	3.3	8	2	0.6	2.9	5.4	14.4	4.2	4	7.8	9.3	0.3	2.7	9.7	12.8	5.3	5.9
52076692	0.0275475	0.103984	32	1.03241	1.05303	1.11674	0.988899	1.03646	17	15	9.3	6.9	9.2	8	4	11.2	17.4	14.9	9.8	9.4	12.1	9.3	10.8	9.2	8.5	16.2	8.8	10.3
125536099	0.00734445	0.0449745	6	0.89592	0.907041	1.11635	0.910199	0.781555	3	3	0.4	5	3	9.5	8.1	46.6	2.1	15	78.9	12.6	1	6.1	27.7	1.4	0.8	7.8	3.2	12.6
218202664	0.0977227	0.22431	3	1.00552	1.14852	1.11589	1.11723	1.17388	1	2		1.6			7.1	10.9			12.9	4.7			8.4	9.8			4.9	3.4
222639845	0.897088	0.92578	6	1.031	1.11205	1.11581	1.0757	1.09448		6		6.2			6.3	6.3			4.7	5.7			10.6	9			5.2	11.2
125531572	0.131214	0.268655	1	0.858	1.2278	1.11572	1.07851	1.1168		1
125570679	0.106483	0.235488	8	1.059	1.1337	1.11542	1.06249	1.17049		8		4.4			5.5	8			12	8.4			11.9	2.1			13.5	14.6
218189307	0.00698487	0.0435715	8	0.974094	1.05581	1.11513	0.988936	0.848612	4	4	11.2	7.6	10.2	11.2	11.9	12.8	13.4	15.3	10.3	11.6	6.8	8.5	6.5	11.6	7	4.5	10.3	13.4
115480089	0.0387289	0.129841	4	0.935187	0.917512	1.11496	1.10306	1.09389	1	3		0.7			2.7	20.1			9.8	4.1			1.4	5.6			12.8	2.1
218190507	0.235025	0.378901	9	1.16625	1.1304	1.11493	1.27798	1.28298	2	7	6.2	13.1	24.6	12.3	32.8	13.3	0.2	13.1	21.2	10.4	17.6	4.6	32.2	32	3.8	15.7	12	24.7
222624672	0.00821921	0.0486327	9	1.01061	1.19202	1.11484	1.0125	1.17183	7	2	10.2	11.1	10.5	7.9	16.5	8.7	10.1	10.3	8.2	17.8	12.6	10.6	13.7	8.9	12.4	8.9	12.3	12.6
218188631	0.0041504	0.0310146	27	1.12225	1.306	1.11475	1.21756	1.4228	15	12	18.4	16	24	41.4	26.7	60.6	39.5	22.9	33.3	16	32.2	22.5	34.9	37	21.2	25.5	34.3	32.3
2253278	0.0166669	0.07735	2	0.896	0.715997	1.11452	1.19068	0.594507		2		5.6			2.9	5			11.1	0.4			4.7	11.6			15.7	25.2
125548535	0.0946065	0.220458	1	1.766	2.39155	1.11449	1.74895	3.12389		1
21321787	0.525367	0.648727	1	0.972	1.05591	1.11415	1.13145	1.09201		1
115453643	0.371808	0.516043	1	0.95	1.64333	1.11411	1.122	2.69421	1
115452405	0.143625	0.284049	2	1.09371	1.03985	1.11398	0.976406	0.935569	1	1
115434308	0.23514	0.378965	21	1.018	1.05443	1.11344	0.998615	1.05838	10	11	6.1	9.1	9.6	35.7	7.4	22.9	49.5	51	20.3	9.9	6	19.4	12.2	8.9	15.3	15.5	8.8	16.4
115469944	0.242624	0.386715	5	1.02838	1.23097	1.11229	1.08192	1.13272	3	2	6.6	1.5	9.8	193.2	5.1	35.2	176	163.3	24.5	4.6	33.7	20.4	7.8	5.3	7.2	9.4	2.8	14.6
218199516	0.288003	0.434928	8	1.038	1.16491	1.11222	1.05587	1.03903	4	4	11.7	1	12.2	10.8	3.6	14.7	12	5.6	9.3	10.8	11.8	1.6	3.8	3.8	2.2	20.8	11.2	12.5
115434270	0.870833	0.904258	3	1.06529	0.997691	1.11213	1.05084	1.00522	2	1	4.4		11.1	29			16.5	11.1			2.3	6.2			3	8
115448303	0.309777	0.455305	13	1.09246	1.189	1.11211	1.02781	1.13752	7	6	16.7	8.4	20.9	16.3	21.7	6.9	7.9	7.3	17.1	3	8.7	11.5	5.5	17.4	13.3	21.1	19	7
222622363	0.0469345	0.146118	8	1.04027	1.14701	1.11202	0.983753	1.06204	5	3	7	5.3	4.4	2.3	16.9	6.9	5.1	4.3	27.4	4.1	16.9	5.9	10.5	2.1	5.6	3	5.4	0.3
115476296	0.125311	0.260455	2	0.911	1.0283	1.11139	1.00555	1.02774		2		7.9			1.5	25.5			24.8	8.9			10.2	12.7			11.2	16.8
125542023	0.20546	0.348683	7	0.991394	1.06975	1.11137	0.989558	0.985015	5	2	5.6	4.7	13.5	10.3	14.2	24.3	5.7	2.8	19.3	5.4	6.1	0.6	0.7	16.2	4.1	4.8	7.1	21.8
115473055	0.638964	0.740555	9	1.03031	1.08759	1.11117	1.01324	1.09897	4	5	2.5	5.3	5.4	3.9	7.3	12.3	17.7	5.1	26	11.9	5.3	10.3	5.5	5.2	1.2	6.2	6.1	13.9
115470082	0.000766248	0.00981379	16	1.31548	1.60337	1.11103	1.32291	1.87267	10	6	13.3	16.1	10.8	20.3	12.8	18.9	10.2	10.2	14.5	14.2	4.9	10.5	6.4	16.5	19.3	21.5	15.6	23.9
53791583	0.0906622	0.215434	1	0.97	0.857507	1.11078	1.15015	0.98258	1
115439017	0.324663	0.469009	5	1.0734	1.13237	1.11075	1.05002	1.11611	2	3	9.3	4.6	7.3	8.4	0.8	2.5	5.3	4.3	0.8	4.8	8	4.1	8.7	8.6	1.8	0.7	2.4	3.2
115452565	0.0236985	0.0948901	5	0.99159	0.993932	1.11056	0.915081	0.821092	3	2	13.4	27.1	10.3	10.2	24.8	37.6	22.4	18	11.1		11	10.9	55.9	24.3	8.4	9.2	47.3	34.9
33390912	0.351622	0.495503	3	1.256	1.43824	1.11021	1.13587	1.36178		3		23			21.1	6.5			12.6	16.4			5	25.5			36.8	2.2
222636579	0.00197178	0.0186105	5	0.899	0.830294	1.11001	0.806999	0.746452	5		5.4		5.4	18.3			8.3	24.1			5.9	3.8			6.9	9.1
218188827	0.255234	0.400235	5	0.980835	1.04303	1.10942	0.949944	0.984272	1	4		8.2			16.4	4.6			13.6	3.4			16.3	9.2			19.7	7.9
218200636	0.000551495	0.00792618	31	0.966677	0.955958	1.10939	0.955464	0.911424	16	15	12.4	8.1	8.8	21.3	8.8	18.8	23.1	19.9	20	14	11.4	11.6	9.4	15.4	8.8	11.4	15.3	18.6
48716647	0.179094	0.320523	1	1.024	1.0554	1.10938	0.957259	0.959531	1
29466966	0.0789537	0.198522	2	0.928	1.14937	1.10929	0.65591	0.930477	2		19.2		56.6	71.3			75.8	82.4			85.6	10.2			27.1	52.3
215715372	0.0871893	0.210767	2	0.837	0.862942	1.10909	0.935995	0.759152		2		3.9			6.7	9.4			12.7	8.5			6.5	12.7			10.4	4.4
108864141	0.00541693	0.0367349	3	0.858718	0.858369	1.10902	0.836535	0.801681	2	1	5.7		5.7	4			26.2	4.7			18.5	31.8			0.2	18.8
115467370	0.256025	0.400711	14	1.04532	1.10084	1.10867	1.04071	1.01906	8	6	3.8	16.9	13.2	15.3	5.5	21.9	17.5	17.2	26.4	10.5	14.9	6.6	17.6	23.6	4.9	18.8	20.8	16.6
125544746	0.010325	0.0567147	23	1.01356	1.15173	1.10862	1.24991	1.26939	16	7	15.9	24.4	37.2	19.4	32.9	24.1	28.3	24.1	33.1	34.1	32.5	24.2	53.1	58.1	25.6	25	50.5	28.8
125571145	0.0742895	0.192074	20	0.972	0.993516	1.10859	0.930946	0.9535	20		5.7		6	8.1			11	8.4			6.3	6.2			8	10.4
297607768	3.80487e-07	0.000213876	19	1.24247	1.87062	1.10851	1.40028	2.90345	8	11	13.8	17.1	71.4	90.9	28.8	40.6	21	15.1	23.1	15.4	39	45.4	7.4	23.7	120.3	94.5	56.6	64.6
222632779	0.0869224	0.210402	3	1.54491	2.1872	1.1085	1.35565	1.64039	1	2		37.9			63.9	56.4			111	2.3			0.1	9.3			47.3	9.7
218201973	0.340089	0.484787	1	1.186	1.11212	1.10843	1.48779	1.24479		1
115438482	0.385602	0.528089	16	0.936	0.988737	1.10829	0.944936	0.940452		16		8.6			12.4	16.9			16.7	16.9			8.5	7.1			6.5	10.5
134035354	0.0100074	0.0555127	1	0.964	0.918415	1.10818	0.899358	0.869979		1
218197638	0.537675	0.657188	3	1.195	0.878699	1.10797	0.749308	1.09243	3		31.6		50.1	27.9			6.1	1.2			61.3	30.7			15.4	44.7
115439621	0.0233327	0.0939984	17	0.94917	0.700001	1.10792	0.741432	0.517838	7	10	10.1	16.5	12.6	24	13	78.6	12.5	16.1	140.6	12.6	25.6	9.3	17.2	26	24.8	31.8	21	27.5
297611333	0.559702	0.674978	10	1.166	1.22511	1.10787	0.995023	1.25101		10		19.1			29	49.1			31.7	10.4			24.1	20.8			35.3	47.9
125561984	0.0754981	0.193586	2	0.512	1.03626	1.10773	0.334978	1.07048		2					71	19.9				16.5							30.8	37.1
48716537	0.0380345	0.128363	1	0.84	0.883458	1.10735	1.4458	1.22934		1
115465323	0.124924	0.259864	172	0.961016	1.06778	1.10726	1.00077	1.01761	158	14	11.7	9.9	12.1	24.6	14	10.4	24.5	23.6	13	10	10.6	13.3	11.8	9.6	12.2	15.6	11.3	15.7
115438705	0.226328	0.370782	1	0.959	0.973484	1.10711	0.998395	0.978	1
20219036	0.399963	0.541599	1	1.109	1.17757	1.10697	1.23167	1.22939		1
45735954	0.728712	0.803521	1	0.932	1.06163	1.10677	1.15477	0.865492		1
34394454	9.6548e-05	0.002645	6	0.873787	0.850115	1.10652	0.826237	0.709896	4	2	7.5	3.8	8.9	7.4	2.4	11.2	12.3	15.6	11.2	3.6	9.9	8.2	3.6	18.6	4.5	7.2	9.5	33.2
108862678	0.00756072	0.045808	3	0.95147	1.03359	1.10646	0.998981	0.947213	1	2		4.2			13	2			6.6	9.2			13.2	19.6			24.7	2.4
125547293	3.21179e-06	0.000451346	100	0.855992	0.824311	1.10636	0.898216	0.695489	48	52	11.5	13	14.5	12.7	12.4	20.6	29	20.4	33	15.9	10.8	12.7	10	18	11.3	17.4	13.4	20.8
297723641	0.154519	0.296426	5	1.02345	0.952571	1.10628	0.96037	1.06247	2	3	4.7	18.6	4.3	8	2.5	8	10.7	17	19.2	7.3	12.2	13.9	11	26.2	17.4	5.2	0.4	2
222616294	0.950545	0.964942	1	1.124	1.16134	1.10625	1.12266	1.06179	1
115473331	0.0495313	0.150951	32	0.992266	1.02377	1.10619	1.00022	0.924502	16	16	11.6	6.6	11.9	15	16	10.8	11.5	10.2	9.7	11.7	9.5	10.7	14.9	22.6	5.1	21	10.9	24.9
222637532	0.772619	0.836797	1	1.22	1.345	1.10605	1.13255	1.30779	1
115454659	0.649634	0.747611	13	1.02247	1.10965	1.10605	0.98436	1.07006	8	5	13.9	11.9	16.6	22.7	10.6	11.9	13.4	31.5	10.9	5.8	12.7	15.8	6.1	3.5	8.8	21.9	11.3	6.8
158513648	0.0104439	0.0569965	7	0.955	1.00689	1.10604	0.8665	1.06432		7		5.4			6.4	20.5			18.2	11.7			10.5	4.4			11.7	20.4
218189812	0.0112275	0.0596578	3	0.964793	1.008	1.10586	1.048	0.832926	2	1	23.1		16.8	21.8			14.4	10.5			6.7	6.6			25.7	19.6
115444157	0.667694	0.760267	3	0.971912	1.02333	1.1052	1.063	1.0319	1	2		13.9			8.3	18.6			2.8	14.5			0.8	14			1.6	14.4
115484239	0.370893	0.515056	12	1.11111	1.06516	1.10479	0.971459	1.01481	6	6	22.3	5.3	35.9	72.2	27.4	30.6	94	66.1	46.1	34	46.2	13.8	37.6	26.3	52.3	29.6	21.9	34.4
115453089	0.0118346	0.0616949	5	0.950276	0.839054	1.10471	1.18536	0.937991	3	2	2.3	4.1	0.3	31.7	7.6	41.8	41	42.7	45.1	7.7	6.4	2.7	14.8	12.2	14.4	2.5	4.7	4.9
115441825	0.0535934	0.158998	15	0.988605	1.04452	1.1046	0.971361	1.07975	6	9	8.2	9.7	5.5	13.1	16	16.6	3.4	7.6	28.5	20	14.6	8.3	10.7	22.1	11.9	14.8	8.9	10.1
115437210	0.178041	0.320195	1	1.007	1.02082	1.1045	0.998833	0.964995	1
108710175	0.0106745	0.0577563	16	1.02847	1.24135	1.10443	1.10757	1.34125	8	8	10.3	7.9	12.3	16.9	18	11.4	17.5	15.1	12.2	14.5	10	4.3	8.6	5.2	13.3	14	14.9	29.9
115434476	0.0826113	0.203735	8	0.981492	1.02925	1.10443	1.04257	1.00139	3	5	7.4	6.5	0.6	4.6	7.4	1.3	8.3	2	16.6	9.3	10	2.8	5.2	8.9	11.5	0.2	4.8	8.6
115446723	3.44481e-05	0.00146716	11	0.975818	0.890491	1.10426	0.996447	0.83166	5	6	2.7	3.5	5.2	5.1	5.8	3.5	9	10.8	8.4	10.3	5.4	4.6	3.2	12.2	15.9	13	5.6	22
115448897	0.0200588	0.0859744	1	1.05	1.43448	1.10424	0.899166	1.18525		1
115473743	0.280122	0.426592	9	1.06949	1.13931	1.10402	1.03367	1.13859	5	4	4.3	6.2	20.6	27.2	14.5	5.4	34.7	10.2	5.1	14.9	9.3	19.5	15.3	12.8	12.2	13.4	13.6	8.5
125543328	0.14923	0.290919	27	1.05652	1.15655	1.10384	1.15741	1.20565	10	17	17.4	21	18	22.1	23.5	22.6	13.2	16.5	21.4	9.9	12.9	28.5	7.8	15.7	18	20.8	17.7	20.3
149391313	0.000211043	0.00422003	13	0.900991	0.822978	1.10368	0.836194	0.741827	8	5	6.5	6.6	4.7	11.8	10.8	7.7	11.8	19.2	7.3	3.6	4.2	5.1	6.1	2.6	7	3.9	5.7	5.9
34015153	0.0150447	0.0722116	4	1.074	0.968261	1.10327	0.951428	0.860693	4		1.5		4.4	14.7			10.8	5.9			11.8	6.7			4.1	8.9
53791994	0.226072	0.370489	9	0.874	1.34274	1.10317	1.28897	1.08311		9		17.6			13.2	19.6			14.9	6.9			26.2	18.3			13.1	9.7
218194064	0.0705036	0.185753	3	0.973	0.965999	1.10316	1.03149	0.996276	3		0.8		0.3	2.4			3.9	3.7			2.5	4.2			3.5	9.5
125537045	0.132212	0.269484	23	1.0108	1.01493	1.10276	1.01584	0.934513	12	11	9.6	5.5	16.7	19.3	10.7	8.2	19.7	16.5	9.2	5.4	14.7	11.3	6.7	7.1	18.2	14.2	6.4	8.5
218189103	0.234033	0.377542	6	0.958	0.995108	1.10225	1.02934	0.956951	3	3	5	9.2	1.1	9	0.6	1.4	30.7	22.3	0.9	5	0.7	5.3	4.9	0.4	4.2	3.2	1.1	8.3
115459038	0.262601	0.408015	1	0.981	1.13441	1.10189	1.04232	1.09938		1
218192991	0.554719	0.671026	1	0.935	1.0216	1.10183	0.979541	1.0245		1
115474811	0.000454748	0.00688794	24	0.934307	0.898972	1.1018	0.951432	0.873989	13	11	5.7	4.5	10.3	7.1	15	26.4	17.7	5.2	19.3	7.8	7	10.9	13.8	13.7	15	15.8	12.7	23.3
297601085	0.324457	0.469009	11	0.88933	0.891501	1.10175	1.09317	0.919568	4	7	8.6	8.7	9.4	12.1	4.5	20.9	39.1	12.6	20	13	13.1	9.9	15.7	16.9	6.2	12.1	9.8	7.5
222624058	0.0224378	0.0920764	2	0.962995	0.905327	1.10155	0.77291	0.724609	1	1
125524074	0.635852	0.73819	7	0.993	1.02496	1.1014	1.06832	0.920489		7		12.5			13.8	7			20.3	14			15.8	6.8			7.8	8.1
218202452	0.741989	0.812915	1	0.929	1.10102	1.10137	0.977597	0.964756		1
218194884	0.131092	0.268655	6	0.982405	1.03834	1.10123	0.894399	0.950142	5	1	7.7		4.6	20			19.6	13.6			2.8	9.2			5.8	7.7
94960533	0.313198	0.459001	2	1.03102	1.12798	1.10117	1.00585	1.14141	1	1
115444921	0.495733	0.622465	5	1.1315	1.0315	1.10066	0.971756	1.0514	2	3	4.8	11.6	1.3	35	3	27	46.5	34.6	0.2	2.2	8.9	10.1	5.4	5.1	9.6	3.8	3.6	4.7
115453831	0.574306	0.6856	1	1.306	1.20998	1.10048	1.29261	1.21972		1
115458588	0.559598	0.674978	24	1.04241	1.07408	1.10039	1.0299	1.07636	9	15	10	6.4	7.3	5	13.1	23.4	13.1	15	20.8	3.9	6.7	3.9	10.6	9	7.1	3.8	8.1	16.5
77553869	0.540136	0.658604	1	0.97	1.08963	1.10023	0.829951	1.1932	1
75298566	5.05156e-05	0.00182377	38	0.898476	1.06838	1.10018	0.948893	0.935049	20	18	6.6	11.6	6.9	15.6	10.4	14.7	23.9	24.3	21.2	8.7	10.8	11.5	4.8	9	11.8	12.3	7.3	7.6
125588541	0.538069	0.65751	7	1.015	1.19482	1.10013	0.980745	1.1412		7		5.9			9.5	20.2			41.3	7.8			14.1	10.6			23.2	20.9
115449637	0.18199	0.324072	2	0.994	0.831457	1.1001	1.04616	0.804496		2		7.2			1.6	18.3			9.9	1.1			12.8	16.8			11.7	7.1
222625883	0.0372332	0.126843	25	0.982963	1.06277	1.09962	0.951082	0.963859	12	13	25.4	9.7	14.6	23.6	13.8	53.8	27.2	20.3	40.7	18.7	16.5	21.9	26.9	26	27.2	14.3	18	24.7
222616707	0.028108	0.104712	4	1.099	0.962275	1.09948	0.85128	1.06517	2	2	8.8	6.4	2.5	14.5	20.5	24.8	12	5.2	5.5	2.5	12.2	17.6	32.7	11.4	6.3	15.4	18.1	8.7
115452867	0.446968	0.581887	3	0.846513	0.861203	1.09943	0.9819	0.924201	2	1	1.1		8.9	30.4			33.6	37.4			11.1	6			10	2.4
125539847	0.138408	0.277639	3	0.929	1.03116	1.0991	0.869182	0.9819		3		1.1			1.7	2.7			2	4.3			1.4	13.6			0.8	9.4
115443671	0.00383777	0.0293282	3	0.991915	0.941772	1.09865	0.975343	0.919225	1	2		4.9			4.6	8.3			7.1	5			2.4	0.6			2.2	10.5
218196890	0.0504794	0.152779	8	0.974899	1.12531	1.09861	1.06336	1.08088	4	4	12.5	8.1	17.6	38.5	1.9	26.3	39.6	34.2	33.1	5.4	10.7	21.7	0.9	6.7	16.5	24.8	3.1	3.2
115443731	0.351035	0.495301	5	1.07798	1.16747	1.0986	1.17613	1.29462	3	2	7.8	7.8	3.9	26.3	13.4	40.6	24.7	2.4	9.5	27.1	5.9	13	16.4	15.1	16.6	8.8	3.2	5.4
115459800	0.6468	0.745198	28	1.07643	1.08168	1.0986	1.05574	1.0444	16	12	5.9	7.8	6.8	18.1	16.5	28.9	13.5	7.3	29.1	14.8	5.9	7.1	10.4	16.5	13.1	14.4	16.3	23.9
115448167	0.163926	0.306241	5	0.896	0.954698	1.0985	0.868323	0.894766	5		4.7		7.2	15.9			17.3	7.9			14	12.3			9	10.7
222612577	0.210645	0.354508	8	1.115	1.0905	1.09841	1.12733	1.22463	8		8.1		15	26.6			45.4	42.4			20	10			10.9	9.1
115447367	0.119236	0.25218	136	0.992464	1.07113	1.09818	1.02315	1.05536	65	71	8.7	10.1	12.9	31.4	9.1	21.1	33.5	32.5	20.6	10.7	11.1	13.2	9.9	10.1	9.3	8.7	8.9	9.1
115464287	0.131432	0.268869	2	0.945	0.939232	1.09774	1.00657	0.897991		2		11.4			21.4	12.9			29.4	18			19.7	5.5			34.2	20.1
115483875	0.536406	0.656111	11	1.0049	1.05408	1.0976	0.994116	1.00052	7	4	8	10	3.8	11.6	15.3	10.8	11.9	16.2	6.7	6.2	8.7	12.8	10.3	11.4	10.3	7.5	10.8	3.2
115440161	0.25803	0.402644	7	1.00177	1.04266	1.0971	0.991443	0.936638	5	2	8.8	14.5	20.9	24.9	9.7	1	18.6	8	15	15.8	26.5	39.6	4.5	3.1	52	29	3.3	22.9
218196150	0.0950941	0.221254	1	1.045	0.971799	1.097	0.8857	0.860092		1
149392657	0.00952996	0.0537667	2	1.046	0.903707	1.0967	0.842738	0.736376	2		5.9		8.3	4			8.4	4.4			0.7	6.7			4.1	6.4
32488704	0.971768	0.979317	29	1.03537	1.13057	1.09667	1.07796	1.11378	12	17	22.8	10	39	40.3	9.5	22.9	65.1	27.2	25	14.7	42.8	37.7	24.6	21.2	39.2	32.2	10.3	17.7
297596049	0.280033	0.426584	15	1.03028	0.889272	1.09652	0.843885	0.926945	8	7	5.1	20.6	14.1	38	23.4	25.7	86.6	48.6	63.4	18.6	12.7	17.4	10.4	36.4	19.1	11.1	3.8	16.7
115479657	0.000651341	0.00881052	12	0.954497	1.03493	1.0965	0.978086	0.940503	7	5	3.1	9.3	15.9	12.1	17.3	15.9	10.2	11.1	19.6	4.9	10	16.5	6.1	10.3	13.2	10.1	12.2	23.8
115471921	0.1621	0.305084	1	1.045	1.03711	1.09649	1.0249	1.02545		1
115463777	0.617121	0.72265	2	0.990145	1.02847	1.09644	1.01021	1.03289	1	1
115482792	0.000118449	0.00290861	105	0.958236	0.856197	1.09627	0.884618	0.744577	53	52	5.4	7	8.5	8.5	8.1	10.2	18.2	10.1	14	6.1	7.4	7.2	7.6	6.5	8.4	14	7.6	10
125552095	0.232303	0.376071	3	1.37551	1.27721	1.09608	1.96296	1.28506	2	1	48.5		11.1	99.8			5.9	80.6			4	50.4			17.8	34
115444859	0.397819	0.539653	8	0.991733	1.07951	1.096	1.00938	1.04972	5	3	3.9	6.3	6.4	8.9	5.3	21.1	5	13.7	17.3	4.2	14.1	16.1	3	3.2	10.3	10.2	2.7	0.6
115473445	0.0616275	0.172867	5	0.86741	0.777305	1.09585	0.829081	0.748081	4	1	9.5		2.7	6.6			8.5	2.5			0.9	1.6			2.8	0.2
297608617	0.00237374	0.021105	26	1.11	1.21345	1.0957	1.21087	1.41329	11	15	8.9	18.3	10.3	16.1	13.4	13.6	14.2	16.4	20	10.1	8.4	15.5	10.1	8.3	17.4	12.1	14.2	8.7
115451569	0.0586315	0.16758	5	0.912	1.31773	1.09553	1.00773	1.16198		5		27			7.8	24.6			32.2	32.8			37.7	18.9			15.5	16.8
125559909	0.0169726	0.0781296	27	1.04849	1.1875	1.09544	1.03717	1.19494	15	12	16.3	10.3	11.8	18.8	5.5	11.2	16.4	23	8.3	5.8	19.4	19.9	5.9	5.8	8.7	17.5	6.1	15.9
115474241	0.207335	0.350667	19	1.017	1.04326	1.09536	0.997819	1.06843		19		9.4			9.4	14.5			17.5	16.5			8.4	10.7			13.1	20.5
218190774	0.0301656	0.110266	1	0.945	1.05247	1.09484	0.934253	1.03096	1
222640334	0.0810195	0.201612	1	0.874	0.971004	1.09482	0.89539	0.8795	1
297602438	0.533676	0.654196	1	0.988	1.27893	1.09442	0.797499	0.974343		1
115480761	0.0437761	0.140522	10	0.948311	1.08306	1.09418	1.02305	0.993488	4	6	34.3	10.5	26.3	41.5	13.1	10.7	34.8	8.7	9.1	8.9	5.5	42.6	11.8	12.5	32.7	43.3	14.9	8.3
38344960	0.0085773	0.0497051	15	0.941372	0.974699	1.09405	0.916613	0.917527	6	9	5.5	1.7	5.9	7.4	4.1	6.8	4.7	4.3	4.5	6.6	8.7	2.1	4.9	6.8	10.1	13.2	3.6	14.8
75136189	0.182815	0.324741	1	1.057	1.31975	1.09378	1.05962	1.60155	1
218190330	0.759668	0.827375	22	1.01	1.06125	1.0936	1.04038	1.02195		22		8.5			9.6	15			11.7	6.3			9.5	11.2			7.3	12
218191422	0.0350445	0.121682	3	1.22063	1.08438	1.09309	0.916736	0.973825	2	1	7.4		8.7	3.9			4.5	3.8			8.8	5.9			6.3	1.5
125601120	0.54689	0.665077	1	0.877	1.22825	1.09288	1.14848	1.1835		1
115476754	0.0942294	0.219985	2	1.214	1.34135	1.09288	1.06951	1.50326	1	1
115489068	0.79847	0.855274	17	1.0533	1.09073	1.09283	1.15114	1.05474	10	7	13.9	22.6	5.8	40.5	34.1	68.1	53.1	34.8	37.5	13.4	4.5	11.5	27.5	32.6	6.8	11.7	9.1	17.2
115476474	0.1514	0.293911	2	0.923	0.956497	1.09263	0.989089	0.916057		2		7.7			13.2	3.9			10.7	14.2			7.6	1.4			0.3	14.5
222624444	0.972232	0.979395	10	1.0682	1.05906	1.0926	1.02918	1.03611	5	5	1.3	8.8	13.2	29.9	16.5	56.1	22	21.5	35.3	19.8	8.8	21.2	1.1	4.4	6.2	12.5	7.7	6.3
115451307	0.667209	0.759885	1	0.867	0.843742	1.09224	1.18893	0.956487		1
218200393	0.798954	0.855611	3	1.11763	1.23865	1.0921	1.14472	1.04817	1	2		14.3			28.4	27.5			38.3	5.2			33.2	25.1			16.9	26.1
115445531	0.0308727	0.112121	13	0.914036	0.857152	1.09202	1.04943	0.814531	4	9	4	4.8	9.7	13.2	11.2	34.4	16.7	25.6	13.6	4.1	5.1	6.8	12.6	18.1	3.1	12.5	27.9	25.8
115462585	0.961329	0.972695	4	1.03342	1.09078	1.09172	0.995808	1.04467	1	3		8.8			2.9	3.8			0.4	3.4			4.8	15.2			19.9	10.5
222618354	0.53705	0.656741	4	0.95298	1.12033	1.09145	0.95847	1.11227	2	2	7.4	11	2.8	1.8	13.5	1.9	23.9	1.9	11.5	7.2	14.8	21.7	5.4	11.1	9.3	4.9	20.5	25.5
556558	0.168303	0.310377	18	0.984	0.997735	1.09133	0.977982	0.995995	18		7.5		9.4	9.5			6.5	12.7			6.6	7.4			7.5	12.5
115446991	0.413893	0.55397	31	0.97	1.11499	1.0913	1.02656	1.13784		31		5.9			13.3	15.6			15.5	8.6			9.6	10.4			11.8	12.3
218189289	0.0742298	0.192074	5	1.00444	0.976355	1.09124	1.42891	1.12855	3	2	1.1	14.8	1.4	4	0.1	1.6	4.1	4.4	3.2	4.7	14	1.7	21.6	21.5	3.4	2.9	5.1	0.3
313118277	0.492337	0.620666	1	1.002	0.997364	1.09085	1.14382	0.991837		1
115453107	0.134158	0.271482	5	1.04	1.27417	1.09078	0.962471	1.05989		5		4.9			19.9	10.8			14	9.5			19.9	12			11.3	19.2
115449307	0.0462329	0.144971	8	0.9791	0.940092	1.09075	0.9981	0.861179	3	5	3.7	6.5	0.6	4.9	8.4	10.5	4.6	5.6	4	13.6	4.1	6.6	10.1	4.8	2	0.3	9.8	4.7
115475700	0.0807028	0.201022	36	0.990023	1.04058	1.09005	0.990393	1.01779	20	16	6.6	8.1	9.2	12.5	5.1	10.2	14	11.5	11.5	6.5	3.6	8.2	6.8	6.3	8.1	8	3.5	8.7
115462935	0.254214	0.399214	2	1.082	1.04598	1.08998	1.01921	1.04965	2		2.9		12.4	6.3			10.9	15.3			7.8	8.3			5.6	8.4
125605526	0.653491	0.749492	1	0.916	0.987845	1.08964	0.854428	0.724815		1
115470493	0.0318328	0.114214	32	0.972484	1.03368	1.08964	1.0051	1.07095	15	17	8.8	8.9	12.2	18.8	13.9	9.8	20.7	22.1	18.8	13.8	10.1	19.6	11.7	8.3	13.3	13.2	11.6	13.1
108863914	0.00213945	0.0195723	59	0.954999	0.967045	1.08951	0.938414	0.899131	29	30	7.9	10.6	5.5	11.6	10.5	9.4	13.3	11.4	10.7	8.6	9.3	9	7.2	8.5	9.6	8.3	7	11.3
218188558	0.552002	0.669522	2	1.05791	1.10324	1.08932	0.93736	1.13013	1	1
297609653	0.096733	0.223356	1	1.17	1.06697	1.0893	1.11989	1.17798	1
54290289	0.0201913	0.0862598	10	0.954947	0.97122	1.08926	1.01633	0.9202	5	5	5.4	5.4	15.8	15.2	3.7	25	16.4	9.4	6.6	5.2	3.2	1.9	3.1	0.9	14.1	13.5	6.4	16.4
115482746	0.822648	0.872084	11	1.19058	1.12115	1.08883	1.13447	1.11352	9	2	6.7	12	20.4	50.8	18.5	10.9	25.7	65.4	3.7	6.4	16.7	13.5	10.6	22.4	17.3	13.5	22	39.8
115439497	0.921053	0.944196	2	1.26838	1.21628	1.08856	1.21493	1.08646	1	1
115456389	0.163271	0.305807	8	0.972975	1.01948	1.08836	0.995322	0.959235	2	6	1.7	10.9	3.1	3.9	3.8	9.8	8.7	1	4.1	4.4	1.9	2.6	2	3.1	1.1	3.5	3	4.2
115464321	0.398261	0.539872	4	1.10143	1.16388	1.0883	1.07255	1.21628	3	1	4.3		8.1	8.6			2.2	3.8			7.7	4.3			4	3.5
222636481	0.21587	0.360068	6	1.077	1.09283	1.08819	1.1256	0.963593		6		7.2			17.1	28.6			64.7	23.7			25.5	23.6			15.7	2.2
115478779	0.019523	0.0846674	53	0.9685	0.998365	1.08818	0.952214	0.970837	27	26	5	6.2	9.8	9.2	11.8	12.7	12.2	12.7	11.6	10.6	4.9	9.1	6.4	14.9	8.9	8.5	13.7	7.7
32489033	0.0081282	0.0484742	8	1.08798	1.03047	1.08815	1.07928	0.90243	3	5	5.5	13.1	16.2	39.7	9.4	10.2	82.3	52.2	11.7	5.4	17.3	39.8	11.4	13.2	25.1	7.2	6.5	4.6
115443643	0.664599	0.757943	4	0.985825	1.08126	1.08798	1.07432	1.10622	2	2	35.3	5.1	4.2	21.5	1.1	25.6	1.3	16.5	30.4	19.7	1.9	24.5	8.9	26.2	13.1	11	6.7	17.4
115456089	0.991831	0.993205	46	1.15279	1.105	1.0878	1.05504	1.0792	42	4	8.7	3.3	12.1	20	20.5	14.9	17.7	16.4	9	4.1	9.3	14	2.9	12.3	14.1	22.4	19.2	8.4
222640270	0.0096472	0.0541725	52	0.983204	0.905091	1.08771	0.920372	0.833142	23	29	18.6	8.2	15.7	22.2	10.4	19.9	27.5	26.2	22	7.4	28.5	15	9.2	12.9	18	8	15	21.4
115461008	0.466478	0.600181	13	1.03044	1.2257	1.0877	1.0342	1.06998	9	4	22.5	10.5	14	585.7	2.3	7.5	1000.1	123.5	26	9	57	77.2	7.8	19.6	58.5	35.1	5.5	5.3
115450109	0.0617382	0.172942	15	1.007	0.997314	1.08766	1.17915	1.04915	5	10	14.9	9.1	22.7	13.4	33.2	18.1	27.5	16.6	41	11	5.5	31.3	25.3	47.6	28.9	70.6	43.3	52.5
218190051	0.031258	0.112991	12	1.15583	1.2405	1.08746	1.01541	1.2458	4	8	14.4	6.9	12.9	16.7	10.8	15.2	15.7	11	13.1	10.7	17.6	8.3	20.5	12.3	7.8	15.5	12.5	8.5
149392521	0.011407	0.0600696	1	0.823	1.10072	1.08722	1.07162	1.14698		1
24413962	0.390454	0.533291	4	1.06419	1.10582	1.08713	1.11361	1.00659	2	2	8.5	30.5	12.9	18.2	5.4	13.9	19.8	11	24.3	18.4	17.5	15.4	7.2	4.4	8.9	3.1	17.2	17.7
115485299	0.00318593	0.0258295	25	0.9175	0.883931	1.08697	0.861403	0.768535	11	14	7.1	12.2	6.4	18.9	12.1	15.2	23.1	15.3	14.3	10.2	6.3	12.3	13.3	20.7	11.5	17.6	9.1	18.3
125540084	0.379158	0.522973	17	1.083	1.0794	1.08671	1.0693	1.20863	17		9.9		10.1	16.7			15.4	15.5			6.4	16			12.1	23.6
115460262	0.0146837	0.0712905	6	0.970324	0.968557	1.08649	0.923644	0.895123	2	4	10.8	4.7	5	7	1.5	8.2	8.5	8.5	12.5	2.8	9.1	2.8	1.3	5.1	0.8	4.4	5.1	3.3
115456285	0.0237609	0.0948901	2	1.75122	1.66289	1.08639	0.975256	1.93919	1	1
218185539	0.380408	0.523811	2	1.067	1.1383	1.08636	1.07558	1.22044	2		12.8		3.5	1.5			4.5	11.4			12	8.5			6.5	7.2
149392115	0.0829411	0.204085	2	0.933392	0.946949	1.08608	1.09371	0.939962	1	1
115444003	0.24609	0.389907	1	1.026	1.24423	1.08578	1.11785	1.3835		1
218197925	0.0642272	0.17725	3	0.928477	1.02119	1.08538	0.57998	0.687392	1	2		1			24.8	1.3			5.3	9.4			8.4	15.6			7.1	11.4
115436372	0.040953	0.134939	30	0.974995	0.968358	1.08531	0.927935	0.92639	15	15	7.3	8.3	11.2	9.3	6.9	15.1	8.3	12.8	17.1	4.8	9.6	10.7	9.5	7.7	11	13.8	10.3	19.1
115452831	0.0222163	0.0918108	8	1.00764	0.981946	1.08515	1.11518	0.973275	4	4	6	2.2	24.3	14.8	8.2	3	6.7	6.5	11.8	6.5	6.3	9.1	6.9	12.2	16.5	37.8	6.3	6
56784185	0.0878222	0.211467	5	1.01436	1.07095	1.08511	0.988385	1.10601	2	3	0.4	2.1	2.4	1.4	0.8	2.5	0.6	5	4.3	3.6	0.3	0.4	3.5	5.5	5.6	1.6	4.5	2.5
115461096	0.393753	0.535339	9	0.988995	1.09489	1.08491	1.04638	1.12589	6	3	4.4	6.5	11.5	8.5	16.9	15.5	21.2	9.2	6.8	11.6	2.1	5.7	5.9	0.8	5	8.8	10.5	32.7
125540544	0.672923	0.764328	9	1.016	1.12376	1.08485	1.11715	1.09668	9		18.4		24.9	26.8			33.1	28.6			25.2	16.4			19.9	10.3
115471741	0.0133157	0.0663821	10	0.92737	0.881568	1.08468	0.900587	0.880307	5	5	1.2	2.9	14.5	11.9	4.6	1.6	7.3	10.4	16.4	12.3	4.2	7.5	9.2	14.3	5.7	11	5.9	5
122222548	0.000331327	0.00558728	74	0.954104	0.978152	1.08467	0.949491	0.947547	41	33	9.9	7.7	7.3	13.6	14.1	17.7	14.6	11.7	24.9	10.8	7.9	8.2	9.5	13.6	8.7	10.6	13.4	20.7
115439865	0.0159065	0.0750379	6	0.861299	0.931383	1.08466	0.886406	0.841998	4	2	9.9	10.7	4.1	12.1	39.1	6.4	6.8	9.4	17.4	2.9	14.3	1.4	3.3	4.4	4.1	9.4	5.3	2
115467820	0.692794	0.778831	17	1.03121	1.066	1.08449	1.01825	1.02492	9	8	6.1	16.4	2.9	79	13	72.3	27.2	63.6	66.1	9.3	10.3	15	5.9	15.3	10.7	11.4	8.4	8.4
115439969	0.341143	0.485511	1	1.182	1.16683	1.08397	0.955747	1.09183		1
218184333	0.118932	0.251887	2	1.075	1.00248	1.08392	1.01434	0.9493	2		7.8		2.4	10.1			4.9	7.2			4.7	6.4			11.4	21.8
115434256	0.783886	0.84466	4	0.919511	1.01119	1.08374	1.17929	1.01049	2	2	1.1	9	8.5	16.1	13.7	13.9	17.4	7.4	9.2	2.1	5.8	1.7	6.1	21.6	2.9	15.8	0.2	0.9
115451377	0.191899	0.335513	38	1.08267	1.11144	1.08356	0.989471	1.07961	18	20	6.8	8.6	4.9	14	12.7	13.9	18	12.1	19.3	11.1	8.3	7.2	6.5	13.2	7.5	4.3	12.6	11.8
51535340	0.81215	0.86476	3	1.185	1.0835	1.08336	1.04102	1.20086	3		21.7		37.7	38.5			42.5	24.3			3.2	76			29.8	12.7
115466506	0.734107	0.807145	1	1.47	1.4203	1.0832	1.0476	0.999306		1
218198388	0.419428	0.559422	10	1.06005	1.03481	1.08301	1.04536	1.10461	4	6	2.2	12	4.3	7.8	22.3	6.5	15.8	22.2	36.9	17.8	7.8	12.7	11.4	22.7	8.9	11.9	15	8.8
125577451	0.00826304	0.048778	4	1.003	1.05961	1.083	1.0872	0.981188	1	3		7			5.5	16.8			2.3	2.2			4.2	14			6	12.2
21902071	0.190845	0.334656	11	0.974	0.96613	1.08294	0.944356	0.895077		11		10.6			15.1	16.3			37.9	20.3			9.1	24.4			18.3	28.7
222616578	0.385339	0.527871	2	1.126	1.20382	1.08242	1.05881	1.15672		2		2.9			7.7	10.3			13.7	3.1			10.8	4.5			10.5	19.2
115469390	0.000231418	0.00448562	5	0.864181	0.859423	1.08238	0.870393	0.785018	3	2	0.8	0.2	12.1	4.6	2.7	4.7	1.3	5.6	8.5	16.3	1.8	10.3	4.4	0.2	3.3	9.4	1.1	6.9
115472829	2.19821e-05	0.00115552	53	0.92347	0.895216	1.08228	0.893686	0.776271	23	30	3.6	5.3	5.8	9	10.2	19.7	9.1	8.4	15.8	9.8	6.2	9.2	8.3	7	8.7	13	6.9	12.4
222636697	0.0990503	0.225617	5	0.967	1.05973	1.08226	0.950848	0.998687	5		0.9		2.4	8.1			6.6	6.1			4.1	9			5.5	6.5
125524676	0.0220039	0.091244	4	1.01034	1.03916	1.08201	0.906201	1.04428	2	2	6.5	4.8	10	4.7	5.4	3.7	14.4	5.2	0.9	0.9	14.7	8.6	8.7	6.3	2.8	12.4	5.8	0.2
14140295	0.000722076	0.00939071	2	0.999464	1.04342	1.08192	0.930333	1.03364	1	1
218197647	0.976172	0.982191	5	1.055	1.0751	1.08147	1.05961	1.05482	5		1.4		4.9	5.8			13.2	15.9			4.2	1.9			3.4	2.7
115469362	0.0145996	0.0710188	67	0.93239	0.96173	1.0814	0.999501	0.975201	32	35	6.5	8.4	10.2	19.7	7.7	26.8	23.3	23.4	28.9	7.8	8	9.4	6	10.2	7.2	13	10	11.8
125524312	0.989586	0.991742	3	0.860346	1.08977	1.08134	1.03544	0.905451	1	2		3.9			11.3	18.8			15.1	4.3			1.3	12.7			3.5	1.8
297723849	0.103076	0.231246	11	1.095	1.16007	1.08127	1.08395	1.27747		11		10.2			10	16.1			15.6	14.1			9.4	11.9			6.2	6
115477613	0.403721	0.544647	5	0.973	1.10217	1.0812	0.993348	1.02588	5		5.9		27.9	39.1			43.9	35.5			16.3	18.6			19.1	16.8
115453679	0.384817	0.527442	8	0.939356	0.978372	1.08086	1.13388	1.03679	6	2	16.9	20.2	20.6	55.2	18	66.6	62.1	35.8	67.8	4.3	3.8	11.2	2	15.1	14	22.5	10	29.5
115435526	0.347053	0.491774	4	0.902263	1.01291	1.08082	1.03218	1.00966	3	1	6.5		2.1	0.9			10.4	3.8			6.4	9.1			3.4	13
218199883	3.01678e-05	0.00137706	21	0.877979	0.876902	1.08069	0.85545	0.772763	11	10	7.7	6.9	8.5	10.9	8.1	12.5	19.4	16.8	21.4	9.2	16.6	8.7	6.5	7.9	9.7	5.4	12.9	24.3
218195040	0.336431	0.480657	2	1.035	1.10538	1.0803	1.02561	0.930484		2		30.3			84.9	78.8			74.7	53.1			98.8	104.1			91.3	79.9
222629303	0.181953	0.324072	10	0.944452	1.07395	1.08006	0.972394	0.893708	5	5	15.3	4.6	12	19.8	11.7	6.5	52.4	21.1	36.4	12.3	25.5	21.3	4.5	10.3	6.3	5.8	15	13.1
297600878	0.833847	0.879757	4	0.973468	1.03585	1.07998	0.983125	0.992547	1	3		7.2			1.8	1.9			4.8	3			6.5	7.4			0.4	6.1
125524108	0.48234	0.6139	2	1.338	1.24005	1.0797	1.41999	1.47049		2		13.3			0.9	9			11.7	11.9			28.8	23.3			18.7	19.6
115448935	0.218708	0.362855	45	1.01338	1.00088	1.0795	1.13348	1.06088	22	23	8.5	27.8	9.6	36.6	28.5	81.1	40.7	33.3	64.2	24	31.5	21.1	39.9	40.1	10.5	9.7	24.7	56.8
115479363	0.0335124	0.118064	17	1.0167	1.10691	1.07932	0.890573	0.971862	9	8	6.4	5.1	11.9	27.1	8.7	27.4	14.8	15	27.8	10.2	10	19	9	18.8	6.9	19.2	3.9	14.3
115453497	0.865603	0.901463	1	1.097	1.01183	1.07901	1.06449	0.989751		1
115454985	0.0616429	0.172867	3	0.904	0.830805	1.079	0.936333	0.737496	3		2.5		6.7	3			4.8	15			1.3	4.1			1.6	2.1
222635179	0.63936	0.740843	5	1.017	1.02866	1.07891	1.02043	1.081	5		3.9		10.9	5.5			5.3	4.8			8	10			4.4	5.3
55733942	0.00282256	0.0235694	2	0.861844	0.873834	1.0789	0.843574	0.81383	1	1
39545835	0.786754	0.846488	3	1.042	1.02623	1.07888	1.09158	1.16165		3		7.9			0.7	8.8			0.1	15.4			4.6	2.8			14.9	0.7
115436616	0.00605065	0.0397326	46	0.987836	1.01687	1.07887	1.03797	0.97469	23	23	11.3	9.5	13.2	20.3	10.6	20.4	29	17	23.8	13	16.6	10.7	7.8	9.6	15.6	18.4	6.8	16
218199136	0.352995	0.496746	7	1.059	1.02467	1.0788	1.03748	1.13857	7		6		3.6	18.8			50.4	18.9			4.3	10.5			6.7	9.2
218185879	0.00188042	0.0180513	19	0.97951	0.872209	1.07874	1.00046	0.950098	9	10	6.9	7.9	12.8	37.2	5.7	21.6	51.2	18.8	16.5	7.9	3.9	20.5	4	3.2	16.5	20.3	8.5	10.9
115442299	0.0174105	0.0792795	10	0.943373	1.10912	1.07851	1.02934	1.0567	6	4	7.7	1.5	12.7	11.3	8.5	8.2	4.8	9.8	5.2	2.7	7.6	1.9	5.1	6.9	13.8	16.6	13.5	12.3
115489150	0.808497	0.861538	86	1.0902	1.09293	1.07849	1.05927	1.09947	45	41	17.2	13.7	19.5	25.1	18.5	26	28.6	30.2	31.6	18.5	20	16.5	19.8	24.2	27.9	16.6	18.7	21.7
222636918	0.495168	0.62222	8	0.991927	1.07474	1.07846	1.03496	1.00595	3	5	4.5	5.4	28.5	35.8	2.5	8.4	18.5	15.4	22.2	9.3	15.3	3.7	13.6	11.3	4.1	0.3	10.3	13
115437234	0.684345	0.77279	7	1.139	1.09091	1.07832	1.065	1.11149	7		5.4		14.5	7.1			7.8	16.6			7	8.5			7.5	4.1
50725443	0.00215449	0.0196389	4	0.925295	1.1215	1.07831	0.971882	1.15119	3	1	0.9		1.5	4.4			4.2	3.6			1.9	4.2			2.4	4.2
115473281	0.0472045	0.146688	14	1.08899	1.2241	1.07791	0.952239	1.01686	7	7	6.1	9.6	16.5	110.8	8.6	15.9	85	97.4	24.7	15.1	24.6	19.7	22.4	1.5	8.2	14.1	7.7	16.4
115443603	0.00967814	0.0542623	23	1.03195	1.1377	1.07781	0.986227	1.11512	12	11	4.5	9.5	5.6	6.1	10.2	15.3	11.8	5.7	25.9	15.8	9	12.8	19.6	31.9	9.1	17.5	12	20.9
115477683	0.0656568	0.179301	24	1.02762	1.02448	1.0778	0.961325	1.00503	20	4	7.7	5.8	4.9	9.9	9.9	12.6	9.5	5.8	2.7	6.5	7.4	5.9	11	5.2	6	8.5	3.2	10.4
115464793	0.289527	0.436708	28	1.05399	1.01396	1.07769	1.14285	1.05496	13	15	9.8	7.6	7.5	14.4	12	13.6	35.1	15.8	18.6	11.7	10.6	21	11.1	15.7	8.1	17.8	8.7	18
297605040	0.228477	0.373085	1	0.867	0.936058	1.07749	1.02898	0.878554	1
115463431	0.976813	0.982333	3	0.980306	1.07771	1.07724	1.08226	1.05807	1	2		0.7			10.8	15.4			10	3.2			11.6	2.3			13.7	3.8
115475151	0.405116	0.545607	108	0.91184	1.01502	1.07641	1.06174	1.02071	59	49	9.4	7.5	10.7	109.2	8.1	74.5	96.4	109.9	97	12.4	9.2	6.7	12.6	10.5	10.4	9.3	10.8	15.1
115457078	0.000146976	0.00330626	8	1.10025	1.39271	1.0763	1.25191	1.51793	3	5	18.5	3.8	24.5	31	6.1	13.6	1.8	3	10.9	5.7	19.5	30.7	12	11.1	46.1	51.7	14.8	12.8
125580675	0.211446	0.355064	3	0.995346	0.944719	1.07605	1.03362	0.950104	1	2		15			9.9	10.5			13	3.1			19.2	11.1			9.1	33.3
55908887	0.333835	0.477757	2	1.05246	1.00707	1.07605	0.98435	1.06259	1	1
20161577	0.576596	0.687161	3	0.867	1.00695	1.07588	0.961062	0.941452		3		4.4			12.5	0.3			58.1	1.3			2.7	5.7			6.4	1.3
21740732	0.212021	0.35551	1	0.976	1.02289	1.0758	0.969392	1.02902	1
57900319	0.00468089	0.0334472	3	0.920334	0.891142	1.07573	0.949682	0.858312	1	2		10.8			0.7	8.6			12.8	15.4			3.9	1.1			3.9	0
222636651	0.00987852	0.055039	15	1.07363	1.21194	1.07559	1.04625	1.20494	7	8	7.1	2.7	9.2	22.5	14.6	17.4	21.1	15.8	24.5	11.2	28.1	6.2	13	9.4	23.5	9.7	4.3	27.3
218187692	0.230554	0.375196	2	0.968	1.01065	1.07558	0.933252	0.907676	2		4.5		8.8	7.6			14.2	10.9			7.3	14.9			12.7	23.1
115474425	0.00442057	0.0322243	12	0.921257	0.999195	1.0755	1.02998	0.976689	2	10	2.8	6.1	5.4	14.6	3.5	14.1	4.6	13.7	23.2	5.1	1.4	1.6	4.3	13.2	3.7	18.5	6.6	12.1
218186555	0.966305	0.975796	4	0.987498	1.0009	1.07538	1.02371	0.996606	2	2	10.3	30.8	18.1	28.2	34	43.2	41.9	50.2	45.2	24.6	6.4	19.3	36.6	37.2	23.4	21.5	31.7	27.4
115474835	0.988785	0.991136	11	1.06394	1.08801	1.07526	1.05689	1.05639	4	7	4.3	5	5.1	7.9	11.7	22.6	14.3	0.9	13.9	13.4	13.4	12.2	10.7	4.6	12	16.5	10.3	6.5
32479676	0.808774	0.861538	1	0.953	1.15283	1.0752	0.9765	1.10578		1
115467228	0.0914621	0.216308	1	1.818	1.43677	1.0752	1.25005	1.46002		1
62701961	0.488158	0.617861	1	1.002	1.02961	1.07518	1.45891	1.16932		1
116310283	0.00680959	0.042979	5	0.957974	0.935984	1.07514	0.991411	0.878504	3	2	5.5	2.1	0.4	5.4	10.8	8.9	1.6	0.1	7.8	1	4	12.4	8.4	5.4	14.3	9.7	11.6	13.2
125582261	0.197977	0.341481	2	0.913956	1.12288	1.07498	1.00559	1.07727	1	1
78708888	0.00123794	0.0133141	2	0.975336	1.33919	1.07487	1.01462	0.959927	1	1
218189310	0.156557	0.298162	13	0.936678	0.937586	1.07442	0.970107	0.878291	7	6	17.7	9.8	9.7	28.3	9.6	16.7	16.6	22.3	23.1	7.1	14.1	15.5	10.6	6.1	18	13.3	5.7	23.1
115444669	0.741902	0.812915	5	0.951673	1.01814	1.07439	1.00809	0.990631	2	3	26.9	1.7	9.7	13.2	4.5	8.5	15.2	11.3	8.1	1.9	20.8	7.6	17.7	12.4	14	23.4	1.4	11.4
42407620	0.900246	0.927376	1	1.138	1.09253	1.07415	0.959499	1.05543		1
3395673	0.803012	0.85814	1	1.108	1.04528	1.07412	1.0865	1.06724	1
297609759	0.320358	0.465983	4	0.941987	0.956633	1.07344	1.06873	0.909775	2	2	2.7	0.9	0.6	1.3	7	5.2	5.3	0.1	39.2	4	8.3	3.3	36.4	16.1	0.3	4.2	20	17.2
115476198	0.151747	0.294247	27	0.929	0.909599	1.07307	0.8895	0.831882	27		8.7		6	10.2			16.5	12.4			5.3	4.7			6	9.5
115434880	0.241949	0.386005	10	1.01537	1.04764	1.07304	1.04793	0.926309	6	4	15.8	5.5	8	14.9	4.3	18.1	25.3	19.2	6.3	18.5	9.9	21.1	5.9	15.8	12.2	4.4	9.4	7.7
222624064	0.419252	0.559422	8	0.994006	1.01925	1.07297	0.958447	1.1057	3	5	7	2.3	0.2	28.1	17.2	14.5	12.6	15.8	79.3	11.2	20.8	4.9	6.5	3.8	7.7	1.6	2.6	19.8
115449239	0.155449	0.296818	4	1.228	1.26258	1.07291	1.19402	1.4521	4		12.7		12.3	15.9			12.3	8.3			3.9	12.7			12.5	16.9
116309369	0.084594	0.206445	1	0.922	0.90835	1.07268	0.903908	0.796257	1
115458342	0.105275	0.233989	14	0.968384	1.00005	1.07266	0.955861	0.989323	8	6	7.6	6.5	8	14.9	13.4	16.2	22.1	13.6	10.1	11.5	11.8	14.3	9	25	9.1	10.1	12.2	15.9
115444877	0.639879	0.741275	9	1.096	0.984599	1.07251	1.244	1.10846		9		9.9			13.2	14.5			40.1	19.6			13.5	16			17.7	10.6
110289298	0.19194	0.335513	1	0.963	1.0795	1.07204	1.08095	1.10311		1
297603803	0.606799	0.714211	6	1.07848	1.15677	1.07204	1.34389	1.14048	3	3	11.8	11.6	1.4	5.8	64.2	50.5	29.1	22.5	4.5	3	1.6	7.4	20.1	35	9.5	1.7	28.8	19.5
115453011	0.695848	0.78038	15	1.0335	1.05876	1.07202	1.01442	1.00881	8	7	6.9	14.1	8.2	29.4	5.4	13	22.9	24	9.4	16.3	9.8	7.2	12.8	6.3	14.7	17.2	7.5	16.9
115464745	0.00498901	0.0348413	7	0.927987	0.904042	1.07202	0.919302	0.864974	4	3	5.1	3.6	7.9	14.4	21.5	9.5	5.1	15.5	2	3.4	15.1	5.9	6.2	19.2	18.2	21.9	6	20.7
115451383	0.283266	0.429956	4	1.051	0.973926	1.07198	0.975687	0.988479	4		5.4		7.8	1.5			14.6	1.2			6.6	4.9			7.4	14.1
115474501	0.931357	0.951218	2	1.13622	1.31928	1.0718	1.2287	1.27756	1	1
115452411	0.446464	0.581887	2	1.148	1.05038	1.07162	1.14032	0.983504	2		5.1		19.7	24.7			8.2	1.2			1.4	11.4			27.8	57.6
115454943	0.147462	0.289039	14	1.00503	1.06601	1.07145	0.953985	1.07742	6	8	4.4	6.1	2.3	2.9	9.7	6.8	6.2	7	14.4	4.7	4.9	2.1	4.9	15.1	9.4	7	8.4	10.2
115468008	0.130616	0.26825	4	0.945	0.990999	1.0713	1.0008	0.893329	4		8.4		6	15.4			3.2	18			9.1	5.6			2.2	2.3
125537188	0.0609007	0.171165	2	1.19376	1.23074	1.07113	1.07533	1.0041	1	1
115474397	0.632918	0.735738	3	1.09644	0.972664	1.07109	0.925389	0.978561	2	1	0.7		2.8	10.8			17.9	1.5			3	15			7.5	13.2
222637366	0.00116657	0.0128577	16	0.955494	0.900863	1.07104	0.963861	0.923711	9	7	2.4	6.1	7.6	7	8.2	6.9	7.4	15.2	1.8	5.5	6.3	9.1	2.7	2.9	5.2	2.8	7.1	8.8
115461330	0.00103218	0.011714	63	0.918542	0.950952	1.07102	0.961616	0.920015	33	30	5.6	8.7	8.6	11.9	9.8	11.2	14.3	13.5	15.7	8.9	8.5	8.6	6.9	5.8	7.3	6.2	6.4	8.2
222631530	1.63437e-05	0.0010334	77	0.907311	0.796066	1.07101	0.774663	0.646671	38	39	6.2	6.2	14.5	6	9.1	10.8	14.5	9.6	12.2	9	9.7	11.8	11.6	16	11.4	14.7	15	17.8
115462751	0.406713	0.547078	24	1.05903	1.06535	1.07092	1.00064	1.05627	8	16	10.2	12.3	10.9	22	16.2	30.3	29.5	38	33	16.6	7.8	11.3	9.5	14.8	10.7	21.2	13.8	17.6
222641978	0.951775	0.965323	1	1.026	1.10954	1.06993	1.08137	1.08163	1
115476306	0.00600312	0.0395521	1	1.154	1.1779	1.06992	1.07058	1.35206	1
115446395	0.645637	0.744536	1	0.914	1.07886	1.06961	1.16598	0.984082	1
115489038	0.644105	0.743631	2	1.098	1.04298	1.06959	1.09804	1.18691	2		0.6		11.5	13.2			5.3	1			1.8	6.3			6	15
218193534	0.397011	0.538755	6	0.997395	1.05153	1.06953	1.00209	1.1022	5	1	8.7		3.7	18.2			3	14.3			16.7	9.9			2.2	22.7
218195117	0.528375	0.650765	3	0.922	0.955422	1.06943	0.882568	0.802464	3		6.7		22.5	37.9			33.5	64.5			28.1	16.6			34.4	14.4
28564593	0.130652	0.26825	1	1.022	1.17896	1.06941	1.09834	1.25459		1
115445723	0.76504	0.830408	8	0.964948	1.00083	1.06939	0.998079	1.07485	3	5	2.5	2.6	1.5	7.9	7.1	22	0.6	16.6	17	7.2	12.9	6.1	12.4	10.1	1.8	8.7	0.8	3.9
115473049	0.31533	0.460923	1	1.03	1.18967	1.06931	1.1268	1.23759	1
115484897	0.09488	0.220994	1	1.053	1.10857	1.0692	1.00009	1.17142	1
218200342	0.601608	0.709614	61	1.03126	1.01594	1.06914	0.892133	0.845527	33	28	11.1	16.1	32.1	29.8	20.6	21.4	40.5	50.1	31.1	37.7	13	16.9	12.1	16.6	21.5	11.1	15.2	33.4
115456725	0.0333396	0.117618	1	0.968	0.813371	1.06905	1.1247	0.69675		1
218190962	0.000644338	0.00873916	12	1.15434	1.41155	1.06902	1.33921	1.58681	7	5	3.5	16.2	10.6	28.2	36.8	38.5	36.5	28.5	21.4	14.1	6.1	7.1	19.5	30.6	13.3	10.9	23.5	54.3
125538491	0.314404	0.459835	1	1.142	1.29491	1.06886	1.06247	1.27411		1
218202494	0.0217153	0.0908773	22	1.098	1.0735	1.06881	0.942669	1.14398	22		5.7		9.8	10.4			13.4	10.8			6.5	7.9			8.7	17.9
41052609	0.0456812	0.143818	4	1.105	1.15649	1.06873	1.06983	1.2919		4		11.2			15.5	6.5			10.9	9.8			9.7	13.4			20.4	5.5
125596332	0.0508312	0.153251	22	1.0134	1.02376	1.0687	0.977753	1.02995	12	10	7.8	9.3	10.7	11.5	10	9.7	15.8	13.1	8.8	7.1	17.2	7.1	6.6	13.6	7.4	5.6	7.3	12.5
115437816	0.00755286	0.045808	23	0.92241	0.978277	1.06841	0.92148	0.95824	11	12	7.9	7.5	20.8	12.9	13.1	12.5	11.3	9.4	30.2	18.7	9.1	3	17	22.7	20.2	23	15.2	13.3
23343600	0.0579143	0.166282	8	0.984	1.02356	1.06839	0.905427	1.00929	8		10.8		5.1	13.5			6.3	4.8			4.9	7.8			7.1	16.8
115482534	0.00301176	0.0247748	74	0.976967	0.983546	1.06822	0.933841	0.973179	42	32	8	7.9	19.4	24.2	13.1	24.3	29.4	23.6	26.1	8.5	8.6	10.8	10.7	14.1	13.5	16.3	20.6	20.1
115444173	0.000115698	0.00290861	10	0.913469	0.934849	1.0681	0.980119	0.836396	5	5	10.5	5.8	5	10.5	7.4	5.7	13.8	12.5	5.3	4.8	10.3	6.8	8.8	7.9	4.5	1.1	6.5	18.1
115454771	0.492107	0.620549	1	1.18	0.992818	1.0679	1.19569	1.16643	1
75319566	0.692733	0.778831	14	1.049	0.965087	1.06776	1.13223	1.00945		14		31.5			24.8	43.9			75.8	32.2			26.6	15.4			11.3	17.9
115483692	0.413042	0.553092	9	0.991854	1.12525	1.06769	0.946645	1.03055	4	5	11.3	16.5	9.9	16.8	8.5	46	15.1	13.8	37.5	18.8	16	12.4	25.8	33.9	7.4	3.6	23.2	19.4
222618607	0.202956	0.346175	1	1.017	1.09999	1.06746	1.02321	1.14639	1
56784959	0.229399	0.373962	1	0.889	0.979142	1.06744	0.911238	0.888436		1
115488930	0.000610645	0.00841758	23	0.965999	0.921665	1.06733	0.948344	0.85877	14	9	8.1	14.8	13.2	15.8	4.9	17.8	8.6	17.4	15.2	4.1	5.9	6.1	6.7	4.7	4.3	7.4	7.5	8.9
222624677	0.00214592	0.019596	2	1.37595	1.25924	1.06729	1.44289	1.33803	1	1
4586676	0.836362	0.88149	1	1.03	1.10221	1.06717	0.9773	1.00594		1
125542289	5.1912e-05	0.00182377	20	1.11899	1.42187	1.06711	1.09957	1.54659	9	11	9.8	6.3	9.2	11.5	20.4	24.8	12.3	15.7	10	10.9	7.5	9.7	6.4	18.1	15.6	11.7	14.1	20.6
13442816	0.0186617	0.0826938	8	0.902707	0.942824	1.06708	0.963488	0.860445	4	4	23.3	7.1	1.6	19.7	11.4	15.7	20.2	23	18.3	26.4	16.9	1.1	9.8	5.5	7.8	7.5	17	16.6
77556202	0.000463851	0.00696327	57	0.936935	0.95012	1.06704	0.898013	0.843135	31	26	7.4	9.3	13	12.4	11.8	12	14.3	11.3	14.8	7.5	9.1	9.9	10.6	13.1	11.9	14.1	7.5	13.8
115468456	0.0253527	0.0986609	2	0.721	0.719419	1.06702	0.873931	0.65352		2		10.7			6.9	6.1			8.4	3.2			0.2	10.1			0.9	1
115456103	0.194534	0.338893	1	0.813	1.09594	1.06652	0.981042	0.95483		1
222616391	0.534582	0.655073	3	0.943388	1.11257	1.06649	1.08328	1.02024	2	1	15.5		12.8	22.8			42.8	22.5			12.2	2.2			14.4	25.4
218198480	0.00133359	0.0140849	24	0.960771	0.929648	1.06631	0.94132	0.880548	11	13	7.9	9.4	9.6	30	9.9	10.9	17.5	24	27.3	6.4	8.3	10	16.1	12.8	13.8	16.2	18.6	17.5
125584279	3.33809e-05	0.00144337	3	1.1018	1.15761	1.06625	1.06764	1.32795	2	1	12		2.8	10.8			3	1.4			9	6.5			6.4	8.8
222628578	0.373148	0.517477	33	1.0065	1.08188	1.06619	1.02308	1.01239	17	16	9.7	10.1	9.2	36	22.7	47.7	45.1	47	45.3	11.7	8.8	8.5	16.9	13.7	7	12	14.4	18.1
125541101	0.617144	0.72265	1	1.047	1.10748	1.06614	0.894497	0.977852		1
115437824	0.852829	0.893448	3	0.898048	0.989266	1.06614	0.995914	1.0174	1	2		2.8			2.9	16.6			23.6	11			5.6	2.9			11.3	4.4
115472365	0.0684573	0.183252	35	1.06177	1.09326	1.06605	0.962855	1.08338	16	19	9	10.2	6.6	6.5	8.7	12.3	6.8	7.9	7.3	4	4.6	6.3	5.8	8.3	13.2	15.4	13.1	16.9
115444457	0.0562819	0.162889	38	1.02695	1.00268	1.06583	0.979512	0.993683	20	18	8.2	12.4	9	17	10.6	17.7	21.2	23.5	22	7.5	6.9	7.3	13	13.1	8.6	10.4	7.8	12
53370743	0.0202763	0.0863447	1	0.875	0.855243	1.06578	0.862302	0.731734	1
125580493	0.00828233	0.0487786	10	0.947489	1.45108	1.06569	1.06627	1.24717	3	7	15.2	16.6	14.6	1.2	7.2	18.1	1.6	7.5	39.9	17.6	15.8	9.4	7.7	6.9	5.6	1.5	7.5	4.4
115487556	0.201169	0.344172	32	1.04226	1.09472	1.06555	1.02611	1.07311	14	18	6.4	7.2	13.1	7.8	4.9	18	18.1	8.3	19.6	9.8	5.3	4.7	6.8	9.7	8.9	4.4	5.5	9.3
125553543	0.0204611	0.0869853	2	1.05148	1.05168	1.06555	1.00055	1.17555	1	1
47496959	0.705902	0.788147	1	0.907	0.835847	1.06535	1.00214	0.898534		1
115472191	0.80029	0.856861	6	0.919	1.01665	1.06518	0.983949	0.946249		6		4.9			5.9	7.2			11.1	5.1			2.9	7.8			7.2	6.3
218197912	0.178986	0.320523	3	1.343	1.45636	1.065	1.03793	1.1973		3		15.4			1.3	9.3			4.7	33.3			1.7	50			33.3	20.3
115466820	0.00280556	0.0235388	4	0.885263	0.838051	1.06494	0.880922	0.786193	3	1	6.7		2.7	51.8			4.9	6.8			8.9	0.1			7.4	0.4
115488974	0.182535	0.324557	1	1.373	1.0297	1.06482	0.975577	0.779384		1
75294978	0.629449	0.733222	12	0.919	1.00908	1.06478	0.953723	0.97442		12		11.5			14.5	19.9			19.4	13.3			7.7	14.7			9.7	14
297724381	0.0960072	0.222492	1	1.078	1.48149	1.06442	1.18878	1.42325		1
115443867	0.174717	0.316663	1	1.065	1.06073	1.06437	1.15117	0.976999		1
[truncated: 3,058 more rows]

## Sheet: Nipponbare TMTPrePro analysis  
Accession Number	Anova	Anova.adj	TotalCounts	Means.1Control	Means.2Moderate	Means.3Extreme	Means.4Recovery	Means.5ControlA	Counts1.1	R2Counts1.1	X127_N.126.Variability....	R2X127_N.126.Variability....	X127_C.126.Variability....	X128_N.126.Variability....	R2X127_C.126.Variability....	R2X128_N.126.Variability....	X128_C.126.Variability....	X129_N.126.Variability....	R2X128_C.126.Variability....	R2X129_N.126.Variability....	X129_C.126.Variability....	X130_N.126.Variability....	R2X129_C.126.Variability....	R2X130_N.126.Variability....	X130_C.126.Variability....	X131.126.Variability....	R2X130_C.126.Variability....	R2X131.126.Variability....
125534265	0.00392515	0.0391969	1	1.508	1.28169	20.9162	2.2064	1.14249	1
115460462	0.000155977	0.00482969	7	0.982352	1.38831	13.2597	5.00312	1.15176	3	4	32.9	14.1	39.5	10.7	89.2	16.5	91.4	134.7	20.2	10.8	80.2	26.9	19.8	9.8	30.7	9.3	33	34
115465191	1.01935e-06	0.000215534	78	1.01298	1.27685	13.1018	3.75494	1.15732	34	44	18.7	17.8	39.3	26.6	32.6	43.5	162.1	124.7	214.2	223.7	87.4	56.9	100.6	171.4	35.5	17	24.1	21.2
115485397	0.0228196	0.112632	1	0.907	1.39538	12.7268	2.44297	0.999967		1
537402	8.72823e-07	0.000197717	7	1.06207	1.27155	12.3967	2.98115	0.945717	3	4	10.3	12.7	10.8	36.7	1.9	18.8	3	46	24.4	44.3	18.8	7.5	20.9	27.2	44.9	8.3	13.5	35.5
115482832	0.00105776	0.017115	4	0.861	1.01365	10.1009	1.77136	0.941999	4		5.6		5	9.8			102.6	111			59	42.9			4.1	9.6
115465285	0.0328252	0.138103	2	1.148	1.15488	9.89876	2.58709	1.04578	2		14.5		1.1	2.3			253.4	100.8				15.7			14.6	8.9
125535005	0.000186971	0.0054692	2	1.08783	1.10784	9.85452	3.30368	0.899778	1	1
222624261	2.1629e-06	0.000300295	14	1.01329	1.25187	9.5012	2.39998	1.16535	6	8	26.5	17.2	29.2	39.8	14.6	11	77.8	76.8	75.5	81	46.3	27.3	23.2	5.9	37.6	35.3	24.4	11.1
115434394	0.00240604	0.0294193	1	0.906	1.05491	8.14813	1.43277	1.0467		1
125591455	3.2866e-05	0.00150484	1	0.964	1.11646	7.44994	0.972189	0.924066	1
125579319	7.77585e-08	6.69345e-05	11	0.986106	1.23836	6.86484	2.58646	1.05199	2	9	10.2	5.4	1.6	8.4	0.9	17.1	15.3	29.8	25.6	20.2	9.1	0	25.1	23.3	10.5	2.6	22.1	10.2
115456239	0.00520511	0.0467699	1	1.019	1.22202	6.2107	1.70337	0.892496	1
48843750	0.0143072	0.0857563	5	1.054	1.26863	5.76046	2.08908	0.985113		5		10.8			8.8	30.6			27.1	25.1			27.1	13.3			10.6	9.3
108707472	2.75502e-07	0.000123156	5	1.015	1.23889	5.70719	2.07812	1.15566	3	2	12.3	6.4	2	2.8	4.2	9.7	20.5	10.9	2.5	1.1	8	12.7	1.4	2.7	9.6	28.7	6.3	4.9
115452113	0.0235233	0.114622	2	0.918	1.09437	5.60826	1.428	1.11223		2		1.9			11.5	12.5			69.5	85.1			6.2	36			4.9	15.2
115438937	2.72951e-06	0.000345524	5	0.989525	1.07577	5.45668	1.97971	1.00779	1	4		1.5			14.3	51.6			50.4	74			43.4	40.5			7.6	21.6
115452567	0.000172873	0.00519527	6	0.973496	1.21615	5.41313	2.9869	1.05024	4	2	6.9	4.7	6.7	10.4	7.1	9.5	25.1	22	17.4	19.1	19.4	15.4	14.8	15.5	7.3	9.2	13.9	3
115459382	3.84258e-07	0.000127219	12	0.955831	1.004	5.26692	2.03105	0.929934	8	4	6.7	14.1	8.9	17.9	8.4	6.8	62.5	58.2	21	32.4	41.9	9.9	20.6	26.1	10.3	20.4	9.6	5.4
115483843	0.041446	0.158845	2	1.194	0.651981	5.03449	0.961728	0.986965	2		10.9			69.2			19.7	25.5			81.9	80			71.6	24.4
218196772	0.235954	0.437171	2	0.971	1.05498	4.95712	1.1099	0.955522	2		2.4		9.2	0.1			31.5	73.6			4.8	4.8			3.5	25.9
115441055	7.81288e-06	0.000611393	3	1.27272	1.66773	4.55728	1.55938	1.15182	2	1	13		6.7	0.9			16.6	18.8			9.3	7.9			2.3	2.9
222641385	0.000414	0.00928049	5	1.0247	1.31648	4.30935	2.52044	1.20525	3	2	3.1	3.1	0.7	3.1	16.5	1.4	18.8	19.6	32.4	22.3	4.8	5.1	21.5	33.8	11.6	6.6	3.6	14.3
125534682	1.39109e-05	0.000828579	1	1.126	1.12549	4.20954	1.6559	1.19994	1
218184843	0.0419642	0.160119	7	1.058	1.27661	4.09761	2.16444	1.04157		7		1.2			8.3	25.5			157.6	162.4			60.8	150.8			10.9	13.5
222631910	8.37821e-05	0.00309104	4	1.266	1.298	4.03375	1.49177	1.2745	4		11.4		7	13.4			44.3	33.5			15.7	23.6			15.8	16.2
115469554	0.011138	0.0736376	1	1.141	1.21513	3.8467	1.67065	1.23355	1
115469256	0.0013531	0.0199346	3	0.96378	1.34442	3.78222	1.10649	1.16669	2	1	59.7		21.3	10.8			18.6	1.6			8.4	80.2			25.8	57.1
297728419	1.10934e-05	0.000734555	5	0.955765	1.01916	3.72627	1.49512	0.934043	3	2	0.1	10.7	11.3	4	11	14.7	2.3	9.7	84.5	91.7	10.2	5.5	37.4	87.6	5.2	7.2	21.1	8.8
115441753	0.000111651	0.00372518	2	1.3226	1.38949	3.71531	1.51103	1.38456	1	1
115465825	0.000521199	0.0107755	2	0.94	1.20297	3.67661	1.03045	0.945357	2		21.4		14.5	2.1			91.5	118.6			7.3	14			9.2	15.8
222636652	0.0103745	0.0703261	1	0.892	1.06288	3.65413	1.38341	1.04246		1
115449889	7.61902e-07	0.000192896	2	1.02695	1.43036	3.51432	2.09706	1.1803	1	1
115450545	2.07575e-05	0.00107639	2	1.0249	0.983585	3.42379	1.23873	1.03852	1	1
115459168	2.65923e-05	0.00128599	5	1.24399	1.30812	3.31387	3.57526	1.53689	3	2	14.6	0.9	16.4	1.7	2	7.9	25.6	27.4	13.5	18.3	0.1	2.6	12.1	13.5	13.9	20	3	6.4
115476488	0.00149966	0.0212589	2	1.13309	1.19278	3.28436	1.74974	1.01713	1	1
125583202	3.72707e-06	0.000411316	16	1.08564	1.32149	3.27661	1.42865	1.13118	7	9	13.1	6.6	21.4	14.9	3.7	7.6	41.1	27.7	17.5	22	2.6	7.8	8.2	25.2	9.1	7.8	5.8	7.4
68843	0.0343874	0.142311	5	0.961	0.683074	3.26167	1.02368	0.934477	5		24.2		8	27.1			48	33.9			15.3	40.8			26	37
115475924	0.0657518	0.209626	1	1.119	0.996777	3.25231	1.30401	1.31121	1
218185201	0.0235683	0.114622	1	3.103	1.48251	3.24799	0.771082	1.40774	1
222626102	0.915841	0.943461	1	3.944	2.93161	3.2264	3.62306	3.47266		1
12328519	0.00223341	0.0282724	4	1.08299	0.817952	3.13314	2.02639	0.860185	2	2	3.6	0.4	7.9	9.2	10.3	7.2	7.7	0.3	9.7	4.5	3.2	0.9	0.7	10.1	3.4	0.1	7.3	3.6
125569305	0.0143105	0.0857563	2	1.015	0.899004	3.08437	1.29106	1.23748		2		1			0.6	2			4	5.9			8.5	4.6			5.4	7.8
11466782	0.353633	0.546508	1	0.733	0.6808	3.05979	0.847339	0.999792	1
115448973	0.0181612	0.0977073	2	1.37875	1.68159	3.04825	1.92245	1.25681	1	1
115458320	0.00638348	0.0533851	1	1.08	1.18989	3.00147	1.50926	1.12166		1
77555171	0.000279163	0.0071519	3	1.13007	1.24575	2.92858	1.19913	1.07744	2	1	2.6		2.4	6.5			35.2	36.7			4.6	3.1			1.1	5.7
218184800	0.314735	0.51195	5	0.972	1.12196	2.92272	1.08804	1.03189	5		4.5		2.2	6.3			28.3	81			3.5	6.3			5.4	1.6
115469436	1.45067e-05	0.000843743	8	0.992093	1.13661	2.86103	1.63534	1.02374	4	4	0.6	6.4	6.8	15.6	13.6	14.1	12.2	14.9	27.7	20.2	23.1	25.5	15.5	19.7	9.4	19.5	9.1	12.8
125546956	0.00554595	0.0486567	1	0.802	0.957967	2.84143	1.22946	1.10073	1
115450541	0.0165361	0.0935234	1	0.661	0.891628	2.82579	0.878522	0.606325		1
115452677	0.00680659	0.0552747	1	1.046	1.27454	2.6845	1.05657	1.10049	1
115477944	0.013269	0.0828391	1	0.984	1.07287	2.67656	1.49949	1.04149		1
115481814	5.83404e-08	6.27742e-05	5	0.897112	1.01994	2.66513	1.42536	0.97732	2	3	6.7	13.3	7.7	18.6	7.1	5.1	4.4	11.2	32.5	32.9	17.7	7.5	28	28.9	2	8.6	1	2.4
125543239	0.00345982	0.0359687	1	0.965	0.895491	2.6651	0.925651	1.05907	1
222631873	0.160072	0.353127	1	1.105	1.23284	2.64961	1.2092	1.1426		1
10140702	0.00450563	0.0428085	1	1.068	0.942957	2.64174	1.56022	1.03991	1
542191404	0.487825	0.655102	5	1.124	1.08897	2.62347	1.23841	1.19464		5		5.9			21.7	8.1			10.6	12.1			5.7	4.5			8.7	2
149391379	0.127456	0.309842	5	1.305	0.966951	2.60907	0.881903	1.20321	5		49.3		46.6	63.8			7.2	17.7			57.7	24.5			12.6	7.5
115456209	1.57846e-06	0.000251619	3	1.1119	1.1982	2.59716	1.39565	1.0949	2	1	6.2		10.7	2.2			7	8.2			3.9	15.3			17.4	2.5
125555768	0.458668	0.630659	1	1.048	1.46993	2.57252	1.0694	4.67211	1
222628870	8.33289e-07	0.000197717	26	0.981542	1.10947	2.49082	1.27341	0.852493	12	14	9.7	14.6	12.7	7.5	11.3	18.9	19	36.7	18.7	34	14.7	7.2	13	8.9	14.5	16.8	15.1	12.1
115454733	4.35942e-07	0.000134021	28	1.04579	1.19117	2.47528	1.8486	1.00494	18	10	3.8	7.9	11	6.5	12.7	12.1	34.6	33.8	58.1	41.5	25	19.9	29.5	38.7	9.3	7.8	6.7	8.9
115468204	0.0125416	0.0798508	2	1.12614	1.23763	2.45297	1.09686	1.06391	1	1
218194846	0.000909661	0.0155983	15	1.26105	1.1223	2.44024	1.14439	0.893976	7	8	22.1	3.4	20.6	35.6	8.6	11.3	10.3	20.1	9.4	43.5	20.2	14.3	44.8	6.9	46	42.3	30.5	11.8
115467988	0.0185096	0.0992094	1	1.235	1.23238	2.41932	1.15783	1.0559	1
115453283	0.0251782	0.118073	1	1.104	1.25126	2.39599	1.51611	1.24944	1
115455101	1.7174e-06	0.000254886	38	0.770869	0.907432	2.37724	0.975884	0.882579	25	13	22.7	8.6	15.6	13.3	8.4	12.8	17.7	16.8	13.7	14.8	11.1	17.4	8.3	9.6	15.7	10.9	8.5	11
222641353	0.106036	0.277772	1	1.205	2.54246	2.33975	0.676996	1.26729		1
149391461	0.080173	0.237394	5	1.10203	0.856247	2.33162	1.3269	1.42058	2	3	7.9	2.2	11.9	6.8	4.1	5.3	6.4	5.2	0.1	1.9	12.3	5.7	1	6.2	7.7	15.8	16.3	5.4
125585951	1.34285e-05	0.000814384	15	0.881991	1.36053	2.30422	1.34975	1.11093	7	8	5	6	12	5.1	7.2	21	17.8	18.3	33.1	17.6	9.7	10.2	9.3	6.6	3.1	8.4	8	6.7
115467256	0.0873301	0.250245	1	0.946	2.14211	2.24794	0.789021	2.10146	1
115436928	1.55085e-05	0.000866866	34	0.990213	1.0525	2.23871	1.35974	1.02433	6	28	17.1	20.8	13	28.3	14.3	28.4	48.8	56.5	28.4	31.7	53.1	52.7	18.2	28	49.8	11.2	11.5	17.5
125544336	1.34343e-05	0.000814384	11	0.872287	1.03589	2.22511	1.299	0.980341	5	6	12.7	14.7	8.6	9.4	9.8	4.6	22.9	27.8	42.1	34	14	10.3	16	25	10	15.5	3.3	2.5
115464069	1.8971e-05	0.00102064	7	0.847737	0.933021	2.21355	1.04088	0.909239	4	3	4.4	9.8	5.1	4.2	10.4	1.8	7.3	12.1	11.3	17.1	6.3	2	0.1	7.9	4.9	12.4	7	8.6
125603398	0.0546976	0.188184	2	0.955	1.0695	2.21219	1.29227	1.016	2		3.8		5.6	13			14.8	9.9			1.5	3.1			2.7	5.1
222615706	0.0444662	0.165556	1	1.15	1.23917	2.21062	1.46118	1.31271		1
297609078	0.0254917	0.119257	10	0.872	1.34975	2.19975	1.46478	1.12884	10		7.4		11.4	6.3			21.4	19.4			26.7	15.3			4.6	13.6
125581235	0.361072	0.552282	1	1.719	1.32063	2.19224	4.15834	2.10711		1
2109457	0.0885454	0.251883	1	0.992	0.721627	2.15508	0.845344	0.597808	1
149392805	0.00357287	0.0367886	1	1.043	1.28363	2.154	1.20211	1.20947		1
115476218	0.000233405	0.0062396	3	0.951108	1.03736	2.14733	0.926196	0.838052	2	1	27.3		19.1	2.9			19.3	14.5			13.6	2.6			0	17.1
115441473	0.0142737	0.0857563	2	1.006	1.0864	2.14256	1.08083	1.05975	2		2.1		16	7			19.5	17.7			10.4	4.3			6.1	15.9
115462479	0.00112183	0.0179492	3	1.01048	0.858407	2.13843	1.08439	0.963463	1	2		12.5			8.1	19.8			22.8	21			9.3	25.1			14.2	2.3
38345525	1.55661e-06	0.000251619	7	0.94832	1.20588	2.13841	1.37423	1.06838	3	4	2.2	2.1	8.5	0	7.2	12.9	13.6	14.7	11.5	8.5	13	9.9	7.6	11.2	2.4	0.1	3.9	4.7
115452927	1.28003e-05	0.000798444	20	0.930967	1.05499	2.12954	1.42271	0.976765	10	10	9.9	9.8	13.7	12.1	6.5	13.4	32.5	35.2	34.6	39.2	12.3	14.5	25.7	50.4	6.6	18.9	11.1	25.7
222623797	1.1695e-06	0.000218849	14	0.916415	1.09443	2.12063	1.11377	1.01919	8	6	13.8	3.5	8.2	5.7	4.7	8.6	5.9	10.2	13.5	9.7	9.5	10.9	5.3	3.7	8.6	11.4	11.8	12.2
115470941	1.05163e-06	0.000215534	34	0.919027	0.858621	2.10523	0.963087	0.880577	20	14	6.8	6.2	8.3	16.9	10.6	8.3	14.6	35.6	13.7	27	10.5	18.2	22.9	13.3	19.8	21.3	7.6	6.8
115441045	0.024147	0.116251	3	1.117	1.09004	2.07495	1.48071	1.0019		3		3.4			13	20.6			24.7	5.1			25.6	19.5			29.9	11.8
542191406	0.57356	0.713857	7	1.075	0.984913	2.06388	1.19463	1.11514		7		11.4			1.8	9.9			34.7	26.8			8.6	16.9			13.5	10.1
125542350	0.0336558	0.140772	1	1.262	1.26348	2.05179	0.733427	1.04846		1
115454707	0.195691	0.398228	2	1.31312	1.177	2.0447	1.3325	1.63037	1	1
218193395	1.23783e-05	0.000783476	2	0.932416	0.969495	2.03104	1.32438	0.869737	1	1
222629006	0.000715584	0.0131403	1	1.114	0.935307	2.015	1.25873	0.727239	1
115464649	9.47421e-06	0.000685251	4	1.02096	0.950341	1.99402	1.16787	1.08681	3	1	3.8		4.3	4.4			3.1	1.9			4.2	2.9			18	12.9
125563873	1.82785e-08	6.27742e-05	43	0.968938	1.00425	1.98628	1.19746	0.950786	30	13	6.4	6.4	8.9	6.9	7.7	7.6	19.6	22.5	31.5	25.1	11.1	8.5	6.7	15	10.6	7.9	10.6	9.1
49387760	4.70506e-06	0.000470944	6	1.0121	1.04823	1.97332	1.02591	0.985079	4	2	2.8	4.5	2.9	4.9	4.1	3.2	21.6	17.3	54.1	36.3	3.9	4.6	6.1	33	1.7	3.4	9.5	11.4
443427980	0.000366824	0.00858048	3	1.12188	1.15581	1.96949	1.12774	1.05455	2	1	17.7		10.8	9.9			38.2	30.3			15.3	2.3			10.5	7.5
115451799	7.12494e-05	0.00276268	9	1.1229	1.21737	1.96346	1.28429	1.10476	7	2	5	2.1	13.3	5.4	3.8	14.2	15.2	13.6	13	4.4	9.8	12.2	2.5	5	8.1	1.7	0.3	3
115474139	0.0217162	0.109063	1	0.93	1.19158	1.95206	1.12779	1.20298	1
115437592	1.49121e-05	0.000844495	3	1.00138	1.10034	1.91386	1.21798	1.00131	2	1	12.9		11	2.5			9.4	17.9			8.2	26			11.6	15.1
115486093	0.00130673	0.0196649	1	1.101	1.0295	1.91293	1.6158	1.20946	1
115464247	0.00276546	0.0315717	7	1.098	1.04146	1.90517	1.14858	0.962164	7		6		2.9	11.3			16.2	6.8			2.9	7.3			15	2.8
115434660	0.0265295	0.120957	1	0.96	1.07185	1.89939	1.37413	1.04616		1
297723601	0.0568872	0.193094	1	1.115	1.06308	1.889	1.0578	1.00774	1
115465375	0.000717185	0.0131403	6	1.05965	0.970279	1.8826	1.19666	0.936916	3	3	3.7	15.2	1.6	7.6	2	15.1	32.6	17.4	10.5	1.2	8.9	5.7	1.5	0.1	1.7	10.8	16	40.3
15451611	0.0302087	0.131464	5	0.848	1.0022	1.87566	1.10576	0.955948	5		1.6		5.8	4.2			13.3	24.7			6.8	1.4			16.7	2.2
115448739	0.00311701	0.0336178	8	1.12345	1.07999	1.86846	1.4262	1.05076	5	3	7	2.1	5.8	8.9	6.1	1.6	31	11.1	5.7	17.2	7.5	8	1.3	14.2	1.6	9.6	7.2	1.9
125538531	0.0177978	0.0971462	3	1.043	1.07037	1.8632	1.18682	1.113	3		7.4		3	5.9			6.5	21			7.4	3.5			9.9	22
222612600	0.726023	0.818011	2	1.79315	2.38811	1.85736	1.61641	2.2409	1	1
297722577	0.000126009	0.00410866	2	0.995232	0.856238	1.84653	0.959297	0.826886	1	1
115452559	0.000594329	0.0116272	6	1.10833	0.946792	1.83298	1.04796	1.09944	1	5		4.1			5.1	19.4			30.2	62.6			10	34.8			16.3	8.2
115486998	0.000673128	0.0127068	28	1.28593	0.987965	1.82166	1.08306	1.15391	12	16	11.1	14.1	9.2	16.6	16.3	15	15.2	18.2	18.2	24.5	12.2	12.8	13.6	20.5	12.7	7	15.4	14
115434078	0.00080837	0.0142009	1	0.971	0.939105	1.81159	1.01715	0.880964	1
218201702	0.0348404	0.143222	7	0.966	1.31905	1.80862	1.55959	1.0804		7		1.9			12.1	19			23.4	22.9			19.8	20.3			8.4	5.3
38567834	0.0144465	0.0857563	1	1.138	0.801611	1.80465	0.877425	0.899986	1
115467244	0.113765	0.289047	1	0.935	1.02285	1.80243	1.054	0.959646	1
115436870	7.46226e-06	0.00060058	4	0.987536	1.09726	1.80213	1.26939	0.909454	1	3		11.9			1.4	2.5			9.6	28.9			15.4	2.4			3.1	13.4
125542400	0.0137875	0.0846086	2	0.885	1.07243	1.79343	1.35446	0.931602		2		4.7			7.4	0			10.2	7.4			5.2	19.8			8.7	17.5
115464309	0.000358603	0.00851678	3	1.04675	1.0757	1.79036	1.04115	1.02422	1	2		6.8			31	17.7			6.1	30.6			5.4	1.8			4.4	34
428676623	0.744498	0.829655	1	1.192	1.16434	1.78891	1.43907	0.827		1
115477326	0.025173	0.118073	2	1.141	1.04649	1.77919	1.03375	1.05368	2		0		1.9	4.1			3.7	8.3			5.7	2.4			0.2	0.3
21740814	3.23362e-06	0.000378114	6	1.0467	1.1722	1.7729	1.40997	1.0526	4	2	2	9.5	15.2	10.7	1.7	3	19.5	24.2	12.1	2.8	14.7	14.9	6.6	10.5	4.4	12.2	2.2	11.4
115465313	0.112082	0.287316	1	1.463	1.25018	1.75915	1.003	1.25922	1
75123448	0.588194	0.724553	2	1.15092	1.19508	1.74623	1.32197	1.22649	1	1
3850816	0.149629	0.340922	1	1.219	0.992139	1.74476	0.972727	1.15095		1
218184211	0.040608	0.157032	1	1.149	0.989604	1.72897	1.33252	1.0913		1
21741699	0.0375721	0.150221	2	1.079	1.08229	1.72865	1.055	0.997747	2		4.8		5.5	0			13.7	20.5			13	15			10.4	5.2
108706243	0.168243	0.363695	1	1.296	1.11297	1.72224	1.44482	1.1207	1
115448199	0.000162568	0.0049274	5	0.993786	0.977127	1.7126	1.09052	1.00089	2	3	8	4.4	11.1	16.9	3.7	4.3	2.8	4.2	7.1	3.2	12.5	34	11.4	1.1	9.1	15.7	0.9	2.9
22758313	5.03575e-06	0.000471171	14	0.94604	0.983992	1.71212	1.12948	0.972778	9	5	6.1	5.4	4.4	6	6.3	7.7	16.4	16.6	26.6	12.3	4	7.7	2.5	10.8	3.7	5.1	8.3	5.8
115444831	5.01675e-06	0.000471171	11	1.07992	1.01262	1.69862	1.20084	1.02838	4	7	5.4	2.1	2.7	5.1	9	3.4	5.8	1	20	16.6	4.6	1.3	15.1	16.2	5.6	5.3	8.5	20.4
108864333	0.532354	0.683553	1	1.149	1.32294	1.69154	1.28232	1.14261		1
297725059	0.526803	0.681502	1	1.087	0.708568	1.68495	1.02252	1.06094	1
222637451	0.00095478	0.0160522	3	1.10793	1.17655	1.68385	1.25321	1.00023	1	2		9.5			3.7	1.2			24.8	28.6			5.5	14.6			7.6	10.6
115489280	0.0924385	0.257934	1	0.88	0.979264	1.67797	0.942919	1.46436	1
115434472	0.140481	0.327804	1	1.044	1.11029	1.66131	1.15816	1.17431	1
108708957	5.64823e-08	6.27742e-05	3	0.957987	1.0993	1.66052	1.08085	1.00502	2	1	4.7		6	6.8			13.3	9			4.1	7.3			1.7	6.9
115470575	0.0876782	0.250796	5	1.02384	0.976777	1.64457	1.31671	0.71068	3	2	2.3	21.5	3.4	12.7	2.8	41.5	11	11.5	22.1	9	8.4	11	0.8	4.8	0.5	7.9	34.8	6.1
116317776	0.200185	0.402992	1	1.237	0.895187	1.63673	0.965925	0.882262	1
115435222	3.32631e-05	0.00150699	7	1.07421	1.08925	1.63598	0.993258	1.03895	5	2	1.8	0.3	6.5	5.5	11.5	3.9	7.6	15.8	0.2	7.6	5.1	3	16.5	5.2	2.4	2.9	6.5	7.6
115467228	0.645315	0.763451	1	1.585	1.44563	1.63374	1.06442	1.84707	1
115464611	0.196175	0.399025	4	1.03	1.23106	1.6269	0.660436	0.757135		4		8.3			7.2	5.9			8.2	7.4			12.5	3.5			5.7	4.8
115446435	9.86418e-05	0.00349415	25	0.964904	0.995384	1.626	1.03464	0.945369	15	10	22.3	14.5	14.2	16.1	14	14.3	19.8	36.8	14	15.6	21.5	29.3	5.7	12.1	22.6	21.3	10.1	17.5
115460736	0.000731716	0.0132882	6	0.917187	1.17292	1.62393	1.17255	1.09025	4	2	1.2	0.3	4.4	7.2	47.5	16.7	3.4	4.4	22	3	2.8	3.7	17.3	21.2	5.3	1	28.2	6
125561814	0.191933	0.393278	1	1.167	1.07488	1.62257	0.954635	1.20576	1
29466966	0.309901	0.508313	2	1.19602	1.27386	1.62011	0.537277	1.63521	1	1
115438314	0.575872	0.715311	1	1.417	1.12781	1.61825	1.0594	1.09523	1
108707642	0.291212	0.491906	1	1.19	1.13618	1.6129	1.24633	1.16147		1
40538903	0.0776436	0.232381	1	2.036	2.05882	1.60756	1.55138	0.867514	1
297598785	0.139968	0.32763	3	0.992	1.05387	1.60364	1.17885	0.965813		3		5.8			15.2	13.7			26.4	32.4			1	3.3			2.7	2.1
115452789	0.00460386	0.0432642	49	1.2477	1.0332	1.60351	1.19843	1.01974	30	19	11.7	9.6	21.1	13.6	23.7	14.2	14.6	21.1	12.9	18.1	7.9	12.4	13.8	15.1	10.2	10.8	15.7	7.8
115452411	0.50547	0.668164	1	1.112	0.866406	1.60212	1.00698	1.11035	1
218188506	0.863149	0.908978	2	1.21627	1.34553	1.60159	1.27014	1.19891	1	1
115456826	0.00304633	0.0330262	2	1.013	1.13698	1.60088	1.23151	1.10304	2		12.9		15.4	5.8			0.4	2			19	30.2			13.4	56.4
115460390	0.0357662	0.144951	3	1.17442	1.04441	1.59919	1.00363	1.1717	2	1	41		23	6.6			17.6	15.5			7.4	23.1			41.3	35
90398985	0.00745296	0.0582082	4	1.05817	0.885636	1.59632	0.964533	0.905806	2	2	19.1	9.7	3.5	7.8	15.1	19.4	37.5	21.4	10.4	31.7	16.3	14.9	2	14.5	10.5	5.3	6.9	11.6
125553764	0.550131	0.696197	1	1.331	1.63554	1.59457	1.66584	1.18784		1
38346600	0.121707	0.30163	1	1.673	1.54265	1.59203	1.06894	1.56922	1
115467298	0.132527	0.316887	2	1.146	1.13204	1.58492	1.05328	0.998035	1	1
77550830	0.367914	0.55816	1	1.345	1.26969	1.58054	1.13326	1.30899	1
222636084	0.320316	0.516182	2	1.15094	0.856409	1.57102	1.58062	1.47224	1	1
125563705	0.0494362	0.175999	1	1.065	1.11174	1.56949	1.04231	0.957287	1
50253189	0.840703	0.894194	1	1.03	1.5187	1.56175	1.33845	1.07193	1
297601423	0.00640005	0.0533851	2	1.016	1.07578	1.55971	1.18949	0.935484		2		0.3			0.2	2.5			9.2	7.1			1	7			6.1	0.7
115456930	0.0193901	0.10165	5	1.05895	0.984207	1.55829	1.08563	1.00645	2	3	4	12.9	6.7	4.7	7.3	18.1	41.7	116.2	10.7	3.3	26.4	20.6	8.1	7.3	1.2	12.1	6.4	1.2
218199774	0.00299209	0.0326851	8	1.09399	1.15015	1.55791	1.27785	1.27656	6	2	1.4	3.9	6.4	2.7	1.1	0.2	8.3	5.1	2.1	3.6	3.3	3	3.1	1.9	5.3	8.4	2.7	1
115481220	9.98862e-06	0.000704771	8	1.09449	1.39935	1.55732	1.14773	1.17359	3	5	3.2	8.9	10.6	10.1	3	10.9	3.1	0.2	6.5	6	2.6	1.1	4.9	2.1	0.6	5.3	10.5	0.3
218201541	0.946347	0.96222	1	0.942	0.939176	1.55424	1.21516	1.027	1
296248162	0.0369443	0.148467	6	1.049	1.1296	1.55299	1.40273	1.12535		6		2.7			12.7	6.2			14.6	6.8			24.8	39.8			7.2	2.6
371931416	0.881562	0.920709	1	1.376	0.961426	1.54973	1.06607	1.11876	1
115439055	0.0188868	0.0999863	1	1.01	1.00649	1.54956	1.09717	1.02701	1
115438082	0.0807883	0.238205	3	0.954	1.32798	1.54641	1.23203	1.05747		3		3.4			3.6	6.3			11.9	26.5			9.4	0.4			4.1	6.3
125540465	0.00924326	0.0658659	2	1.12851	1.19468	1.54385	1.17302	1.16423	1	1
222632780	0.0992693	0.267428	1	1.056	0.883606	1.54253	1.01743	1.16657	1
115486898	0.022376	0.11114	5	0.639	0.963533	1.53571	1.19418	1.0356	5		20.8		24	6.9			11	3.9			12.1	28.2			5.1	39.6
125602970	0.592112	0.72792	1	1.214	1.28549	1.53094	1.54399	1.26494		1
115481822	1.06116e-05	0.000713631	14	1.00681	0.955109	1.52423	1.09081	0.976059	10	4	4.5	11.2	12	10.7	10.9	8.7	16.5	22.1	6.9	12.6	6.2	9.5	7.1	10	15.1	13.1	3	11.2
115477551	0.0854608	0.246696	2	1.08628	0.99429	1.52057	1.00294	0.835658	1	1
222637636	0.010819	0.0721941	11	1.007	0.969384	1.51978	1.02433	1.00796	11		8.6		19.2	9.6			6.3	12			9.6	6.9			18.1	12.2
115455327	0.232995	0.434645	2	1.146	1.05849	1.51859	1.10193	1.12547	2		1.7		16.1	4.7			1.1	48.4			3.6	25.2			12.3	4.2
53791610	0.0852449	0.246238	1	0.789	0.838082	1.51793	0.902337	0.804195		1
125561985	0.15826	0.350747	1	1.067	1.36456	1.51733	1.23854	1.50315	1
33147040	0.595088	0.729911	1	1.309	2.38754	1.51645	1.50177	1.03414	1
115482030	0.0242359	0.116407	1	0.911	0.925478	1.51496	1.10345	1.03109	1
115471611	0.233032	0.434645	1	1.093	1.12843	1.51075	1.08661	1.14498	1
90399315	0.0676972	0.21245	2	0.941	0.991068	1.50534	1.04435	0.971987		2		16.4			16.3	19.9			9.2	44.8			28	7			6.7	5.1
108862174	0.0279038	0.124842	1	0.974	0.749733	1.50489	0.877483	0.894483	1
115461843	0.0209443	0.106633	4	0.977	1.03757	1.49819	1.14822	0.983707		4		2.8			2.5	7.9			4.6	3.1			7.4	1			3.9	4.7
218198265	9.20465e-05	0.0033014	15	0.972331	1.09949	1.49528	1.11098	1.12981	9	6	8.2	4.7	21.5	5.9	10.4	6.2	19.5	12.4	17.2	24.7	13.6	10.5	7.2	8.6	18.9	24.7	8.3	2.1
115487380	2.58653e-06	0.000337346	23	0.852108	0.930581	1.49121	1.09229	0.86404	12	11	4.8	11.7	4	5.5	7.4	3.3	9.6	7.2	13.6	10.4	4.4	4.1	9	6.2	5	4.1	4.7	6.1
75110003	1.40535e-05	0.000828579	2	1.00436	1.04649	1.49029	1.0676	1.05838	1	1
222619563	0.394883	0.582645	1	0.877	0.813815	1.48859	0.869601	1.3236	1
50725735	0.000693076	0.0128578	7	1.09169	1.22386	1.4867	1.15243	1.04121	3	4	12	4.1	1	0.5	3.8	5.3	6.6	3.5	0.9	4.2	1	4.5	4.1	3	0.7	12.8	11.8	6.3
2253278	0.917919	0.945134	1	1.148	1.11133	1.48277	1.18819	1.29413		1
297603535	0.0762849	0.229602	2	1.17	1.05515	1.48162	1.02635	1.18567	2		6.1		23.3	10.8			8.1	43.8			1.7	2.6			7.9	3.7
115441301	0.0637128	0.20618	1	1.06	1.40516	1.48128	1.31163	1.22762	1
218188256	0.142402	0.329516	2	0.910132	0.893763	1.48062	1.1614	1.03105	1	1
125558209	0.125096	0.306091	1	1.179	1.4091	1.47746	1.46263	1.12541		1
115469172	0.641504	0.760406	1	0.932	1.471	1.47677	0.596	0.734248		1
222637354	0.406923	0.590093	1	1.195	1.18388	1.47514	1.28479	1.30528	1
115473683	0.0319258	0.136163	1	0.974	1.16993	1.47361	1.08708	1.21604		1
222623717	0.0943364	0.260439	14	1.019	1.16549	1.47276	1.29041	0.961188		14		7			13.3	11.1			7.6	9.7			5.7	8.2			6	6.6
297723063	0.845965	0.897469	5	1.18938	1.20697	1.47197	1.15673	1.16813	2	3	77.6	7.1	65.2	5.5	9.9	2.4	53.3	45.1	3.7	5.4	79.7	10.1	8.5	3.6	40.6	3.1	0.6	4.2
218195020	0.0535725	0.186098	1	1.054	1.14005	1.47063	1.32026	1.08992		1
115461002	0.00326604	0.0347947	3	0.893085	1.03643	1.46909	1.1825	0.846073	1	2		8.6			3.4	9.5			8.3	9.3			4.1	3.2			0.2	9.9
5777627	5.43434e-06	0.00048728	8	1.01349	1.04931	1.46859	1.18552	1.04473	4	4	7.6	4	11.2	9.2	2.4	8.3	9.3	9.2	15.2	15.9	9.4	10.7	8.6	19.2	13.6	19.4	8.7	1.8
115443643	0.0221078	0.110452	3	1.01005	1.13416	1.46427	1.25827	1.09408	1	2		17.2			1.8	15.3			38.9	31.9			7.4	27.1			12.7	16
125553883	0.00858488	0.0634868	1	0.927	1.07637	1.46383	1.12491	1.07636		1
22296416	0.338371	0.529774	1	1.27	1.11878	1.46375	1.2029	1.04423		1
115459340	0.000308987	0.00782282	28	0.988287	1.04857	1.46352	1.08914	1.06483	12	16	7.6	5.3	4.4	5.8	7.4	8.8	9.2	7.6	8.1	13.4	7.3	5.1	3.9	9.4	3.5	5.6	4.7	5
222615830	0.0319529	0.136163	1	0.984	1.13738	1.4627	1.17721	1.01499		1
115480876	0.308045	0.507008	2	1.129	0.825804	1.46221	1.156	1.02014	2		3.9		4.5	2.2			3.7	2.2			11.4	8			5.7	5.3
115448283	0.36132	0.552282	1	1.072	0.751582	1.45946	0.959719	1.04458	1
115477629	0.0255562	0.119378	1	0.964	1.07231	1.45876	0.972159	1.12146	1
218196010	0.0246604	0.116635	2	0.994	0.974817	1.45784	1.04487	0.988975	2		2.4		2.9	1.1			17.6	16.5			6.3	6.5			2.7	6.4
115438270	0.00284843	0.0320095	1	0.833	0.909246	1.45657	1.0046	0.791977		1
38636687	0.297602	0.495505	2	0.995	1.071	1.45498	1.09319	1.06992		2		0			1.8	0.5			2.3	6			1.8	2			2.7	5.2
21686526	0.0332818	0.139751	6	1.036	1.11047	1.4545	1.31595	0.99905		6		13.8			10.8	12.1			7.9	13.3			7.8	7.3			16.9	6.1
115478641	0.314351	0.51195	5	1.14019	1.02027	1.45449	1.18894	1.16821	1	4		6			13	7.9			1.6	14.3			12	24.9			12.7	6.1
115440621	0.908136	0.938462	2	1.061	1.31312	1.45202	1.19455	1.24569		2		5.8			5.3	6.4			9.3	37.5			67.1	21.8			26	24.4
115448547	0.00268078	0.031184	15	0.961984	0.97913	1.45094	1.16508	1.01024	8	7	5.3	2	4.8	3.9	17.1	6.4	13.3	23.6	8.8	4	5.8	10.1	9.7	8.2	7.1	14.8	4	1.5
62701895	0.553206	0.698445	1	1.711	0.617415	1.44966	1.53534	1.34832	1
115483096	0.13836	0.325589	1	0.981	1.16638	1.44837	1.31767	1.04041		1
193788023	0.0221212	0.110452	1	1.008	1.11452	1.445	1.129	1.08048		1
218186709	0.063259	0.205376	2	1.173	0.957528	1.43995	0.97149	0.988995	2		22.5		1.8	2.7			10.4	21.3			1.2	4.6			6.1	30.7
115489310	0.00833891	0.0623449	1	1.096	1.25805	1.43942	1.1593	1.21099		1
49387809	0.39467	0.58253	1	0.981	0.849571	1.43761	1.0087	1.00258	1
116310826	0.418944	0.599845	2	1.03253	0.984826	1.43744	0.96816	0.851982	1	1
218201554	4.63201e-08	6.27742e-05	39	0.996472	1.10099	1.43722	1.23451	1.02598	19	20	6.1	6.9	8.4	8.3	9.6	10.3	17.3	12.7	19.1	19.5	15.2	10.3	15.3	15.7	6.6	5.5	5	6.5
116310274	0.185904	0.384901	1	1.182	0.855893	1.43559	1.11396	0.9935	1
115464123	3.25052e-06	0.000378114	7	0.971135	0.888243	1.43547	1.02517	0.986314	3	4	8.4	2.9	3.9	2.2	4.2	2	2.9	1.7	5.3	6.3	3.2	13.2	2.3	1.4	2	6.5	0.6	1.2
115481300	0.0808835	0.238205	1	1.037	1.03649	1.43372	1.01099	1.02937	1
10140681	0.0603473	0.201189	1	1.114	1.10916	1.43348	1.23675	1.07399		1
222625833	0.00994069	0.0693432	4	1.07966	1.08658	1.43108	1.1962	1.12116	3	1	0.6		7.3	1.8			11.3	2.3			4.5	13.5			4.2	5
297604125	0.00278976	0.0315991	208	1.15141	0.995574	1.43083	1.283	0.925167	120	88	15.1	9.3	12.6	13.2	10.1	8.8	23.5	22.9	15.4	14.5	14.2	13	8.2	23.3	20.5	22.4	10.6	9.4
297601085	0.0454504	0.168319	6	1.07833	1.07385	1.43067	1.1245	1.03514	4	2	7.5	2.1	5	3.9	21.4	10.7	14.6	56	14.7	32.1	3.7	2.2	10.4	15.1	8.3	5.4	26.8	6.6
350295	1.37564e-06	0.00024088	17	0.986144	0.911864	1.4301	1.1106	0.92132	8	9	2.4	8.3	9.4	5.1	3.9	6.4	7.9	10.4	3.5	6.3	5.8	7.6	5.6	2.6	4.1	6.9	5.7	9.4
256032543	1.04043e-05	0.000710797	98	1.029	1.04459	1.43002	1.12533	1.02877	57	41	7.9	5.8	6.3	8	7.8	7.1	10.6	10.8	16.5	19.1	7	9.5	4.8	9.4	5.8	7.9	6.6	5.4
115461973	0.000793094	0.0140214	13	0.995	0.977407	1.42964	1.08997	0.994408	13		3.4		10.2	14.1			10.6	8.9			8	7.9			8.9	15.3
115463555	0.0434581	0.163676	5	1.06068	0.994153	1.42938	1.22357	1.08113	2	3	12.7	6.2	0.7	3.7	11.6	22.8	8.5	11.2	10	4.7	1.4	5.5	13.3	18.8	13.5	0.6	7.1	10.3
222618823	0.000523773	0.0107755	4	0.940973	1.05707	1.42852	0.999308	0.966862	3	1	8.1		6.3	12.1			7	43.6			34.7	27.8			78.2	17.8
115469166	0.0287554	0.127067	3	1.10154	0.746295	1.42849	1.03406	1.03198	1	2		29.4			31.1	43.1			25.2	37.8			21	26.8			22.7	25.2
222637522	0.0261519	0.120382	1	0.922	1.10351	1.42793	1.04128	1.0282		1
115453321	0.13543	0.320975	3	1.02392	1.15818	1.4276	1.13098	1.22889	1	2		2.7			4.5	20.3			47.9	69.9			16.4	51.6			2.5	9
222635983	0.00251747	0.0301816	2	0.702	0.610735	1.42692	0.631544	0.817168		2		79.5			127.2	113.1			32.5	64.5			132	171.5			73	117.8
297604962	0.318235	0.514634	3	1.116	1.16772	1.42516	1.3311	0.849105		3		1.5			9.2	15			17.3	7.6			3.5	0.6			1	7.8
115473931	0.0131859	0.0825936	15	1.014	1.02424	1.42411	1.05991	1.01349		15		3.1			10.3	7.6			14.7	35.2			11.4	18.6			9.6	6.5
149392485	0.798175	0.864457	2	1.023	1.14694	1.4241	0.978299	0.990309		2		0.2			10.8	4.8			14.5	34.4			3.2	2.3			1.5	7.8
11990470	0.00101552	0.0168207	21	0.982995	0.828289	1.42353	0.822082	0.658684	10	11	7.4	4.9	12	21	12.3	8.3	7.5	25.6	11.1	10.2	12.8	6.6	16.8	4.2	19.8	45.5	20.1	24.4
56783763	0.000349987	0.00844685	6	1.04542	1.03913	1.4204	1.01391	1.02163	2	4	17	6.9	9.3	12.5	9.1	5.8	4	0.3	18.6	21.1	2.3	1.6	8.8	1.6	3.2	2.9	9	1.9
125548436	0.0782439	0.233538	3	0.996	1.05286	1.41876	1.02637	1.14304		3		1			1.9	1.9			6.4	7.5			13.3	5.6			1.2	2
125560673	0.23709	0.438339	1	1.033	0.685472	1.41664	1.03598	1.26844	1
115463155	0.00708421	0.0566955	4	1.06493	1.1	1.41584	1.05942	1.17286	3	1	6.5		0.8	2			1.9	6.4			10.3	6.5			1.5	5.9
115464893	0.0417867	0.159725	16	1.06894	1.09227	1.41499	1.09816	1.09703	15	1	6.4		7.8	2.8			7	14			6.5	8.2			4.1	8.4
51535144	0.748764	0.83295	1	3.077	1.40924	1.41459	1.3161	1.09686		1
125541223	0.0226463	0.111905	17	0.97	1.01717	1.41136	1.21988	0.965163	17		8.3		6.2	5.5			16.7	16.9			15.6	8.4			9.2	8.8
222636297	0.0614349	0.202773	1	1.318	1.02942	1.40957	1.10284	1.18207	1
115475151	0.000101536	0.00352429	41	1.0456	1.02108	1.40813	1.02727	0.997204	18	23	8.2	6.8	9.3	9.6	10.5	9.2	13.1	19.4	12.3	18.2	13.7	15.2	14.5	10.2	9.4	12	9.2	9.6
115463503	0.44625	0.62097	1	0.936	1.23589	1.40813	0.744317	1.42617	1
281312183	0.0324682	0.137052	1	1.13	0.816132	1.40644	0.956647	0.854889	1
125570998	0.118552	0.297348	3	0.742832	1.19678	1.40595	1.07652	1.07726	2	1	4.7		85.3	82.8			87.6	48.8			80.2	28.4			55.3	74
125533033	0.000883026	0.0152022	3	0.949897	0.993298	1.40457	1.12158	1.03433	2	1	7.4		5.1	1.9			3.7	9.7			14.4	15.1			8.5	3.1
115486063	0.324146	0.519132	3	1.00586	1.23695	1.40411	1.01519	1.0394	2	1	27.4		22.1	97.8			37.2	127			44.2	65.2			40.9	41.5
115467984	0.0304658	0.131916	5	1.034	0.858299	1.40299	0.914992	0.8096	5		5.9		12.9	17.4			2.4	3.1			2.1	2.9			0.4	5.4
125524568	0.0391235	0.15406	1	1.024	1.18948	1.40175	1.08369	1.06286	1
222623264	0.0146321	0.0860523	1	1.067	0.961803	1.40005	1.05688	0.909822	1
218198666	0.239374	0.439346	1	1.258	1.33256	1.39948	1.2516	1.0303		1
218187107	0.592954	0.728144	1	1.446	1.35115	1.39596	1.25883	1.30999	1
125541661	0.131152	0.315351	3	1.194	1.07454	1.39573	1.029	1.09483	3		14.3		12.6	14.4			35.3	7.3			2.6	28			12.3	4.5
115442265	0.00456437	0.0430813	3	0.99131	0.947658	1.39458	1.0583	1.02127	1	2		15			13.8	12.3			6.1	10.7			13.2	11.9			17.8	10.5
115480465	0.0442517	0.165186	3	1.12189	1.12405	1.3936	1.08954	1.24255	2	1	4.2		5.8	13.4			25.8	46.2			2.1	19.6			18.5	15.6
115459446	0.0011352	0.0180056	1	0.981	1.16696	1.39349	1.20648	1.10849		1
9757682	0.0147076	0.0861244	6	1.023	0.928212	1.39299	0.908845	0.914267	6		9.4		5.2	8.6			11.3	17.7			3.5	14.1			12	12.5
297607448	0.12562	0.307023	1	1.021	1.16077	1.39188	1.1749	1.1373		1
115473151	0.318301	0.514634	4	1.20074	1.04907	1.39166	1.30939	1.14879	3	1	10.1		10.1	0.6			16.9	7.7			5.1	3.1			0.7	0.8
115462277	0.0205985	0.105795	1	0.905	1.02497	1.39056	1.1547	1.00352		1
77549233	0.0459263	0.168514	7	1.108	1.10244	1.39034	1.13898	1.07148	7		5.6		6.6	13.6			19.1	18.6			11.7	12.5			4	11.3
218194075	0.0325079	0.137052	2	1.083	0.913351	1.39015	0.940386	0.904655	2		14.8		11.4	5.1			9.8	10.1			6.5	11.3			13.4	11.6
108708982	0.040516	0.156959	1	1.002	1.00589	1.38982	0.867733	0.64114		1
115463181	0.017997	0.0972665	16	1.03877	1.42458	1.38959	1.13836	1.14623	7	9	6.7	7.1	4.6	7.2	10.8	9.5	5.8	8	9.6	4	13.7	5	11	12	8.5	30.7	4.2	12.6
115472071	3.38975e-05	0.00151974	6	0.91776	0.892695	1.38871	1.0207	0.791663	4	2	2.8	0.9	4.4	9.2	1.3	2	6.7	0.7	14.8	9.2	5.3	4.1	7.2	2.3	5.2	13.3	14.8	2.7
115477781	0.097013	0.263972	1	0.968	1.16577	1.38688	1.22941	1.18048	1
218200228	1.18693e-05	0.00077402	25	1.04005	0.989457	1.38681	1.10195	1.04051	16	9	6	6.8	7.7	8	4.5	4.5	11.2	19.8	8.7	24.6	6.8	11.6	9.1	17.6	6.5	11.1	10	12.7
115442153	0.570268	0.711842	1	1.003	0.994959	1.38676	1.14893	1.04788	1
125599709	0.296985	0.495468	2	1.177	1.33991	1.38646	1.3035	1.315		2		3.6			0.1	9.8			11.7	8.1			6.7	3.4			4.8	3.6
115447273	0.000277873	0.0071519	22	0.922999	0.80874	1.38583	0.79895	0.813048	8	14	8.9	11.6	26.8	17.1	22.4	10.1	13.4	31.3	10.5	11.8	17.8	16.1	17.7	19.1	21.5	26.2	19.5	13.1
222637648	0.0188508	0.0999184	1	1.481	1.19586	1.38454	1.20904	1.21297	1
115449517	2.81064e-07	0.000123156	18	1.00976	1.00657	1.38331	1.0892	1.00706	9	9	3.7	3.7	13.1	13.7	9.4	6.7	12.7	15.2	17.8	9	8.8	11.3	10.8	12.6	6.7	14.4	7.9	5
218196057	0.044038	0.164674	16	1.021	1.09972	1.38247	1.05837	1.04572		16		6.3			7.4	10.5			12.1	12.1			11.1	9.1			10.7	7.3
222641412	0.263964	0.464706	1	1.193	1.19312	1.37865	1.16724	1.28619		1
108706801	0.355095	0.547474	2	0.984585	0.826126	1.37788	0.980475	1.10327	1	1
125562605	0.387213	0.576167	1	1.525	1.04138	1.37685	1.05598	1.07717	1
115482666	0.0261167	0.120355	6	1.03513	1.06246	1.3739	1.18533	0.976336	2	4	5.7	9.7	0.4	2.8	22.6	11.4	12.6	3.1	11.2	15.1	5.4	5.5	18.5	6.1	2.5	11.2	14	21.7
115462209	0.000102503	0.00352937	11	0.969494	1.0594	1.37358	1.12062	1.0644	5	6	4.1	4.1	6.5	2.9	5.7	7.8	4.8	5.9	9.7	10.2	3.2	10.9	3.6	3.6	1.6	7.7	7.2	5.1
542191408	0.0569896	0.193289	17	1.31968	0.975291	1.372	1.02296	1.10223	9	8	6	10.9	14.1	11.1	9.2	20.3	10.7	17.1	17.5	16.1	16.9	5.9	5.6	10.8	11	16.6	8	20.2
125544713	0.0641159	0.206825	1	0.952	0.993934	1.37145	0.784632	1.00674	1
115461348	0.76504	0.842839	2	1.252	1.31216	1.37134	2.28096	1.27085		2		6.8			8.8	26.5			7.1	54			4.6	16			4.2	6.4
297727117	0.000331929	0.00825794	21	0.958655	0.967835	1.37067	1.10657	0.962321	8	13	4.3	4.2	3.3	10.3	11.7	5.7	18.4	10.1	16	9.7	10	10.5	8.5	7.4	9.1	9.2	4.9	4.3
115474565	0.00654356	0.0538499	5	1.03479	1.02394	1.36785	1.0633	1.02422	4	1	4.8		2.5	1.2			5.7	7.8			18.1	4.9			2.5	1.6
115450273	8.00544e-05	0.00307638	5	0.972083	0.895794	1.36685	0.966654	0.99863	2	3	2.3	3.9	1.2	5.1	8.2	8	2.9	1	6.3	9.7	0.2	3.7	0.7	9.9	2.6	4	1	10.5
222628660	0.0745162	0.227137	3	0.968	1.15052	1.3662	1.114	1.18591	3		2.3		16	10.1			18.1	23.2			8.4	9.3			16	14.6
115451593	0.0626617	0.204839	1	0.99	1.03792	1.36458	1.10439	1.00049		1
218194922	0.0544615	0.188124	2	1.055	1.17815	1.36385	1.08925	1.18348	2		7.1		1.6	2			0.2	4.7			0.5	1			2	2.9
115488992	0.000213097	0.00591722	3	0.828623	1.05016	1.36377	1.17795	0.873976	1	2		2.2			8.3	6.5			12.4	10			3	2.2			1.3	1.9
222629679	0.000236999	0.00625793	20	1.03899	1.05075	1.36359	1.168	1.05344	14	6	7.8	13.4	7.4	5.1	18.8	14.5	9.5	8.5	17.8	14.6	12.2	9.2	20.9	16.1	5.2	8.4	4.5	6.2
115439405	0.0475113	0.171551	7	1.05801	1.15468	1.36226	1.03958	1.11508	5	2	15.7	16.8	6.6	16.7	36.8	15.3	22.9	16.4	10.5	18.8	6.5	12.2	3	7.6	14.9	6	20.2	26.5
115470697	0.136043	0.322251	1	1.151	0.934229	1.36049	0.98666	1.01292		1
222625698	0.507129	0.668333	5	1.06054	1.17988	1.35995	1.04615	1.14863	2	3	0.3	16.1	16.8	39.5	17.3	2.6	8.7	6.3	3.8	14.4	26.2	52	3.9	1.1	2.9	25.8	11.3	7.2
297605099	5.43093e-06	0.00048728	12	0.919804	0.909759	1.35979	0.964217	0.965375	5	7	1.3	5	3	4	15.6	7.2	8.4	4.1	8.1	5.1	3.8	9.9	3.2	7	5.2	1.2	3.4	8.9
125528007	0.0257906	0.119873	1	0.972	0.95862	1.35897	1.12824	0.947405	1
115474263	0.0223299	0.111107	1	0.978	0.968695	1.35734	1.13487	0.939562	1
30017570	0.359793	0.551149	1	0.968	1.05136	1.35596	0.902219	1.1484	1
37776903	0.15332	0.34496	1	1.063	1.06355	1.35482	1.05354	1.01621		1
297600650	0.743182	0.829097	2	1.09992	1.22061	1.35469	1.23037	1.19876	1	1
115464333	0.130568	0.314828	1	0.977	1.02167	1.35392	1.01125	0.992829		1
218185030	0.00175689	0.0237043	9	1.00584	1.11822	1.35344	1.15183	1.05081	5	4	21.1	5.8	9.7	14.8	6.1	2.9	4.3	2.7	14.1	11.5	19.5	9.8	2.2	10.8	11.7	22.7	11.1	13.7
149391993	0.112455	0.287757	1	0.936	1.17191	1.35174	1.19222	1.04671	1
42408797	7.25998e-06	0.00060058	16	1.03832	1.03629	1.34676	1.01851	1.00133	9	7	7.5	6	6.7	6.1	5	6.8	10.2	15.1	7.4	7.3	5	10.5	2.4	7.8	6.3	4	10.6	3.8
48475240	0.150605	0.341879	2	0.996	0.911568	1.34418	0.97969	0.948638	2		17.2		12.8	7.7			2.5	5.3			3.9	5.3			3.7	15.8
115438558	0.124919	0.305831	1	0.974	0.980251	1.34355	1.03264	0.941804		1
297604659	0.262117	0.462926	35	1.13963	1.13282	1.3428	1.23278	1.15351	18	17	15	11.5	17.8	13.9	21.7	11.9	16.6	29	10.9	26.4	21.3	20.2	15.8	12.7	16.3	11.1	13.6	9.9
297722195	0.04952	0.175999	3	0.946	1.08598	1.34158	1.00776	1.04323	3		9.7		51.2	38			24.3	32.1			50.9	59.3			33.4	10.6
55296314	0.0630848	0.205376	1	0.996	0.967833	1.34081	1.13	1.00347	1
122063509	6.24714e-05	0.00251287	3	0.968822	0.997718	1.34008	1.02494	0.965875	1	2		11.2			6.7	5.2			17.2	10.1			9.8	10.1			3.4	8.6
115457408	0.00746536	0.0582082	1	0.909	1.29387	1.33998	0.902985	1.11923	1
297604477	0.327781	0.520387	6	0.935	0.915659	1.33961	0.954453	0.946881	6		10.8		18.8	5.4			3.8	14.2			8.2	5.9			3.8	8
108862938	0.0206355	0.10585	4	1.05936	1.04648	1.3382	1.07083	1.18554	2	2	6.1	2.3	5.7	6.1	12.4	18.4	16.5	7.9	11.6	4.5	6.8	0.4	6.1	9.8	2.3	11.3	17	0.5
125588600	0.00826051	0.0621128	8	1.014	1.02899	1.33679	1.03679	0.959916	8		10		13.5	9.4			14.5	9.7			4.6	5			6.5	10.9
222616231	0.132745	0.317232	2	1.051	1.21817	1.33665	1.361	1.29383	2		9.1		19.9	35.4			14	28.9			33.1	43.7			35.3	32.5
115474547	0.0197111	0.102957	1	1.046	0.890776	1.3364	0.940497	0.895998	1
152013381	0.00113221	0.0180056	7	1.10158	1.03037	1.33513	1.03953	1.02383	4	3	0.6	12.3	10.5	10.1	11.1	0.8	17.9	12.3	14.9	34.6	23	14.6	1.5	24.4	2.2	7.7	4.1	8.6
222640855	0.0506152	0.178861	3	1.0224	0.97814	1.33439	0.964993	1.05292	2	1	7.4		18.5	11.6			17.8	5.7			27.7	7			14.1	26.8
218185500	0.000575439	0.011361	13	1.06321	1.04785	1.3336	1.17324	1.00994	6	7	10	11.9	19.3	5.3	18.4	4.7	13	13.4	6.6	7.2	11.5	11.2	6.1	4.7	6.3	11.2	8.4	17.6
115468348	0.00581987	0.0506035	3	0.961722	0.978654	1.33247	0.916526	0.970756	2	1	8.1		8	0.6			16.3	26			15.3	1.5			0.8	2.2
115480932	0.603141	0.734813	5	1.24794	1.42711	1.33183	1.61433	1.22879	2	3	4	8.9	4.5	2.2	4.9	23.9	1.4	0.9	5.6	14.3	5.9	8	8.9	22.9	4.2	9.1	13.1	0.9
29369787	0.406014	0.589208	1	1.229	0.878261	1.32892	0.961956	1.15043	1
115474297	0.0605996	0.201562	1	1.068	1.05522	1.3285	1.12816	1.11348	1
52076109	0.0230579	0.113548	1	0.954	0.86437	1.32646	1.11242	0.951183	1
222615499	0.613634	0.741252	2	1.228	0.80391	1.3255	0.897999	1.03975	2		24.5		16.2	2.8			26.3	18.7			9.5	5.5			8.2	14
442580994	0.0760208	0.229344	3	1.041	1.01305	1.32464	1.12398	1.08126	3		1.3		3.7	2.1			4.1	5.3			13.5	17.5			6.9	8.4
115453637	0.0262236	0.120475	2	1.163	0.883468	1.32348	0.92876	1.07396	2		12.6		15.7	26.8			11.4	23.7			9	18.3			14.3	16.4
222640631	0.514759	0.672186	1	1.171	1.05619	1.32347	1.06843	0.982935	1
115472935	0.152484	0.344328	1	1.148	0.997487	1.3234	0.851435	0.931236	1
115489478	0.00482134	0.0442453	1	1.008	1.02949	1.32199	1.08959	1.06346	1
218200276	0.427751	0.605605	2	1.459	1.19749	1.32199	1.05381	1.30548		2		4.9			0.2	8.4			2.5	3.2			0.3	1.6			2.3	4.8
115435030	0.0351544	0.143908	6	1.09685	1.18776	1.32171	0.99105	1.1001	4	2	11.9	9.9	6.9	7.6	1.5	7.4	5.5	4.8	1.8	5.8	7.1	2.7	4.6	1.2	10.5	6.2	1.7	9.8
9392665	0.0572052	0.193562	1	0.977	1.73561	1.31698	0.711679	1.04028	1
218163	0.066306	0.210148	7	1.1253	0.94978	1.31628	1.12579	1.11375	1	6		6.5			14.4	11.6			8.5	9.6			4.2	11.8			13.3	6.9
218187570	0.0171363	0.0950891	5	1.09668	1.06284	1.31621	0.989418	1.191	3	2	7.9	26.9	1.7	30.7	11	62.5	7.8	32.5	64.2	19.8	2.2	3.5	14.1	11.5	33.8	20.8	22.2	27.7
62733534	0.624379	0.748677	2	1.215	0.869603	1.3161	1.07544	1.15285	2		34.3		21.9	26.8			31.5	70.7			47.4	40.8			18.1	4.9
218199243	0.0837691	0.244601	1	1.043	1.0031	1.31529	0.985378	1.02518	1
125538396	0.0734039	0.224631	4	0.95139	1.04693	1.31518	0.874792	1.1075	1	3		15.4			3.1	8.2			2.9	15.3			2.2	10.7			3.7	1
33146456	0.0903027	0.255028	1	0.958	1.08061	1.31466	1.03333	0.9695	1
115478064	0.0304976	0.131921	2	1.13497	1.06659	1.31177	1.06639	0.981441	1	1
297728323	0.0728067	0.22335	4	1.00594	0.876025	1.30909	1.02246	1.05538	1	3		8			41.3	22.8			6.4	0.4			10.1	14.4			12.1	27.1
13096692	0.455552	0.628226	1	1.044	1.0165	1.30839	1.21242	1.2723	1
115461741	0.0243227	0.116446	21	1.09629	1.08126	1.30759	1.0359	1.10426	6	15	6.6	8.7	9	8.7	9.6	5.7	7.5	4.2	11.4	19.1	8.2	13.6	7.2	10.7	9.2	6.2	5.9	14.2
125552625	0.0499577	0.177261	1	1.022	1.15137	1.30724	1.1585	1.06921	1
125568690	0.297196	0.495468	3	1.078	1.26613	1.30618	1.12649	1.15897		3		12.8			11.5	4			4.3	13.4			5.7	3.6			7.3	1.8
222625166	0.0378207	0.150723	10	1.035	1.01323	1.30472	1.04128	0.958983		10		4			7.4	10			11.3	10.7			4.7	7.9			9.5	9.7
115458648	0.149284	0.340318	2	1.032	1.21079	1.30462	1.11728	1.11347	2		1.6		18.4	8.9			13.1	15.1			11.1	28.2			6.2	2.8
115439513	0.494276	0.660603	6	1.09478	1.00218	1.30331	0.939925	1.17331	3	3	4.3	13.2	25.2	6.3	2.4	15.5	34	48.1	10	10.2	6.8	17.1	1.4	3.4	17.2	2.5	11.6	1.7
125597514	0.076097	0.229357	1	1.095	0.942182	1.3025	1.43567	1.01418	1
125535245	0.289481	0.489751	1	0.978	1.09835	1.30099	0.846145	1.05099		1
125552218	0.4965	0.662205	2	0.732	1.00471	1.30074	0.717641	0.823821	2		42.2		65.9	60.5			24.1	10.8			15.4	64.1			63.5	9.6
19387238	0.625161	0.749015	1	1.587	0.996975	1.29969	0.879186	1.13967		1
115469270	0.00226262	0.0284746	2	1.00969	1.26621	1.29774	1.02046	1.14838	1	1
77552437	0.00509371	0.0462518	10	0.964478	0.896342	1.2973	0.993203	0.906581	5	5	2.9	14.2	5.1	16.1	16.1	11.6	7.7	4.9	8.1	2.8	4.9	0.4	3.7	0.3	2.5	12.9	9	12.7
115488528	0.54692	0.694379	4	1.069	1.07098	1.29603	1.08066	1.07949	4		8.5		5.8	5.1			13.9	43.5			10.8	7.8			3.8	14.2
115460520	0.38106	0.570464	1	1.123	1.05887	1.29599	1.04378	1.04715		1
115459896	0.0136688	0.0846086	1	1.375	1.27257	1.29525	1.10323	1.3825		1
42409426	0.00176868	0.0237887	16	1.04085	1.01046	1.29499	0.965858	1.01256	8	8	7.4	8.8	16.3	3.5	14.8	7.8	12.6	13.8	10.4	7.9	6.4	8.9	5	7.7	13.4	6.1	3.4	6.4
115456834	0.0513497	0.180416	1	1.012	1.08364	1.294	1.14563	0.996402	1
115464745	0.00173369	0.0234648	7	1.00504	1.04784	1.29255	1.02927	0.980213	5	2	6.8	0.1	4.3	11.3	9	8.9	15.5	17.2	0.5	6.8	3.4	13.3	8.1	3.9	18.1	7	1.9	3.1
115452835	0.0403261	0.156787	1	1.042	1.23802	1.29204	1.09841	0.951979		1
115444403	0.0439714	0.164674	1	0.972	0.927663	1.29084	0.978104	0.910459	1
115468446	0.426285	0.605122	2	1.012	0.856743	1.29057	1.23304	0.957129		2		3.2			16.1	19.9			7.8	7.5			0.8	2			13.3	8.5
218200070	0.0213302	0.107752	2	1.182	1.03491	1.28967	1.15572	1.07261		2		31.7			1.7	4.4			20.4	17.9			16.7	19.6			7.6	8.3
115484885	0.0172628	0.0951453	5	1.15935	1.73857	1.28879	1.26874	1.44604	3	2	26.5	12.3	44.7	41.9	38.8	14.3	26.4	3.6	26.2	30.3	8.2	16.4	23.4	42.7	34.7	24.5	34.5	21.9
115468202	0.622661	0.748182	1	1.133	1.2309	1.28878	1.14786	1.29941	1
115466024	0.249262	0.451715	1	0.92	1.01464	1.28847	1.15974	1.13682	1
125588631	0.0116461	0.0760622	3	0.852	0.981286	1.28845	1.07249	0.901404	3		14.3		12	16.2			5.3	20.9			11	3.3			2.1	3.2
115470671	1.40627e-07	9.65188e-05	26	1.00967	0.9971	1.28823	1.05642	1.00735	21	5	15.9	16.7	21.9	17	5.7	5.9	15.1	15.3	17.7	7.1	10.2	15.7	8	7.2	12.3	20	6.8	14.1
57114403	0.532882	0.683553	1	1.22	1.10448	1.28823	1.06953	1.14568		1
115443875	4.98977e-05	0.00208505	161	1.00266	0.980426	1.28816	1.01123	0.961016	74	87	7.1	7.9	6.2	7.6	7.1	6.3	11	7.8	9	7.8	5.6	8.6	6.6	5.6	8.4	8.4	8.4	7.1
222624517	0.000284066	0.00723445	2	1.00349	1.09904	1.28665	1.13192	1.04167	1	1
125601197	0.00601301	0.05176	4	1.07343	1.04753	1.28383	1.07046	1.23528	3	1	29.6		0.7	20.2			13.8	32.5			9.6	24.5			26.7	8.2
115460596	0.0616846	0.203441	1	0.989	1.14896	1.28274	1.11083	1.04485		1
108706570	0.0103295	0.0703261	2	1.04581	1.30308	1.28243	0.812406	1.2938	1	1
108706417	0.112757	0.288357	2	0.998	1.36866	1.28225	1.04839	1.11602	2		19.9		3.1	10.2			12.8	2			8.5	6.4			23.2	21.7
115479865	0.328304	0.520833	1	1.086	1.08876	1.28134	1.2158	1.17409		1
108712087	0.0561208	0.191363	1	1.081	0.976024	1.2811	1.07532	0.848644		1
115482252	0.11333	0.288871	1	1.12	1.51584	1.28094	1.06023	1.25479	1
115467402	0.000648136	0.0123433	8	0.869794	0.800364	1.2805	0.68413	0.887111	5	3	9.9	0.1	19.2	3.4	22.1	6.3	9.1	10.5	5.2	5	10.7	9	12.2	22.3	14.1	9	2.9	2.8
218187865	0.0410183	0.158051	1	0.981	1.15664	1.28028	1.13033	0.975925	1
38344766	0.0487709	0.174199	2	1.01416	1.06577	1.27974	1.06374	0.96926	1	1
115453089	0.00051712	0.0107755	8	0.947884	0.996141	1.27867	1.17012	0.984056	6	2	3	4.9	11.5	9.8	1.6	1.7	6.3	11.8	9	1.6	6.5	9.1	3.1	0.8	5.3	11.8	4.6	5.2
38175435	0.0528423	0.183859	4	0.957998	1.05095	1.27704	1.02756	0.978235	2	2	1.6	1.6	10.6	9.1	10.1	6.7	2.7	9.1	4	9.7	13.1	19.3	9.6	9.1	2.4	29.3	16.9	23.4
115484519	0.00633136	0.0531315	5	1.03454	0.984457	1.2764	1.10131	1.04051	4	1	5.2		2.3	3.9			5.7	2.7			4.6	7.5			11.9	8.1
297603833	0.475824	0.645333	1	1.081	1.19039	1.27576	1.14038	1.4158	1
341940412	0.48294	0.651201	1	0.85	0.933405	1.2757	1.17814	1.09144		1
218187174	0.474755	0.644386	1	1.136	0.991323	1.27521	1.06193	1.16143	1
222630171	0.0750456	0.227821	1	1.074	1.11147	1.27454	1.15548	1.19818		1
115436652	0.0279435	0.12487	4	0.969913	1.06436	1.27312	1.05094	0.987981	1	3		7.3			3.2	18.7			5.3	2.5			12	11.7			2	4.5
115483614	0.123493	0.303548	1	1.063	1.03535	1.27292	1.03146	1.06301	1
55295834	0.785639	0.855921	3	1.05573	1.33772	1.27272	1.21214	1.30171	2	1	10.6		8.5	19.1			0.1	9			1.5	6			0.1	17
115467078	0.04214	0.160363	2	1.32454	0.956028	1.27209	0.901182	1.102	1	1
119732337	0.0233945	0.11455	2	0.92	0.845876	1.27149	0.883478	0.873787	2		7.6		18.7	11.8			1.8	5.8			9.5	40.6			10.3	6.5
258644428	0.0659991	0.20992	4	1.052	1.15598	1.27133	1.0874	1.13986		4		9.7			8.8	9.3			4.4	9.4			8.6	8.2			5.3	6.8
218195568	0.0518037	0.180894	5	1.02884	1.04141	1.2709	1.10842	1.04044	2	3	2.3	10.8	2	5.8	27.8	22.5	5.8	1.8	17.2	11	0.9	25.9	1	1.5	11.4	1.6	11.2	1.3
115459582	0.0702946	0.218288	1	1.003	1.05845	1.27087	0.918782	0.988704		1
297597029	0.269006	0.468746	1	1.484	1.16605	1.27002	1.44845	1.2912	1
218187662	0.493049	0.659852	2	1.06573	1.13036	1.26944	1.17452	1.06013	1	1
115483402	0.450418	0.624677	1	1.165	1.07825	1.26907	1.16896	1.29212		1
125597406	0.0968554	0.263972	1	1.075	1.20225	1.26906	1.209	1.21134		1
115454887	0.000481253	0.0102741	19	1.01698	1.00683	1.26769	1.20262	1.08646	10	9	4.1	6.8	7.9	2.2	2.3	5.8	25.7	16.6	4.4	5.5	11	8.7	7.8	4.4	13.1	9.7	8.1	10
218199241	0.412501	0.59378	1	1.275	1.08439	1.26733	1.0485	1.2755		1
115460026	0.0253561	0.118751	2	1.039	1.03317	1.26616	1.01492	1.00471	2		1.3		2.7	2.3			9.9	8.8			2.8	7.6			8.1	12.5
222618486	2.50813e-05	0.0012267	8	1.11547	1.29773	1.26535	1.74345	1.34763	4	4	9.6	12.6	4.5	4.1	3.4	18.6	0.8	19.4	9.2	6.9	4.7	18.2	11.9	15.2	8.7	9.4	3	10.1
115455873	0.197065	0.400079	2	1.0175	1.0264	1.26431	1.18795	1.07417	1	1
42409098	0.14573	0.334875	2	0.919	0.972049	1.26387	0.993939	0.976974	2		13.9		4.8	12			2.5	7			14.4	0.9			0.1	18
115485591	0.0293779	0.128697	2	1.081	1.17643	1.26232	0.850941	1.19074		2		3.6			2.2	2.2			1.3	2.5			8.2	2.5			3.3	2.1
222641129	0.439369	0.615418	3	1.20333	1.16273	1.26061	1.13522	1.27731	1	2		3			10.6	3.1			5.2	19.3			3.4	8.5			4.4	2.6
222641843	0.00290322	0.032288	2	0.798956	0.754521	1.2606	0.848507	0.883918	1	1
218197638	0.907107	0.938056	1	0.883	1.47688	1.26037	0.740699	1.17004		1
115477092	0.0134147	0.0835555	13	1.01933	1.60483	1.25713	1.13627	1.12461	7	6	11.1	14.3	17.3	13.9	35.8	15.2	8.6	8.6	7.6	10.5	7.9	5.8	2.7	21.4	24.2	2.2	24.3	8.4
115456265	0.0455921	0.168319	8	1.06336	1.11178	1.2571	1.14851	1.13207	6	2	5.3	4.6	9	3.1	10	11.1	9.5	4.8	3.9	8.7	7.1	11.3	13.4	7.5	3.7	4.7	12.3	7.5
115442283	0.00115568	0.0180874	9	0.956987	0.986368	1.25637	1.1204	0.959466	4	5	7.1	6.3	4.1	0.5	12.6	10.2	5.7	3.9	6.8	9.6	3.7	6.8	8.3	9	2.7	12	13	17.6
75225211	2.26957e-06	0.000305257	44	0.995422	1.03613	1.25572	1.0732	1.02148	19	25	5.6	6.3	9.7	5.7	9.5	7.6	11.5	8.9	8.8	10.7	7	7	6.8	4.3	8.9	10.7	3.9	6.3
218201469	0.0419256	0.160113	3	1.036	1.09888	1.2551	1.05841	1.02741		3		2.6			0.3	4.7			11.7	8.4			3.1	7.6			2.5	0.3
115467850	0.283029	0.483392	2	1.012	1.02501	1.25487	1.09279	1.10508		2		6.6			12.9	4.1			9.2	5.5			1.5	3.4			5.9	8
109940177	0.479813	0.648388	1	1.057	1.04908	1.25432	1.11702	1.14295		1
108710322	0.0200055	0.103739	4	1.23341	1.2811	1.25394	1.57246	1.10622	1	3		0.3			6.1	5.9			9.5	25.5			14.8	5.7			32.8	7
115470781	0.148659	0.339252	2	0.974	1.0787	1.25392	1.08998	1.062		2		0.1			6.9	1.4			3.6	10.4			3.2	5.9			6.8	6.7
108863043	0.659014	0.773493	1	0.982	0.913956	1.25241	1.09004	0.987883	1
115474471	0.164954	0.359475	8	1.00998	0.926447	1.25208	0.848899	0.94748	5	3	47.3	14.9	93	12.1	24	10	44.5	11.6	28.1	22.8	35.1	20.4	6.9	3.4	59.7	54.8	34.9	60.4
222612378	0.351335	0.543546	1	1.186	0.944104	1.25192	1.09137	0.914237	1
218190162	0.000419105	0.00934625	20	1.05448	1.06771	1.25177	1.16106	1.05742	13	7	4.7	11.1	2.5	4.3	5.3	9.1	4.5	8	5.7	14.2	7.3	5.1	16	6.2	5.2	4.8	4.9	4.1
115486483	0.598585	0.731529	1	1.153	1.2365	1.25173	1.145	1.20373		1
31126737	0.0750514	0.227821	5	0.889075	0.885264	1.2517	1.01818	0.839707	4	1	28.5		15.9	14			3.8	38.9			23.3	19.5			30.2	35.2
115488664	0.00465042	0.0435946	2	1.06224	1.10475	1.25165	1.12543	1.0573	1	1
385717664	0.02699	0.12215	14	1.012	1.002	1.2515	1.06042	0.990992		14		5.6			4.3	5.2			6.9	7.2			8	9.8			6.4	7.3
115453721	0.206975	0.410208	1	1.081	0.951257	1.24984	1.07162	1.01331	1
115467076	0.00323794	0.0345809	4	0.897675	0.960981	1.24951	1.12373	1.062	2	2	14.7	2.5	15.9	12.6	3.7	29	19.1	41.4	22.6	39.7	0	6.4	10.2	43.8	24.5	27.1	20.1	17.5
30172151	0.0399591	0.155783	1	1.032	1.01296	1.24838	0.92206	0.967014	1
59895951	3.07062e-06	0.000377599	9	1.05029	0.98628	1.2482	1.06638	0.985499	4	5	1	4.2	9.1	4.1	9.3	7.4	3.1	4.6	8.9	13.5	2.7	2.3	8.6	2.7	4	5.3	10.6	3.4
125577677	0.0153046	0.0886557	2	1.015	0.989945	1.24733	0.996928	0.953999	2		1.9		4.1	6.2			7.1	0			8.1	4.4			4.4	6.8
115436920	0.133136	0.317637	2	1.052	1.10725	1.2465	1.15072	1.17394	2		2.5		12.7	6.5			6.5	7.5			3.6	14			6.6	13.4
115477865	0.0383896	0.152285	2	0.953	0.967	1.2452	1.09256	1.03154	2		20.7		0.8	8.9			7.4	20			2.4	9.2			2.9	8.1
18581535	0.0422545	0.160657	2	0.959	0.89056	1.24515	0.963238	0.924177	2		2		13.5	3.4			10.1	8.3			3.7	3.7			8.2	11.5
347948494	0.0246586	0.116635	10	1.0616	1.11675	1.24481	1.37785	1.02842	5	5	1.6	2.4	6.5	5.3	4.3	8.5	4.5	4.6	3.1	21.4	2.7	10.9	4.2	14.4	1.2	10.4	9.4	1.8
115434012	0.237873	0.43839	2	1.013	1.17796	1.24395	1.07531	1.05525	2		12.9		5.6	0.8			6.4	8.9			3.4	26.5			20.2	30.6
222632170	0.0178585	0.0972514	5	1.03883	1.02017	1.24345	1.05228	1.08253	3	2	1	21.8	4.4	2.6	1.6	7.4	1.3	1.5	4.3	8.8	2	1.1	2.7	19.8	0.6	0.7	11.3	29.7
115481534	0.059962	0.20037	1	0.974	1.10848	1.24342	1.1626	1.21846		1
115461625	0.0145284	0.0857563	1	0.7	0.85082	1.24327	0.888496	0.765025		1
218198026	0.0690049	0.215684	1	1.016	1.0215	1.24309	1.09947	1.06419	1
6002788	0.0323731	0.137052	2	0.920469	0.993019	1.2426	1.01721	0.973971	1	1
115449669	0.00271912	0.0313756	57	0.919478	0.859828	1.24203	0.854073	0.845002	30	27	10.7	12.6	7.5	10.1	18.8	15	12.3	17.6	6.2	13.9	14.4	12.4	19	9.3	17.9	13.6	16.9	15.2
115489130	0.0277244	0.124427	2	1.19234	1.04734	1.24158	1.16664	0.997958	1	1
115460494	0.238775	0.438724	1	1.064	1.12247	1.24111	0.900383	1.07591	1
218196637	0.0153438	0.0887629	3	0.904146	1.30654	1.24107	0.992322	0.849592	1	2		17.5			124.4	58.5			19	1.6			21.6	59.4			31	0.7
115441273	0.209963	0.412101	3	1.12808	1.00733	1.23999	0.996733	1.02042	2	1	22.5		4	7.7			21	8			11.9	1.8			21.8	12.5
297724419	0.481274	0.649546	1	0.93	1.10487	1.23985	1.0079	1.33495		1
115436382	0.000604411	0.011771	6	1.01295	0.998316	1.23958	1.10948	1.03676	5	1	6.7		4.6	1.8			11.1	7.8			6	2.6			2.4	5
115450773	0.238107	0.43839	43	1.07617	1.09119	1.2376	1.09325	1.19392	1	42		9.4			11.3	10.2			7.3	15.4			5.4	10.9			10.5	7.4
222624573	0.0251478	0.118073	5	1.057	0.962494	1.23745	0.988949	1.18754		5		6.8			4.1	1.2			6	10.8			1.8	4.6			8.3	6.3
125526819	0.0248993	0.117378	51	1.064	1.12342	1.23699	1.13596	1.08997		51		7.7			6	7.7			7.4	9.6			10.5	8.3			8.8	7.1
115445513	0.000346301	0.0084208	20	1.015	0.958981	1.23685	0.870303	0.914965	20		9.4		6.5	5.8			10.8	15.3			12.1	11.5			12	7.4
115450109	0.00079066	0.0140214	4	0.950116	0.949533	1.23594	0.987168	0.927645	2	2	18.1	11.7	40.8	28.9	18.9	0.8	5.1	52.5	4.9	4.3	13.9	2.7	17.1	13	0.3	26.1	24.5	22.4
115465543	0.00300105	0.0327	2	1.14445	0.994153	1.23578	1.06708	0.863708	1	1
115452831	6.91786e-05	0.00272171	8	1.02038	1.02956	1.23577	1.06472	0.991293	4	4	1.4	2	1	6.4	3.8	8.9	6.9	13.6	4.1	6.9	5.5	3.5	3.9	3.9	6.8	8.3	3.4	2
68611223	0.00299131	0.0326851	1	1.154	1.22	1.23549	1.17299	1.25744		1
297599063	0.234384	0.435744	1	1.053	1.14317	1.23514	1.1985	1.1237	1
222629297	0.571235	0.712843	3	1.081	1.04876	1.23504	1.08918	0.978434	3		3.2		10	1.9			22.2	9.8			37.7	22.6			13.3	4.5
55296292	0.225855	0.428734	1	1.038	0.872608	1.23496	1.09438	1.05023	1
297607975	0.0585112	0.196744	1	0.896	0.915852	1.23321	0.864181	0.853948	1
115447215	0.123773	0.303889	2	1.135	0.986755	1.23296	1.18738	0.989807	2		24.8		10	8.2			3.6	0.1			1.9	1.4			4.8	11.7
218188342	0.0719473	0.221662	1	1.058	1.032	1.23283	1.16599	1.00938		1
218200133	0.202982	0.406565	1	0.969	0.861081	1.2323	1.43131	0.463154		1
115483847	0.9069	0.938056	100	1.2265	1.14644	1.23224	1.13234	1.09249	60	40	13	9.3	14.8	10.3	7.2	12.6	14.7	12.6	8.8	7.6	10.1	15.1	8.8	8.8	7.8	10.5	9.2	10.6
222635478	0.25221	0.454768	5	1.021	1.0789	1.23181	1.06049	1.02953		5		1.9			2.6	10			8.4	3.1			10.3	1.6			11.6	8.2
53791550	0.46366	0.634932	3	0.911309	0.891037	1.23163	0.851483	0.952765	1	2		4.9			7.2	0.3			18.8	3.4			7.9	1.1			23.3	23.7
115436646	0.291869	0.492432	3	1.058	0.977752	1.23138	1.46351	0.970091	3		0.2		4.7	3.6			7.3	1.4			5.3	6.1			1.8	5.9
218195502	0.0952433	0.261783	1	0.992	0.995916	1.23138	1.03037	0.803838	1
115473047	0.538211	0.687639	3	0.993621	1.12123	1.23137	1.03662	0.969386	2	1	26.2		17.7	12.3			29	9			13.7	22.2			19.3	45.1
115451655	0.00835804	0.0623449	3	0.918489	1.25889	1.23115	1.12795	1.04667	2	1	22.2		10.8	6.6			5.4	11			9.8	14.7			7.2	3.6
115488438	0.703581	0.803239	2	1.19319	1.2179	1.22978	1.16361	1.33472	1	1
125587553	0.0525461	0.182976	1	0.896	0.913647	1.2296	0.999269	0.88911	1
115435240	0.0570457	0.193326	6	1.00908	0.939966	1.22933	0.881603	1.18095	4	2	6.2	2.7	9.9	10.1	3.1	14.4	3.4	25.3	8.6	34.5	13.1	19.5	15.8	4.7	2	30	10.6	12.3
222640508	4.29581e-06	0.000450956	10	0.975217	1.0161	1.22885	1.05809	1.00857	5	5	2.9	3.3	9.9	6.9	4.3	13.1	3.3	3.1	13.9	18	2.2	4.8	4.8	2.5	5	4.6	5.6	8.1
115452955	0.178411	0.376925	4	1.087	0.951225	1.22808	0.985334	1.07648	2	2	1.5	0.6	55.9	27.9	7.4	16.1	6.9	54.8	15.1	9.1	29.5	14.5	19.8	8.9	20.4	0.4	13.5	18.1
115465041	0.99983	0.99983	1	1.189	1.22531	1.22805	1.20637	1.20906		1
115464403	0.0273018	0.123302	2	0.968264	0.785781	1.22793	0.84073	0.970181	1	1
115460896	0.371572	0.562483	1	0.946	0.98923	1.22779	0.969987	1.08201		1
218197312	0.00480954	0.0442453	20	0.973752	1.01977	1.22767	1.11043	0.84257	16	4	17.9	7.5	15.1	21.9	13.2	17.5	26.4	23.4	8.5	21.9	29.2	19.4	9.4	11.3	23.9	42.5	10.2	9.1
218192274	0.0023798	0.0293486	1	0.999	1.05598	1.227	1.12863	1.02249		1
115449833	0.542837	0.691758	2	0.927547	0.984726	1.22647	1.03915	1.18373	1	1
297613583	0.0345331	0.142503	1	1.014	1.03777	1.22547	1.06105	1.00399		1
115456405	0.000227304	0.00615295	8	0.947253	0.902796	1.22537	0.909247	0.926133	6	2	8.1	17.1	5.9	6.9	0.5	14.1	9.5	6.9	11.7	12.5	8.2	3	0.3	7.4	6.5	4.9	2.2	7.1
115454613	0.373103	0.563938	2	1.09513	1.12365	1.22517	1.03359	0.980428	1	1
108711029	0.148599	0.339252	2	1.029	1.08931	1.22429	1.05183	1.03722		2		6.1			12.2	5.7			16.3	19.6			12.8	7.3			2.3	0.5
383875287	0.678715	0.789084	3	0.964948	1.07244	1.22413	1.12435	1.14277	2	1	3		38	5.6			71.8	63.1			43.4	31.6			27.7	60.9
218191770	0.0250015	0.117731	1	1.109	0.938774	1.223	0.995903	1.02378	1
222625905	0.0675958	0.212359	2	1.07378	0.967099	1.22258	1.04467	1.0026	1	1
75298566	0.000351298	0.00844685	34	1.02166	1.17862	1.22242	1.13467	1.04258	18	16	4.3	8	7.1	8.6	4.3	11.8	11.5	7.5	10.2	8.8	9	7.4	9.9	5.5	10.7	5.2	7.7	8.9
115456519	0.0334317	0.140107	6	0.977	1.0028	1.22237	1.03937	1.05306		6		0.9			4.3	6.1			7.8	11.4			9	9.2			3.2	6
62734548	0.132177	0.316402	1	0.926	0.768531	1.22152	0.840632	0.76911	1
115434854	0.0723806	0.222678	4	0.974417	1.06082	1.22069	1.02562	1.05586	2	2	1.9	16.2	15	13.6	4.6	0.4	62.5	35.3	8.6	0.4	11.7	8.8	7.3	3.6	9.2	12	6.5	7.9
125543130	0.116981	0.295646	5	0.988	0.958046	1.22037	0.939372	1.02273	5		6.6		8	0.9			5.8	2			7.5	6.2			12.6	7.9
115474081	0.00643835	0.0534955	4	1.08548	1.05059	1.22	1.04094	1.03243	1	3		1.7			2.2	4.6			2.9	9.4			0.6	1.8			0.3	2.6
218202123	0.0371388	0.148875	1	0.963	0.994716	1.22	1.00523	1.0009	1
218200393	0.493963	0.660459	1	1.19	1.06139	1.21991	1.05741	1.10995	1
57900319	0.261667	0.462778	1	1.041	1.07038	1.21972	1.21546	1.10069		1
115457788	6.03155e-05	0.00244904	7	1.08246	1.12905	1.21946	1.04538	1.13814	3	4	4.2	5	6.1	4	5.8	2.1	5.6	5.9	4.8	2.4	5.5	0.7	1.2	2.3	3.9	4.5	8.6	5.1
14488353	0.412494	0.59378	1	0.726	1.02738	1.219	0.726277	1.01469	1
115464287	0.399269	0.586103	1	0.971	0.974975	1.21895	1.01741	0.954736		1
218186389	0.0993825	0.267506	1	1.085	1.10631	1.21688	1.01865	1.03672	1
115454377	0.122067	0.30163	1	0.869	0.92734	1.21639	0.99554	0.932664		1
115470957	0.0609519	0.202265	5	1.128	1.01696	1.21619	1.05024	0.982538	5		2.7		8.8	6.4			12.4	10.4			12.7	3.4			5.5	6.1
149392473	0.0865742	0.248524	1	0.901	1.03975	1.2161	1.12665	0.966851		1
125591824	0.15076	0.342051	2	1.123	1.02774	1.21415	1.01682	1.05188	2		7.3		4.9	17.1			8.1	29.2			2.8	1.7			7.4	7
115485695	0.480839	0.649503	1	1.075	1.12828	1.21397	1.00648	1.03998		1
115489596	0.106675	0.279275	11	1.01975	0.915066	1.21381	1.02197	1.0148	6	5	5.4	11.8	10.9	4.2	25.3	2.4	5.2	23	5.7	15	5.9	12.1	1.9	7	8.1	3.7	7.7	6
115469624	0.0104081	0.0703261	1	1.219	1.15983	1.21365	1.14549	0.986574	1
1020415	0.00445532	0.0425465	31	0.999	1.03444	1.21358	1.04449	1.00794	31		7.2		8.4	6.9			16.7	19.2			8.6	11.4			13.6	13.8
38345924	0.229997	0.432086	1	0.958	1.05947	1.21244	1.04624	1.26829		1
115465623	0.273689	0.474965	1	0.988	0.958374	1.21188	0.941873	0.914125	1
125571975	0.162658	0.357048	2	1.526	2.02307	1.21172	1.43356	0.778974		2		36.2			36.4	74			59.5	2			84.1	43.5			22.5	50.9
55773702	0.00720105	0.0571832	1	1.081	1.0218	1.21168	1.03298	0.929429		1
218193097	0.0792085	0.2356	10	0.956	0.946356	1.21137	0.99412	0.957829	10		2.3		4.8	3.9			4.8	11.7			3	3.8			6.4	6.6
116310282	0.00996757	0.0694182	3	1.05294	1.02818	1.21057	1.02187	0.984295	2	1	2.5		7.4	0.9			5.8	15.4			4.9	2.6			1.6	1.3
115444157	0.00137783	0.0200344	1	0.944	0.979816	1.2095	1.03338	1.02446		1
222619595	0.0337914	0.141065	1	1.023	1.00823	1.20914	0.810081	0.985776	1
125582135	0.0750313	0.227821	2	1.026	1.04554	1.20908	1.0253	0.938829	2		11.3		12.7	4.8			1.5	4.1			16.6	5.3			0.1	24.4
115456523	0.216942	0.420202	4	0.968	1.04571	1.20895	1.039	1.01361		4		8.6			4.9	2.2			8.6	12			2	3.4			4.6	2.5
222641830	0.000183286	0.00540316	2	0.99522	1.11713	1.20857	1.07728	1.00417	1	1
110289177	0.503073	0.666575	2	1.063	1.06178	1.20833	1.06265	1.04633		2		4.6			7.1	5.5			26.1	31			1.8	3.9			0.6	2.6
218202373	0.00365663	0.0374718	3	0.9008	0.990859	1.20828	0.923589	0.895987	2	1	3.8		10.9	1.2			3.6	3.2			5.3	8.8			5.5	14.8
226689	0.183319	0.383013	1	1.1	1.04346	1.20814	1.17742	1.04561		1
45735863	0.323427	0.519027	1	1.273	1.1119	1.20799	0.851387	1.17212	1
218194135	0.00131678	0.0196785	2	1.0254	0.912124	1.20739	1.07685	0.858204	1	1
115480733	0.0323478	0.137052	6	1.0111	1.05568	1.20736	1.04573	1.01383	2	4	1.2	2.7	2.1	9	9.1	1.3	1.3	3.9	3.7	2.9	5.4	7	3.1	4.1	3.2	4.1	3.1	0.7
125546535	0.00170476	0.0234648	3	1.00729	0.993064	1.20635	1.01383	1.00289	2	1	1.4		5.7	1.2			5.1	5.6			5.2	0.6			3.3	4.5
115475778	0.129198	0.312223	1	1.096	1.29509	1.20601	1.30263	1.25144	1
108710273	0.0224373	0.111256	3	1.12333	0.959317	1.20598	0.897412	1.09185	2	1	3		12.4	1.4			9.8	28.4			37	28.3			2.1	32.6
125538190	0.143473	0.331303	1	1.002	1.08887	1.20583	1.15268	0.921217		1
115463395	0.206581	0.410208	1	1.093	0.982859	1.20569	1.10695	1.02062		1
297596049	0.0150251	0.0875077	6	0.96173	0.774058	1.20554	0.71756	0.896319	3	3	22.5	14.3	5.7	10.7	0.2	4.2	7.5	4.9	0.2	15.4	24.5	27.3	17.4	6.4	3.1	26	0.4	1.6
218187691	0.126134	0.307931	1	0.941	0.943676	1.20524	0.881694	0.987708	1
13486733	0.0203833	0.105065	2	1.178	1.515	1.20468	1.69066	0.986986		2		8.5			1.6	3.6			4.4	11.2			4.7	10.3			0.7	13.3
115456173	0.0556456	0.190532	1	0.995	0.983512	1.20443	1.03841	1.07097	1
115454931	0.0355926	0.144691	95	1.09999	1.07149	1.20383	1.08874	0.996029	53	42	6	6.5	6.4	7.4	5.9	7.3	7.5	9.1	9.8	8.8	5.9	6.4	6	5.6	8.6	8.8	5.5	8
125562406	0.285864	0.486692	3	1.08047	1.12694	1.20377	1.21931	1.06539	2	1	1.9		1.2	5.8			6.5	4.7			3.6	2.3			2.5	3
46391135	0.969881	0.980589	2	1.067	1.11294	1.20349	1.02953	1.14169		2		0.5			1.2	6.3			5.5	27.6			11.8	4.5			28.8	4.1
75261364	2.27471e-05	0.00115032	63	0.954499	0.983243	1.20314	1.01216	0.942073	33	30	5.3	7.6	6.9	9.7	7.2	7.2	8.7	7.3	9.1	14.5	8	6.4	6.6	10.8	7.7	10.8	8.8	7.9
222617669	0.290056	0.490338	2	0.980922	1.06959	1.20309	1.04334	1.00147	1	1
115488640	0.331632	0.523988	1	1.045	1.04847	1.20285	1.1196	1.11747		1
222635641	0.0216817	0.109063	1	1.121	0.985265	1.20274	1.13572	1.05557	1
115453221	0.299626	0.497878	1	0.945	0.924613	1.20233	1.69478	1.84728	1
115475922	0.637917	0.757896	4	1.142	0.916744	1.20228	0.946957	1.05548	4		6.1		1.3	1.4			2.9	3.5			8.1	1.4			7.7	1.8
222634842	0.0840063	0.244796	143	1.13699	0.967337	1.20223	1.07159	0.969346	78	65	7.4	7.8	12.6	10.4	7.9	9.4	8.4	9.7	9.6	10.2	8.1	7	6.8	11	9.8	8.8	13.1	7.9
115440401	0.0612836	0.202429	3	0.991	0.857971	1.202	0.943926	1.018		3		1.3			0.9	6			2.6	3.8			6.9	8.2			0.3	10.4
218191426	0.401811	0.587327	1	1.012	1.05219	1.20196	1.12947	1.025		1
125538654	0.183587	0.383026	3	1.02226	1.01575	1.20181	0.92609	1.20127	1	2		4.3			1.5	13.5			5	3			15.9	17.4			11.7	11.4
115470583	0.0022434	0.0283155	1	0.993	0.888	1.20152	1.01525	0.928895	1
115434484	0.133886	0.318721	1	0.922	0.80563	1.20117	1.17767	0.836075		1
297598143	0.000195187	0.00556346	36	1.11249	1.03821	1.20088	1.17196	1.09294	23	13	8.5	9	5.7	6.5	4.9	5.9	7.9	10.3	9.2	7.3	10.7	13.1	6.1	9.8	8.5	9.4	3.1	7
115468134	6.05007e-06	0.00052079	37	1.00742	0.976608	1.20082	1.07306	1.01525	20	17	7.9	2.4	11.5	10.9	8.4	4.4	9.3	8.9	7.5	7.7	8.3	4.7	8.3	10.4	12.3	6	7.4	7.7
116310869	0.976642	0.985432	1	1.023	1.1104	1.20069	1.04725	1.11433		1
37806289	8.18657e-05	0.00308158	6	0.9795	1.02605	1.20064	1.07032	0.998676	4	2	6.1	5.7	4.4	5.1	6	5.6	2.6	3.1	7.2	19.5	2.1	7.9	10.4	9.3	2.9	3.5	8.2	6.4
9828445	0.000362121	0.00851678	21	0.967376	1.03419	1.20042	1.08587	1.00117	10	11	13.9	5	14.1	7.6	4.3	7.2	5.1	3.8	21.1	12.2	11	11.4	13.2	13.9	10.8	5.2	13.4	11.6
218200714	0.637978	0.757896	1	1.01	1.13934	1.19932	1.11848	1.13431		1
115442029	0.286524	0.486967	2	0.942	1.04231	1.19921	1.0139	0.964348	2		12.8		14.8	13.2			25.9	16.9			30.3	17.7			41.1	30
115461739	0.0269285	0.122	44	1.07494	1.12261	1.19918	1.05391	1.06953	25	19	8	9.3	11.1	12.8	7.5	8.5	8.5	12.3	8.2	9.8	9.5	9.6	5.3	4.5	9.8	14.6	4	6.9
297595892	0.34751	0.540543	2	1.021	1.02027	1.19905	1.07277	1.06066	2		7.1		20.4	8			9.3	8.9			14.3	12.9			7.6	11.7
46390045	1.02873e-05	0.000710797	16	0.958536	0.966299	1.19863	1.00941	0.980537	13	3	8.8	7.9	19	16.1	2.7	7.8	19.6	15.2	6.1	1.1	33.3	9.6	0.3	1	19.8	19.4	2.6	1.9
115477976	0.707768	0.806309	7	1.06993	1.07241	1.19859	1.12518	1.19812	2	5	8.4	5.8	13.4	10	2.2	4	4	23.7	13.3	3.9	11.1	20.8	6.4	10.1	19.4	36	3.3	6.7
218198885	0.728976	0.819907	1	1.016	1.1253	1.19839	1.12496	1.13584	1
115474635	0.00101612	0.0168207	13	0.937537	0.929361	1.19799	1.00182	0.92942	10	3	6.1	3.1	17	10.2	8.5	5.4	8.5	31.3	1.7	0.9	5.6	10.1	3.6	2.5	10.2	19.8	3.8	7.2
125534698	0.0147697	0.0863709	4	1.04508	1.00257	1.19751	1.05631	1.02015	3	1	9.7		10.3	3.5			4	16.7			0.6	11.7			4.2	6.3
218201677	0.122693	0.30245	1	1.004	1.09569	1.1975	1.05868	1.09167		1
218192606	0.40513	0.588895	1	0.9	0.891798	1.19698	1.0075	0.88786	1
115437604	0.000215481	0.00594506	11	0.982494	0.954761	1.19646	0.967132	1.05165	6	5	2.2	4.1	7.1	2.7	2.8	6.8	3.9	2.5	11.8	23.1	3.3	7.7	10.1	3.5	5.9	3	9.9	7.2
115466248	0.0211115	0.106899	1	1.037	1.03426	1.19636	1.03513	1.09649	1
125560922	0.814474	0.876388	1	0.967	1.02583	1.19633	0.986148	1.05739		1
218197683	0.00268938	0.0311997	3	0.965475	1.1035	1.19615	1.20641	1.12453	1	2		11.9			5.1	1.2			15.8	1.9			8	11.7			6.5	8.3
55296706	0.0485835	0.174108	51	0.880052	1.40851	1.196	1.42953	1.08108	31	20	6.9	5.1	11.3	7.9	8.2	6.3	17.6	11	10	14.7	9.2	14.1	7.2	7.5	5.6	7.6	7.5	5.2
115473401	0.390851	0.579478	3	1.068	1.09274	1.19595	1.02442	0.989713	3		11.1		7.4	10.2			1.6	32.3			15.9	17.5			4.7	15.2
115462411	0.0884148	0.251678	1	1.025	1.023	1.195	0.991673	0.966164	1
297598841	0.751694	0.834426	1	1.007	1.18358	1.19411	1.08158	1.07744	1
115445443	0.186165	0.385032	5	1.0015	1.07586	1.19378	0.962566	1.1135	1	4		18.3			17.9	12			16.1	7.8			2.4	11.4			15.9	3.3
115475798	0.00114627	0.0180056	14	1.01794	1.04426	1.19352	1.08557	0.992389	8	6	2.4	5.2	7.3	9.2	8.9	5.3	6.5	9.3	12	6.9	8.2	2.2	7.9	4.8	10.1	8.7	10.5	5.6
222616999	0.0276317	0.12427	1	1.246	1.5024	1.19349	1.17645	1.13633		1
34555648	0.445079	0.620142	2	0.999387	1.0652	1.19314	1.0386	1.07906	1	1
62701776	0.84444	0.896515	5	1.10187	1.09079	1.19279	1.15448	1.07987	1	4		1.9			8.4	10.9			9.8	13.2			10.3	7.8			4.2	11.6
115478076	0.209223	0.411759	1	1.02	1.04437	1.19219	1.06405	1.10497		1
52076692	0.00278989	0.0315991	24	1.05449	1.06907	1.19212	1.05231	1.0565	11	13	8.2	2.2	6.1	16.4	9.1	6.2	9.2	12.3	7.3	6.9	8.4	9.5	4.9	9.8	9.5	10.2	4.6	6
115453565	0.242296	0.443296	1	1.068	1.0164	1.19193	1.12049	1.12138		1
115447759	6.85128e-05	0.00272171	27	0.980184	0.921828	1.19113	0.98709	0.96225	23	4	8	1.8	9.5	12.8	1.3	2.9	14.1	14.4	7.6	1.6	10.7	13	5.4	2	9.4	16	6.2	5.2
115441963	0.0030168	0.0327887	59	1.04035	1.08984	1.1911	1.10513	1.03909	33	26	5	4.5	6.2	6.8	5	5.8	7.4	7.2	12.8	9.8	5.8	6.2	11.7	8.2	8.2	9.2	9.7	6.7
115447473	0.928994	0.952678	1	1.091	1.03171	1.19043	1.08471	1.20676		1
42409145	0.413679	0.594953	1	0.961	1.09061	1.19002	0.985257	1.10877		1
149391307	0.163713	0.357777	2	1.015	0.98522	1.18978	1.18034	0.977261		2		11.2			1.6	6.6			0.3	0.2			1.2	0.1			3.6	3.3
115439007	0.0934224	0.259175	2	0.94	1.03993	1.18974	1.18413	1.06417	2		6.7		11.2	9.7			22.7	25.9			21.7	20.7			14.5	8
115487414	0.427403	0.605539	1	1.126	1.03236	1.18962	1.10356	1.07305		1
115481256	0.210867	0.412742	3	1.08395	0.908882	1.18958	1.05839	1.01622	2	1	2.9		10.9	4.2			10.5	0.9			25.7	27.8			21.5	0.7
115445047	4.26343e-06	0.000450956	44	0.978982	0.959029	1.18955	1.01302	0.996276	23	21	7.6	7.3	8.1	5.4	9.7	10.2	9.9	11.3	5.7	9.9	4.8	8.3	10.7	7.2	8.2	7.2	10	6.9
115461094	0.00215533	0.0275372	2	0.998	1.0555	1.18937	1.07248	1.05944	2		1.1		11.4	8			1.2	3.3			2.8	3.4			3.1	6.5
115466168	0.105597	0.276992	2	0.929	0.995063	1.18919	0.9806	1.02074	2		1.1		12	1.3			4.9	8.8			7.5	8.6			7	10.1
115449167	0.000523183	0.0107755	33	0.955646	0.916037	1.18855	1.00752	0.906248	17	16	13.7	9.2	10.2	14.1	13.6	9.6	11.8	9.4	10.5	20.6	6.4	16.5	9	11.4	8.1	12.6	15.6	10.6
40539102	0.0571473	0.193519	8	1.014	0.965018	1.1885	0.993952	1.03786		8		3.1			9.1	8			5.2	11.4			9.7	4.8			8.6	6.3
115439527	0.0042805	0.0414938	30	1.05008	1.01099	1.18824	1.0149	1.06421	14	16	6.4	10.9	10.5	8.3	11.2	9.1	7.5	5.8	11.9	9.7	7.4	10.9	6.9	8.1	7	11.9	7.7	5.8
115441405	0.679028	0.789234	1	1.035	0.971267	1.18806	0.992485	1.05376	1
218197390	0.790194	0.858621	1	1.1	1.03446	1.18797	1.08354	1.03672	1
222616839	0.00376469	0.0381653	65	0.990546	1.06606	1.18749	1.09697	0.99448	36	29	11.3	7.4	7.7	9.9	7.9	6.8	8.3	12.6	8.4	10.9	7.4	9.5	11.7	12.1	5.8	10.1	7.7	10.3
218187597	0.00308671	0.0333799	21	1.022	1.03292	1.18736	1.04695	1.031		21		8			6.7	7.2			16.7	18.7			9.4	12.8			7.4	9.1
115438917	0.117415	0.295973	3	0.935957	1.01314	1.18729	1.03659	0.976731	1	2		17.4			5	30			13.3	48.2			16.4	38.6			21.4	21.8
115462083	0.100731	0.269451	7	1.05691	1.06484	1.18703	1.10243	1.07575	4	3	1	3.9	5.5	11.8	1.4	7.4	5.2	2.2	3.5	8.8	5.3	4.4	3.3	3.7	4.4	9.3	3	6.5
115488700	0.440599	0.615893	2	0.864361	1.16422	1.18686	1.16084	1.18954	1	1
297596074	0.0312715	0.13419	8	1.06045	0.975349	1.18678	0.999161	1.03305	4	4	6	6.6	4.1	0.4	15.9	27.4	10	23	10.1	6.6	6.8	2.4	4.5	16.6	3.4	7.3	5	13.1
297612737	0.207733	0.411072	1	1.141	1.01227	1.18618	0.978892	1.06113	1
115483672	0.0988024	0.266779	3	1.06339	1.06353	1.1859	1.05898	1.1386	1	2		21.9			4.4	5.6			33.9	28.8			0.6	25.2			19.6	22.9
115467944	0.555864	0.701112	3	0.97859	1.02373	1.18588	1.09306	1.1954	1	2		13.2			10.2	23.4			0.5	34.9			2.9	6			16.4	9.4
115463191	0.167872	0.363078	4	1.02	0.9991	1.18574	1.144	1.00988		4		3.4			8.7	5.1			8.7	8.3			5.9	1.7			4.3	8.1
115446975	0.16452	0.358711	2	0.993655	0.966876	1.18544	1.03363	1.04902	1	1
115434794	0.0922439	0.257934	3	1.13133	0.987755	1.18532	1.01936	1.09187	1	2		1.2			4.2	3.7			14.6	18			7.3	2.6			5.2	3.4
115467370	0.532093	0.683553	4	1.099	1.14191	1.18497	1.08308	1.05835	4		11.6		8.2	11.2			5	2.6			6	7			2.7	4.2
115467904	0.940959	0.959234	1	1.262	1.17135	1.18474	1.14691	1.19642		1
115472167	0.00330664	0.0349985	68	0.999519	1.04105	1.18361	1.10721	0.977115	19	49	6.1	8	5.2	10.1	8	7.3	8.6	8.3	6.6	9	3.9	5.6	7.6	9.4	10.4	7.3	10.9	8.1
53791994	0.0224916	0.111397	9	1.11784	0.856471	1.18341	0.848614	0.909587	6	3	10.6	12.1	14.1	13.2	1.2	8	9.3	8.7	8.9	19.9	12.2	15.9	28.1	9.2	18.5	36.5	11.1	4.2
218196737	0.370545	0.561335	1	0.994	1.19652	1.18284	1.16814	1.00027	1
115457166	0.0636405	0.206101	3	1.02	0.988684	1.18253	1.08648	1.01274		3		1.6			2	0.6			1.9	5.1			5.7	1.1			9.2	9.2
115448731	0.486436	0.654256	13	1.139	1.08505	1.1818	0.947425	1.10559		13		4.5			7.4	10.5			7.4	6.4			11.4	5			6.7	8.1
297603848	0.213433	0.415852	1	0.943	0.985657	1.1809	1.13045	0.879425	1
222630284	0.226102	0.428887	10	1.12369	0.997993	1.18079	1.07273	1.06991	6	4	11.7	10	19.3	9.9	27.1	4.3	18	15.8	15.3	9.5	11.5	5.9	11.1	2.4	3.3	2.7	19.8	6.7
115443911	0.0970678	0.263972	2	1.007	0.994408	1.18058	1.03174	1.11707	2		1.7		11.9	13.3			5.9	3.2			0.9	8.6			11.4	16.8
108705815	0.0845609	0.245968	2	1.007	1.08337	1.18054	1.00276	1.06298	2		10.2		9.2	7.4			26.5	52.8			4.7	33.3			0.2	13.6
75147390	0.0327195	0.137793	17	1.13099	0.981733	1.17979	0.947204	1.07329	7	10	9.5	5.7	3.6	5.5	20.3	4.9	16.5	20.7	3.8	7.2	8	11.6	8.6	9.2	8	8.3	10.6	8
125573162	0.154571	0.346858	3	1.03891	1.05627	1.17965	1.00799	1.08577	2	1	13.7		1.6	11.6			13.7	30.3			7.6	4.1			8.3	24
115469516	0.0735381	0.224792	2	1.006	1.04576	1.17913	1.07146	0.971506		2		0.3			0.6	0.4			10.1	8			6.1	4.4			0	4
115459848	1.12655e-06	0.000218849	12	0.944031	0.879407	1.17853	0.797791	0.912312	9	3	5	3.3	5.8	5.9	1.1	1.3	5.2	3.4	5.1	8.4	1.4	3.8	3.8	6.3	5.2	2.7	1.1	0.2
115479533	0.310042	0.508351	3	1.04197	1.13158	1.17852	0.948507	1.11785	1	2		3.1			5.1	6.2			3.2	4.2			15.7	0.6			2	3
20975738	0.00753866	0.0584472	1	0.909	0.994982	1.17845	0.971899	0.81799	1
115482746	0.49619	0.661997	4	1.07675	1.18046	1.17803	1.2178	1.18704	1	3		6.8			9.2	8.3			8.2	6.6			20.9	27.5			4.7	3.1
218184988	0.0278802	0.124842	1	0.97	0.920889	1.17794	0.823077	0.922965		1
222629898	0.192409	0.39341	3	0.889	1.11765	1.17773	1.1434	0.835256	3		7.2		37.7	57			9	19.2			94.8	11			173.3	29.2
115486133	0.0412531	0.158388	38	0.795	0.92318	1.1777	1.0434	0.787473	38		15.4		9.3	10.4			15.3	13.3			10.6	8.4			15.9	13.6
114848914	0.0455472	0.168319	103	1.08299	1.11665	1.17626	1.16338	1.00185	52	51	6.9	7.6	7.1	8.2	5.8	11.5	11.7	10.4	6.8	10.2	6.7	11.2	9.3	7	6.8	8.4	6.4	5.8
218194934	0.264312	0.464706	1	1.067	1.01537	1.17614	1.08126	1.10891	1
115464793	0.0137625	0.0846086	7	0.920296	0.975237	1.17612	1.04387	0.977084	5	2	2.9	1.8	16.3	15.1	6	4	7.7	28.5	5.5	14.4	10.8	21.6	0.4	2.8	7.1	6.5	7.7	5.3
222619828	0.00154377	0.0217849	6	0.94387	0.998769	1.17591	0.997392	0.942586	4	2	7.6	1.8	3.1	5.9	1.1	0.8	8.1	8.1	3.4	7	6.3	2.6	1.5	1.6	6.8	8.5	2.9	6.4
48716537	0.425785	0.605012	1	0.974	1.07408	1.17586	1.21362	0.906453	1
115444669	0.652832	0.768541	1	1.073	0.982438	1.17554	1.07479	1.02862	1
115486243	0.294893	0.494568	3	1.2	0.941069	1.1753	1.01874	0.947442	3		6.6		31.5	18.6			1.5	14.4			30.6	6			17.6	1.9
222632573	0.404232	0.588895	1	1.256	1.32647	1.17524	1.18006	1.18532	1
222642100	0.489909	0.656465	1	0.88	0.940925	1.175	1.0575	0.940556	1
218186017	0.162656	0.357048	3	1.023	1.1088	1.17456	1.1535	1.14619		3		3.1			6.3	6.8			8	12.4			9.1	3			1	4
115468570	0.268857	0.468677	3	1.039	1.12621	1.17442	1.15504	1.09699	3		0.5		1.8	1.8			17	22.6			5.4	4.1			5	0.5
115449339	0.123731	0.303889	9	1.03389	1.09685	1.17405	1.09768	1.06262	4	5	1.8	3.1	8.2	6.3	8.1	14.4	3.7	2.1	14.3	7.7	3.7	4.7	14.9	10.1	10.3	6.4	11.6	7.1
49388562	0.314393	0.51195	1	0.982	1.01894	1.17399	1.0307	0.997768	1
15217295	0.0275068	0.123968	3	0.90546	1.06149	1.17377	1.01968	1.08212	2	1	1.6		17	23.4			2.7	1.7			3.4	12.5			1.8	3.6
115473471	0.0341709	0.141851	1	1.07	1.09094	1.17373	1.12196	1.077		1
115458496	0.0962848	0.263787	2	0.916561	0.973912	1.17349	1.00924	0.987596	1	1
115437652	0.0505099	0.178861	2	0.984927	0.934832	1.17289	0.808293	0.914171	1	1
115444349	0.0754637	0.228569	1	0.975	1.04127	1.17286	1.05334	1.08653	1
56785105	0.439564	0.615447	2	1.1208	1.0372	1.17271	1.00644	1.02515	1	1
115464979	0.18229	0.381848	2	1.009	1.04437	1.17237	1.08569	0.990361		2		0.9			2.4	0.5			3.3	0.6			1.8	0.7			4.2	2.2
115453317	0.511569	0.670362	4	1.09759	1.00592	1.17208	1.07131	1.1706	3	1	7		4.1	2.8			2.6	6.3			4.2	1.9			10.6	2.8
115484175	0.0106259	0.0712987	48	1.07544	1.09073	1.17194	1.06516	1.04224	24	24	5.1	5.4	7.3	5.3	5.7	5.4	8.5	8.9	8.8	11.9	9.2	7	5	6.2	9.9	9	7	7.3
115467154	0.388903	0.577384	1	1.086	1.01823	1.17162	1.10378	1.02398		1
40538991	0.95072	0.965298	1	1.033	1.05118	1.17085	0.971307	1.10437	1
297600575	0.0776944	0.232381	4	1.39975	1.41848	1.17057	1.17827	1.84435	3	1	7		11.4	15.9			31.8	14.7			9.8	13.5			8	17.8
125534240	0.15927	0.352623	3	1.045	1.05894	1.1705	1.07937	1.07883	3		5.8		1.3	4.8			5.8	4.2			4.5	1.4			1.1	3.7
222636166	0.0484524	0.173927	11	1.0094	0.977591	1.17042	0.954331	1.00422	5	6	10.9	4.1	9.6	4	15	8.7	10.2	63.9	6.6	7	9	19.1	7.9	2.9	13.5	14.3	4.9	3.2
115453831	0.23456	0.435744	1	1.082	1.0838	1.17038	1.04257	1.06135	1
125584237	0.44291	0.617728	1	1.09	1.012	1.1701	1.0335	1.17695		1
297612964	0.401044	0.587327	1	1.027	1.23088	1.17007	1.18516	1.1996	1
115489038	0.128545	0.311126	4	0.945492	1.06846	1.16988	1.06202	1.06772	3	1	13.4		12	2.6			20.8	15			8.1	4.5			7.6	12.2
125590816	0.28243	0.483392	1	1.017	0.978193	1.16944	1.07299	1.0235		1
115467822	0.0299535	0.130618	2	1.045	1.00049	1.16879	1.00746	0.9992	2		8.6		20	7.7			7.3	2.8			11.7	5.1			2.4	0.4
115435220	0.0169286	0.0947472	1	1.059	0.950998	1.16757	0.942896	0.931416	1
75298085	0.133622	0.318356	1	0.95	0.995092	1.16756	1.02754	0.968999	1
115439621	0.0642848	0.207097	10	0.905991	1.03468	1.16701	1.2157	0.893083	2	8	14.6	38.1	14.4	20.6	8.5	39.5	13.4	10.9	17.8	11.8	5.6	11.3	10.1	5.8	49.8	28.3	31.4	25.2
115484585	0.017029	0.0950891	25	1.022	0.9575	1.16689	0.960405	0.988939	25		4.4		7.4	6.3			3.3	4.4			2.8	7.5			5	4.2
222625610	0.283552	0.483713	1	0.968	1.20594	1.16649	1.04208	1.05263		1
115447137	0.0165758	0.0936251	37	1.00442	1.0076	1.16633	1.10135	1.0359	19	18	4.2	8.3	6.9	5.1	8.9	5.5	8.3	7.9	8.4	12.7	5.2	9.2	11.2	11.1	5.4	8.6	10.1	7.7
218197039	0.664905	0.777813	1	0.949	1.0893	1.16586	1.22146	1.11122		1
149390647	0.486807	0.654538	2	1.247	1.28473	1.16584	1.23287	1.315	2		14.5		3.6	25.2			21.7	11.2			34.1	1.9			23.6	20.6
115480445	0.00714737	0.0568619	6	0.957358	0.87659	1.1654	0.968783	0.863356	4	2	2.3	0.8	1.6	0.5	4.2	10.4	1.6	7.1	2.2	7.2	3.1	4.6	5.1	5.4	5.4	8	5.6	8.9
115476524	0.183104	0.382947	1	1.042	1.17605	1.16523	1.07529	1.08495		1
115483336	0.512274	0.670362	1	1.108	1.21736	1.1651	1.03088	1.06842	1
115446265	0.0321081	0.13669	2	1.0315	1.02658	1.16499	1.01912	0.988534	1	1
115475858	0.565975	0.707715	4	1.08304	1.06953	1.16495	1.02184	1.15575	3	1	2.4		14.2	14.1			4.9	11.2			7	0			6.4	5
218186092	0.301558	0.499904	1	0.482	1.11682	1.16443	0.593667	0.959281		1
115452215	0.199934	0.402676	7	1.05253	0.967844	1.1643	1.02889	0.957836	2	5	22.7	14.9	26.7	1.6	11.7	5.8	5.4	31.4	11.5	12.5	22	31.9	17.2	14.2	6.9	62	9.1	9.8
115462193	0.000785091	0.0140214	7	1.01367	0.987771	1.16422	1.02367	1.02136	5	2	5.3	0.1	6.2	4.9	11.9	5.1	3	8.1	0.2	5.3	8.9	7.9	0.3	1.2	9.4	6.6	0.4	3.5
125524360	0.1173	0.295973	3	0.927805	1.05521	1.16421	0.924368	0.98347	1	2		3.2			6.2	13.8			16.9	8.3			55.4	9.4			4.9	10
115441269	0.418404	0.599483	1	0.98	1.10779	1.16413	1.08778	0.994609	1
115477813	0.252743	0.454768	1	1.035	1.05904	1.164	1.07837	1.03026		1
222613306	0.558399	0.702363	3	1.06295	1.20177	1.16345	1.08912	1.04564	2	1	6.9		1.6	1.1			2.2	3.4			4.4	2.9			0.1	8.8
218201571	0.198902	0.402086	1	0.983	1.06253	1.16338	1.01892	1.03021	1
125564712	0.596278	0.730649	4	0.959	0.988697	1.16337	1.09586	1.06039		4		1.6			6.4	3.3			3.1	10.7			4.9	1.5			7.2	2.4
108862281	0.606219	0.737469	2	1.05288	1.06434	1.16274	1.18024	1.10186	1	1
78099751	0.689144	0.7947	6	1.252	1.1616	1.16195	1.02318	1.14157	6		2.5		4.8	5			4.4	3.7			4.9	2.3			6.7	6.1
115482324	0.608029	0.738419	3	1.055	1.10365	1.16132	1.014	1.01727	3		13.3		1.6	12.3			2.9	17.9			3.5	4.4			5.8	9.8
115461330	0.0435048	0.163676	36	1.06639	1.07031	1.16093	1.06576	1.05284	24	12	4.6	7.7	7.4	5.6	7.7	7	9.5	9.4	7.2	7	5.4	8.6	5	3.1	8.2	7.3	9.3	7.6
115443703	0.851769	0.900962	1	1.039	1.02037	1.16006	1.24571	1.3537		1
115455573	0.0251838	0.118073	4	0.927	0.960433	1.15988	1.04157	1.0098	4		3.5		4.2	3.4			3.9	4.3			4.1	1.6			4.5	2
222624677	0.451381	0.624677	1	1.202	1.19649	1.15979	1.05806	1.20754	1
115453679	0.00977575	0.0684143	4	1.01184	0.93217	1.15971	1.00071	1.07892	3	1	12.9		3.4	12.1			12	10.7			5.5	2			3	5
75329266	0.00277843	0.0315991	14	1.0239	1.03446	1.15942	1.0519	1.05785	7	7	3.6	3.4	6.2	3.3	7.9	5.9	2.6	2.2	6.5	8.3	4	2.5	3.3	4.1	5.5	6.8	5.2	8.1
125601237	0.0123124	0.0785078	1	0.963	0.951489	1.1594	1.03534	0.949768		1
17298147	0.443819	0.618788	4	1.04716	0.986232	1.15939	1.04832	1.05416	3	1	1.4		8.9	2.9			5.2	18.3			5.4	7			0.3	11.1
222615421	0.000482686	0.0102741	3	0.93358	0.977631	1.15933	1.0119	1.0189	1	2		2.2			20.3	1			13.2	5.7			15	6.7			1.4	5.7
115440029	0.0238667	0.115939	1	0.828	0.954301	1.15893	0.751271	0.950447	1
115448225	0.00116596	0.0181412	3	0.964847	1.1156	1.15872	1.01851	1.09236	2	1	23.2		1.7	3.3			10.1	8.6			16.2	31.3			4.4	13.5
115464421	0.00793856	0.0602888	6	1.03862	1.06432	1.15861	1.06216	1.07339	3	3	6.5	5.4	4	3.2	9.3	1.1	2.1	16	3.4	5.2	7.9	7.9	9.4	4.2	0.9	0.1	0.1	1.6
115484721	0.238994	0.438835	3	1.031	1.2345	1.1586	1.17145	1.30042		3		4.4			4.5	7.6			7.7	4.6			7.7	9.2			6.4	8.1
115474397	0.0275359	0.123969	1	1.022	0.9104	1.15794	0.946258	0.980114	1
115453035	0.359835	0.551149	17	1.05957	1.01631	1.15752	0.943777	1.11607	6	11	9.3	25.6	6.1	11.3	22.6	25.9	23.2	12.5	31.9	37.5	24.8	16.9	11.2	20.2	34.7	18.6	14.2	37.1
115451381	0.0851372	0.246092	2	1.08213	0.925588	1.15713	0.902875	1.11139	1	1
115474529	0.526279	0.681234	8	1.137	1.03199	1.15681	1.12087	1.10479	8		9.4		16.7	13.4			11.2	27.6			9.3	23.4			18	11.8
115476102	0.177208	0.375346	5	1.0002	1.02757	1.15635	1.00568	1.13638	3	2	1.5	5.5	2.5	4.6	0.2	1.3	10.1	2.8	5.2	6.3	1.3	7.5	4.1	2.6	5.8	5.6	4	4.1
222637024	0.560708	0.704198	1	1.025	0.915686	1.15603	0.977998	0.978724	1
222617193	0.077761	0.232419	1	1.076	1.05591	1.15583	1.12889	0.982499	1
222628818	0.529118	0.682447	2	1.092	1.07886	1.15549	1.07997	1.15434		2		8.8			7.1	2.1			9.4	7.1			3.2	3.7			10.4	7.8
29367381	0.00874376	0.0642204	50	1.04202	1.02473	1.15543	1.07626	1.01257	31	19	7.2	5	9.2	10.2	7	8.2	9.5	8.1	6.5	3.9	9.1	9.4	5.6	5	11.5	8.1	9.6	13.8
115449661	0.194597	0.396942	7	1.09149	1.14138	1.15539	1.02159	1.17758	3	4	0.1	3.4	12.2	0.5	10.2	6.3	6.5	8	6.6	4.6	5.2	6.4	5	11.2	4.1	9.2	3.6	2.5
218190254	0.247018	0.449161	2	1.06473	1.01348	1.15506	0.81203	0.949255	1	1
115458460	0.00264687	0.0309629	2	1.038	1.092	1.1545	1.151	1.19236	2		4.7		6.4	9.4			8.3	7.6			10	11.7			13.4	14
125540833	0.608454	0.738518	1	0.982	1.13555	1.15428	1.1033	1.08558	1
115475980	0.0191658	0.100967	5	1.0018	1.00746	1.1541	1.02826	1.03107	3	2	2.7	3.5	4.8	13.4	13.5	13	7.9	1.3	7	20.4	3.8	7.5	14.7	9.6	0.8	9.9	7.9	10.3
115457482	6.95604e-05	0.00272171	13	1.05399	1.02722	1.15348	1.02359	1.00087	3	10	0.4	3.4	7.9	8.3	8.8	11.4	3.2	5.2	7.8	10.5	4.6	1.9	3.6	5.5	1.1	2.3	10	6.3
115466590	0.00405817	0.0401525	4	0.976	1.14398	1.15337	0.940966	1.03305	4		5.4		2.7	17.9			10.5	2			13.1	17.9			10.9	0.4
115475445	0.167088	0.362677	5	1.064	1.03282	1.15336	1.02943	1.06963	4	1	11.1		10	6.8			9.8	9.3			6.5	5.4			9	7.3
50252791	0.0389049	0.15348	2	1.096	1.32133	1.15328	1.08332	1.14725	2		6.9		1.3	2.1			3.7	4.2			3.3	0.5			2.9	5.6
68611229	0.502833	0.666575	2	1.071	0.965087	1.15317	1.06655	1.01377	2		5.6		7.5	6.8			22	34.6			10.3	6.4			18.4	4.2
115465265	0.232511	0.434645	2	1.003	1.14303	1.15291	1.12577	1.21692	2		0.9		1.2	12.2			9.1	15.5			2.7	7.7			3.5	17
115469012	0.00555075	0.0486567	2	0.931416	0.935684	1.15276	0.905263	0.951243	1	1
222639958	0.308965	0.507745	3	1.028	1.12427	1.15275	1.06655	1.08645	3		3.4		4.6	4.1			19.7	12.8			6.6	16.1			24.8	17.2
218196558	0.171033	0.367329	6	0.96	0.9705	1.15233	1.05512	0.989582	6		3		4.1	3.6			3.1	2.3			2.8	3			1.8	1.5
125575423	0.377415	0.567506	1	1.04	1.00623	1.15198	0.998799	1.00374	1
115467434	0.00180508	0.0242027	4	1.07617	0.948982	1.15181	1.08022	0.942859	2	2	1.3	7.1	3.6	25.5	1	2.4	11.9	4.6	13.7	27.2	3.9	26.5	21.7	4.5	13.4	21.3	12.1	2.2
116309148	0.939	0.957918	2	1.02	1.05472	1.1516	1.07773	1.11949	2		8.1		4	10.3			6	2.6			9.2	0.3			2.3	2.4
222641335	0.501485	0.66576	2	1.048	0.834381	1.15091	0.776437	0.787024	2		23.1		12.1	11.5			4.1	14.5			2.9	62.3			14.5	40.5
115458464	0.448052	0.622471	1	0.958	1.09124	1.15076	1.15388	0.969999		1
218202266	0.0146363	0.0860523	11	1.01243	1.02058	1.15068	1.01438	1.00328	6	5	2	8.8	8.2	10	4.8	7.8	6.6	11.1	12.3	8.5	9	7.9	7.7	9.6	6.5	14.9	6.4	4.2
218200636	1.67936e-06	0.000254886	28	1.01189	0.999593	1.15042	1.03696	0.960593	15	13	5.1	10	5.4	6.7	8.8	14	4.1	7.5	9.4	7.8	6.6	4.6	6.7	8.2	10.4	10.1	8.8	6
222618600	0.671194	0.782454	1	1.146	1.08327	1.15033	1.04392	1.06347		1
115456721	0.266049	0.465869	1	1.057	1.05636	1.15012	1.04097	1.10125		1
115463463	0.0510406	0.179623	2	0.921	0.857743	1.15012	0.843447	0.781923	2		10.8		14.8	13.2			3	24			7.6	24.9			12.8	16.3
115461160	7.53516e-06	0.00060058	28	0.920824	0.94729	1.15004	1.03335	0.946922	20	8	10.8	12.5	9.9	6.9	5	10.4	12.3	7.6	8.6	7.7	6.8	5.9	6.6	13.4	7.2	11.1	21.2	8.9
115464727	0.196545	0.3994	1	0.975	1.06846	1.14991	1.11491	1.11245	1
125570225	0.382085	0.571798	2	0.947	0.94165	1.14981	1.07264	0.84575		2		4.7			18.7	1.6			8.3	6			6.2	0.3			16.1	10.9
115478180	0.675495	0.786402	3	1.097	1.10948	1.14964	1.08765	1.04279		3		0.4			6.1	1.4			4.7	21.9			6.1	10.8			14.4	7.8
125532695	0.0143424	0.0857563	1	0.991	1.06457	1.14926	1.02597	0.83039		1
115439267	0.0428211	0.161953	4	1.00395	1.15328	1.14918	1.07109	0.9909	1	3		5			2.5	6.3			1.7	0.8			4.8	7.2			8.6	4.2
218189289	0.197198	0.40016	4	1.06149	1.13139	1.14882	1.20727	1.51365	2	2	8.9	17.5	15.7	18	0.4	12.4	6.1	26.7	1.6	30.4	14.1	23.4	12.1	5.1	48.1	49.8	22.1	10.6
115438705	0.347914	0.540585	1	0.983	1.07907	1.14875	1.10293	1.08675	1
115438617	0.173701	0.370837	6	1.03626	1.06469	1.14838	1.05746	1.03352	3	3	4.6	2.9	24.5	3.4	8.3	8.2	5.8	23.8	4.6	3.6	1.9	1.2	1.2	7.1	4.3	11.4	0.6	3.3
51091643	0.437049	0.613722	6	1.12603	1.24027	1.14833	1.17802	1.13059	4	2	3	14.5	7.1	6.5	14	13.6	16.8	6.8	12.7	16.7	7.2	15.7	6.9	16.2	8.5	5.7	8.5	4.9
297727451	0.764031	0.842529	1	1.226	1.35428	1.14823	1.25	1.40193		1
218197069	0.156847	0.349709	1	1.198	0.92325	1.1481	1.09014	1.21905	1
115459800	0.0481966	0.173154	20	1.02694	1.03955	1.14786	1.10612	1.01959	12	8	5	6.1	4.4	6.8	12.3	17.2	14.1	11.1	6.9	10.4	6.8	11.1	8	6.4	3.8	9	7.2	10
116309579	0.0283994	0.125868	3	1.00017	1.12718	1.14774	0.990236	1.02677	2	1	6		15.5	2.9			4.4	0.8			1.9	1.7			2	3.1
115445681	0.769213	0.844841	2	0.918	1.03898	1.14761	1.1001	1.05825		2		10.7			14.3	23.6			24.3	10.1			4.4	31.3			31.4	22.5
115477246	0.112944	0.288494	2	1.093	0.843467	1.14748	0.895679	0.853192	2		0.4		7.8	7.4			4	0.2			3.1	1			4	4.1
115468554	0.100666	0.269445	6	1.049	1.0774	1.14745	1.04	1.0979	6		4.8		5.2	6.7			8.8	7.8			6.7	5			13.8	5.4
115461158	0.147502	0.338046	2	1.024	0.836208	1.14724	0.903322	0.983044	2		6.5		17	16			6.2	19.4			18	37.3			14	38.3
115464739	0.00375887	0.0381653	5	1.00623	1.29069	1.14703	1.21499	1.13098	4	1	4.5		9.1	5.3			3.8	2.2			6.3	5.2			5.6	4.9
115474835	0.0354996	0.144551	3	0.995831	0.953427	1.14701	1.03622	0.994098	2	1	3.5		8.6	2.2			0.1	18.4			4.9	14.1			0.8	1.4
115464363	0.059771	0.200042	1	1.189	1.15238	1.14698	0.981601	1.30184	1
115456045	0.00584751	0.0507413	18	0.999995	1.03681	1.1467	1.03745	1.02438	10	8	8.1	2.9	3.3	6.7	5.5	6.2	9.6	10.8	9.5	3.6	9.1	5.1	6.1	6.7	5.4	8.8	5.9	5.2
115444173	0.138021	0.324968	12	1.08185	1.09941	1.14662	1.08126	0.992255	3	9	12.3	5	0.8	8.9	4.5	4.8	0.3	8.4	7.8	7.8	6.8	0.2	3.6	3.3	7	6.3	6.7	4.1
222640344	0.0801717	0.237394	3	0.998	1.00192	1.14653	0.904311	0.899727	3		1.5		26	3.5			1.4	1.6			13	15.3			4.9	3
115469272	0.0612815	0.202429	3	1.04735	1.05053	1.14648	1.01603	1.05415	1	2		0			6.1	9			0.3	4.9			1.5	8.2			8	0.7
149392551	0.0938572	0.259615	3	0.953	0.965136	1.1461	0.995289	1.02946	3		7.7		0.1	12.7			2.8	0.3			6.7	7.9			0.8	0.1
125575347	0.127409	0.309842	2	1.15998	1.14061	1.14607	0.996954	1.20283	1	1
115469912	0.018662	0.0997769	4	1.0378	0.993132	1.14586	0.929654	1.01955	2	2	9.2	3	2.7	8.1	0.2	10.4	4.8	11.8	8.9	5.6	6.3	1.1	5.2	4.8	2.3	2.8	14.9	5.2
222635452	0.7337	0.822755	2	1.02809	1.06251	1.14582	1.10696	1.07321	1	1
110289141	0.213399	0.415852	1	1.055	1.03557	1.14575	1.10983	1.2683	1
115466562	0.255768	0.457542	4	0.987645	1.10267	1.14569	1.00502	1.35009	1	3		21.6			6.8	30			42.3	31			8.8	5.8			3.1	10.6
218201740	0.886915	0.924057	1	1.03	1.05179	1.14548	1.23425	1.00606	1
125574545	0.228759	0.431337	1	1.1	0.915082	1.14539	1.15301	0.912366	1
33358179	0.128436	0.31108	8	1.10273	0.941946	1.14521	1.26021	0.945289	3	5	14.5	3.8	9.4	3.6	6.6	6.4	3	5.7	11.8	14.9	6.5	2.6	10.3	18.1	13.1	5.6	11.5	3.4
115452733	0.000256183	0.00670157	4	0.990394	0.915865	1.14512	0.917981	0.965074	1	3		8.9			1.3	1.6			6.6	15			8	0.6			0.9	7.3
115473497	0.466763	0.637761	1	1.009	1.10447	1.14498	1.05694	1.0894	1
115437816	0.612914	0.74102	8	1.07975	1.0772	1.14494	1.07662	1.11249	4	4	3.1	0.6	10.3	10.6	5.4	3.8	8.1	20.9	13.5	16.8	7.4	9.4	4.4	11.2	6.6	12.2	6.6	8.7
222617597	0.477917	0.646638	5	0.968	0.929058	1.14494	1.007	1.03615		5		18.9			11.3	13.9			17.1	13.1			6.4	1.1			18.6	6.8
115476100	0.00608243	0.0522098	70	0.993959	0.936973	1.14437	0.948726	0.912616	32	38	5.2	8.3	6.4	12.7	11	10.8	8.4	12.7	12.3	15.5	7.2	9	9.3	9.7	7.8	14.6	9.1	8.2
115480373	0.607023	0.737564	2	1.08256	1.26059	1.14405	1.10937	1.12773	1	1
115480143	0.319064	0.514905	1	1.049	0.993324	1.14396	0.987307	1.03018		1
222619433	0.260535	0.461838	3	1.03551	1.02287	1.14376	1.0307	1.06568	2	1	1.4		1.5	0.4			0.4	2.4			2.9	3.2			5.8	1.6
115480227	0.142049	0.329346	2	1.039	1.05447	1.14358	0.965261	1.07366	2		1.3		3.2	6.8			8.8	2.1			5.4	14.7			11	9.9
218184736	0.0761973	0.229498	3	1.00323	1.00919	1.14355	1.01678	1.10733	2	1	4.4		1	6.3			3.3	36.6			3.6	3.4			5.3	2.7
115473585	0.152006	0.34343	10	0.996855	1.04305	1.14352	1.03302	1.09694	6	4	9.6	5.1	9	4.8	0.6	6.4	4.7	25.4	5	5.8	8.7	7.5	9.4	11.2	5.4	8.4	3.5	14.3
115481614	0.0341429	0.141851	3	1.077	0.910288	1.14295	0.946696	0.984485		3		0			10.4	2.7			10.1	2.2			12	26.8			8.5	8.1
215696976	0.335578	0.527126	2	1.46502	1.35273	1.14276	0.987952	1.73585	1	1
218187224	0.400727	0.587327	1	1.077	1.10349	1.14253	1.08491	0.986631		1
297596177	0.0726024	0.223201	4	1.06513	1.06254	1.14241	1.01604	1.07378	2	2	9.5	5.2	0.5	5.1	10.3	10.1	5.2	0	17.4	10.7	0.3	10.7	1.4	0.3	1.2	13.4	4.9	7.1
115452201	0.000256914	0.00670157	5	1.07497	1.00906	1.14221	0.950664	0.992092	3	2	18.8	8.6	2.4	4.3	19.2	4	10	8.2	6.5	0.6	1.9	8.9	8.2	3	12.8	5.6	8	3.8
115434880	0.347801	0.540585	2	0.998	0.893874	1.14197	0.922583	0.922518		2		0.9			4.1	7.5			5.1	17.8			23	14.5			11.2	11.1
115485087	0.0370202	0.148633	3	1.035	1.0585	1.14182	1.01346	0.950974	3		2.7		8.7	7.9			12.4	5.2			6.3	15.8			2.2	8.8
125542661	0.105581	0.276992	2	1.057	1.04765	1.14175	1.06528	0.992939		2		1.9			9.2	2.3			3.4	16.3			0.8	5.7			12.9	3.9
222636049	0.00171434	0.0234648	4	0.990408	1.01983	1.14156	1.03508	1.03694	2	2	9.4	7.5	9.7	5.4	10.8	15.5	2.3	12.1	5.1	9.1	3.4	0.1	8.2	11.7	3.7	8.3	6.7	13.2
115479353	0.00251206	0.0301816	8	0.964471	0.990467	1.14149	1.05782	0.998814	4	4	2.3	3.2	2.3	5.4	3.6	2.1	2.1	3	8.5	6	2.9	2.6	2.9	8.3	2.6	7.1	10.6	4.4
115475912	0.187621	0.386929	1	0.987	1.20531	1.14138	1.04181	1.14775	1
115476880	0.713508	0.80942	2	1.0295	1.05311	1.14129	1.05488	1.03713	1	1
115488160	0.17143	0.367631	73	1.09131	0.956904	1.1411	1.06509	0.956079	33	40	6.6	5.2	5.3	9	9.1	10.1	9.3	4.4	7.4	6.8	8.3	8.6	10.5	13	8.7	7.7	10.2	7.4
115475792	0.641303	0.760406	3	1.029	1.12635	1.141	1.05777	1.06651	3		1.1		4	0.8			2.6	0.5			3.2	9.4			2.9	5.5
13786442	0.331162	0.52363	3	0.966091	1.03758	1.1409	1.04814	0.99442	2	1	11.2		19.2	9.6			6.8	5.3			8.8	4.5			25	1.1
115436224	0.0467177	0.170257	5	0.914228	0.953088	1.14082	0.932111	0.957979	3	2	10.3	5.1	10	1.4	0.2	0.8	16.9	5.6	5.9	10.9	6.3	14.2	7.8	2.7	10.7	1.5	1.2	9.6
222636918	0.216287	0.419325	4	1.062	1.07827	1.14028	1.08722	1.05339		4		1			4.4	2.2			1.1	4.4			5	6.3			2.3	4.1
42761388	0.683353	0.792764	5	1.12244	1.11995	1.14023	1.08703	1.17416	3	2	6.9	16.9	0.9	0.7	12	12.8	0.2	2.6	11.3	8.1	2.8	0	14.4	15.8	6.4	8.8	22.4	14.2
125571169	0.349881	0.542467	2	1.045	1.0604	1.13999	1.07079	1.01636	2		0		1.5	4.6			1	3.9			2.2	4.5			3.7	0.6
125580982	0.66477	0.777813	8	1.17669	1.14973	1.13997	1.10408	1.10832	4	4	2.7	3.8	3.8	5.6	8.1	6.5	12.8	10.2	6.3	3.9	1.9	7.9	3.7	5.9	3.7	11	10.2	4.3
218189405	0.251481	0.454397	1	1.095	1.0552	1.13986	1.02727	0.939628	1
115459204	0.982085	0.989209	1	1.117	1.17663	1.1398	1.14932	1.12303		1
222613332	0.281642	0.482975	1	1.384	0.899659	1.13963	1.15864	0.708455	1
215692832	0.420239	0.600302	1	1.051	0.99959	1.13947	1.01117	1.12154	1
115468796	0.000154574	0.00482969	2	1.02697	1.03024	1.13902	0.972827	1.05377	1	1
328684619	0.057822	0.194883	3	0.944	1.46852	1.139	1.99325	1.25691	3		0		6.2	6.3			2	1.1			1.1	2.6			0.9	16.3
115471453	0.0977011	0.265146	6	0.98	0.914407	1.13871	0.988311	0.766933		6		1.3			13.7	9.6			7.9	13.3			15.5	12.8			2.3	22.8
115487952	0.0795419	0.236428	24	1.0118	1.03064	1.13859	1.027	1.01622	11	13	10.3	8.6	12.6	8.2	6	9.7	28.7	11.6	12.3	10.9	5.7	7.7	13.3	12.2	13.5	17.4	12.4	10.6
125581244	0.280781	0.482249	2	1.13899	1.08794	1.13826	1.10198	0.976426	1	1
115456271	0.103336	0.273529	5	0.904268	0.928481	1.13819	0.877845	0.971083	2	3	3.1	16.3	10.6	13.9	9.7	24.5	21.9	29	7.4	1.1	15.2	40.6	9.9	13.8	14.5	0	3.9	2.8
108706778	0.111987	0.287242	1	0.966	0.974659	1.138	0.97129	0.952357	1
115439995	0.112432	0.287757	1	0.928	0.98428	1.1379	0.751872	0.809894	1
115488790	0.00407416	0.0402183	7	0.863849	0.952946	1.13742	0.970924	0.902729	4	3	13.2	0.8	7.5	6.3	28.3	0.4	3	8	2.8	13.2	10.2	6.4	5.4	20.1	13.3	9.6	4.7	5.4
584706	0.0106602	0.0713556	26	1.0879	1.03244	1.1374	1.01984	1.0332	15	11	8.2	7.2	6.5	7.3	4.7	3.1	9.4	14.8	15.1	17.4	8.7	11.9	4.9	3.5	13	8.3	6.4	8.9
149390643	0.896458	0.930583	1	1.233	0.964983	1.13715	1.2269	1.22335		1
39653556	0.117454	0.295973	1	0.994	0.823474	1.13671	0.924186	0.853885	1
297721329	0.376432	0.56649	4	1.07499	1.06229	1.13651	0.983031	1.1012	2	2	1.4	15.8	4.4	12.3	19.6	15.5	5.1	19.3	14.2	26.8	1.2	9.2	22.7	16.1	1.3	9.8	16.8	1.6
218185879	0.0160007	0.0911751	8	1.012	1.02431	1.1365	1.02299	0.977193	8		5.5		5.9	2.4			6.8	4.7			4.8	3.7			2.9	5
209573140	0.4523	0.625345	3	1.07085	0.983953	1.13619	1.05191	1.04339	2	1	9		0.4	13.1			15.7	21.4			13.2	19.3			8.9	19.5
115469362	0.010596	0.0712579	86	1.02025	1.01304	1.13596	1.03089	1.02361	51	35	6.1	8	7.2	6.7	6.9	6.6	8.4	8.9	8.9	13.4	6	8.6	7.5	9.4	7.5	8.4	7.3	7.9
115489830	0.00186995	0.0249172	11	1.06966	1.11398	1.13583	1.16831	0.885272	9	2	18.5	18.8	44.5	48.6	1.6	1	27.6	12.2	7.3	6.6	18.7	12.4	27.9	22.8	26.8	15.1	5.2	3.6
297728045	0.19301	0.394452	1	1.08	0.861488	1.13534	1.15628	0.932764	1
222622965	0.314351	0.51195	4	1.07	1.11293	1.13509	1.04979	1.02599		4		22.2			22.4	14.2			9.4	14.7			7.8	19.9			9.6	10.4
125605236	0.299722	0.497878	2	1.117	1.11113	1.13496	1.1188	0.991602		2		11.2			15.5	22.8			19.6	13.6			3.6	16.3			16.7	9.7
41053022	0.323194	0.519027	3	0.975	0.982015	1.13486	1.01743	0.984786		3		12.2			1.6	12.8			2	0.7			17.7	4			8.3	0
37718882	0.868828	0.911835	2	1.11951	1.14599	1.13462	0.984832	1.09255	1	1
115449967	0.751216	0.834394	3	1.02285	0.943083	1.13444	1.1039	1.00672	2	1	33.5		4.3	27.9			5	34.9			3.6	8.9			6.6	7
115458632	0.0506797	0.178938	1	1.083	1.00394	1.13433	1.06019	0.97137		1
125582261	0.184127	0.383398	2	0.989109	1.10296	1.13431	0.988429	1.06129	1	1
115461240	0.00239357	0.0294193	31	0.997455	0.985714	1.13409	1.07227	0.942105	19	12	6.7	4.7	8.3	7.3	6.7	8.2	9.1	11	6.1	8.7	6.2	6.4	4.4	5.7	8.8	6.3	4.5	4.4
143456572	0.110936	0.285247	2	0.967	0.977494	1.13408	1.01342	1.03491	2		2.7		14	4.4			7.6	29.8			5.3	5.9			3.4	14.4
218191805	0.105673	0.276992	1	0.935	1.066	1.13396	1.02001	0.95121		1
115467448	0.000135683	0.00432578	9	0.958995	0.957518	1.13351	0.978521	0.924342	3	6	3.4	7.2	4.4	8.5	3.2	3.6	13.5	7.3	5.2	10.6	0.9	2.3	4.9	4.8	10.8	5.5	4.9	9.9
115460844	0.598429	0.731529	4	1.11333	0.941211	1.13347	1.06105	1.01307	2	2	21.7	21.2	94.2	1.7	7.1	13.8	16.3	24.4	7.8	4.8	21.5	10	16.3	2.7	8.5	68.9	6.3	23.3
218194724	0.420768	0.600858	2	1.0862	1.0739	1.13339	0.996102	1.10534	1	1
222628767	3.56102e-05	0.00154815	9	0.987029	1.0034	1.13323	1.02255	1.0331	4	5	2.1	10	4.3	11	4.7	5.4	4.9	5.6	11.4	13.6	2.7	4.2	10.1	9.6	2.2	5.8	8.2	6.8
115479503	0.455882	0.628349	1	0.982	0.964316	1.13309	1.02057	0.986328	1
125578868	0.0701775	0.218221	2	1.179	0.966497	1.1329	1.00674	0.96265	2		36.3		3.3	6			8.8	32.3			2	0.6			0.2	2.6
149392545	0.162852	0.357064	2	1.62137	0.851327	1.13289	1.32888	1.04244	1	1
125600956	0.0632733	0.205376	1	1.068	1.04398	1.13214	1.07699	1.11646		1
115468394	0.0027567	0.0315717	20	1.03108	1.02778	1.13204	1.05806	1.01404	7	13	4.4	14.5	6.9	5.5	12.5	13.2	5.6	9.4	9.1	16.4	3.6	5.2	6.9	8.2	4	7.3	9.8	11.7
149390863	0.131016	0.315351	10	1.022	1.01935	1.13202	1.06532	1.01649		10		5.3			8.3	10.1			1.4	26.3			3.3	7.1			11.5	12.7
115468048	0.107982	0.281497	2	0.887845	0.981781	1.13185	0.98205	0.947174	1	1
115482014	0.464586	0.635594	1	0.531	0.754237	1.13157	1.32992	0.635039	1
115456051	0.000785972	0.0140214	20	0.951442	1.01429	1.13046	1.01902	0.989567	11	9	10.7	9.4	13.3	7.1	2.6	5.7	11.6	6.7	6.1	12.2	9.2	8.2	7.9	8.7	3.7	19.4	5.6	6.4
115471803	0.1498	0.341132	5	0.989463	1.05339	1.1304	1.05299	0.991941	3	2	1.4	2.2	3.4	7.3	3.2	5.7	11.7	28.1	2.7	1.2	6.8	2.9	9.5	7.2	14.8	4.8	8.3	1.4
116634831	0.357913	0.54977	1	1.026	1.16591	1.13014	1.04297	1.0938		1
115435526	0.738811	0.826023	4	1.04647	1.05153	1.13002	1.10051	1.04767	2	2	11.3	4.5	3.3	7.8	8.3	6.3	0.9	2.6	13.8	13.1	0.5	0.3	0.2	4.5	13.8	19.4	17.7	5.9
115439385	0.0367712	0.147909	3	1.06296	1.04617	1.12947	1.03437	0.98242	2	1	12		2.3	16			3.4	9.1			9	0			3.2	2
297611974	0.00916557	0.0656383	8	1.03237	0.895362	1.12863	1.10776	0.871625	4	4	25.4	4.2	0.8	3.6	11.6	5.6	19.9	4.3	3.6	12.9	4.1	17	6.6	11.7	8.6	7.1	4.9	5.2
115472129	0.978482	0.986547	1	1.153	1.14205	1.12844	1.1128	1.16451		1
115438482	0.165547	0.360554	9	0.99	1.05875	1.12797	1.05855	1.03041	9		7		5.3	7			3.7	4.8			8.6	11.6			4.2	8.1
15187181	0.714944	0.810408	1	0.984	0.934322	1.12795	0.996568	1.04989	1
115464927	0.206475	0.410208	11	1.03623	1.04958	1.12776	1.0315	1.03727	7	4	4.9	2.1	3.7	3.4	9.2	4.6	4.8	4.9	0.9	1.4	7.3	12.4	5.6	10.1	3.3	7.9	6.7	1.9
115446385	0.0138032	0.0846086	80	1.02865	1.02085	1.12765	1.07047	1.01114	43	37	7.9	7.7	6.7	9.4	9.7	7.7	8.3	11.9	6.9	13.7	11.3	8.7	9.4	10.9	11.5	7.2	9	10.9
115455667	0.0088702	0.0643085	8	1.03883	0.93154	1.12734	1.08448	0.943392	4	4	18.4	4.4	15.2	13.8	4	13.8	6.7	18.4	13.9	35.7	8.5	18.5	7	1.4	14.9	24.8	6.7	9.6
125605837	0.0116689	0.0760953	1	0.923	1.04598	1.12697	0.89743	0.950981		1
125539847	0.104124	0.274771	2	1.058	1.03264	1.12655	0.983853	1.15571		2		3.6			2.9	10.3			2.7	5			1.2	11.6			3.1	6.2
222635195	0.110714	0.284996	4	0.939097	1.04098	1.12644	1.04926	0.989979	2	2	0.6	1.9	0.4	6.4	1.8	8.1	23.9	27.8	7.5	9.6	6.3	14	0.8	0.6	3.1	1.2	1.3	11.6
222623809	0.89989	0.932834	1	1.079	1.13833	1.12638	1.19895	1.12206	1
222631124	0.0189189	0.100033	3	0.935981	0.906445	1.12637	1.01994	0.872163	2	1	6.6		6.9	1.4			4.8	14.4			0.6	5.1			10.2	9.9
125573124	0.224871	0.427938	1	1.486	0.945854	1.12632	1.14062	1.22763	1
108862120	0.815343	0.876388	1	0.989	1.05381	1.12629	1.02361	1.00076	1
222629296	0.215371	0.417925	1	1.219	0.81675	1.12622	0.900415	0.997464	1
108706710	0.174587	0.37236	1	1.124	1.27297	1.12594	1.13496	1.26591		1
125534601	0.294971	0.494568	3	0.944497	0.965848	1.12571	1.17787	1.07312	1	2		12.4			1.4	23.1			21.7	16.3			7.3	11.9			10.9	4.9
115452535	0.0713096	0.220645	2	0.913244	0.921027	1.12548	0.847015	0.897426	1	1
115481260	0.103668	0.273903	21	1.07534	1.06365	1.12527	1.12897	1.01082	10	11	7	14.8	5.6	6.2	13.1	23.4	5.8	10.3	8.7	14	6.2	4.3	11.6	10.3	10.7	7.3	10.1	18.9
115470493	0.10711	0.280074	13	1.03336	1.00121	1.12524	1.06319	1.0517	8	5	5.8	1	4.3	5.3	3.4	12.6	5.6	3.3	8.1	17.6	3.2	3.2	5.6	4.1	3.6	7	8.9	8
218189855	0.0655998	0.209452	7	1.008	1.00044	1.12509	0.949799	1.06461	7		14.5		5.5	4.1			11.4	15.8			2.9	2.1			7.2	7.1
115466442	0.306164	0.504685	4	0.98	1.11494	1.12507	1.08261	1.07249		4		2.4			1.9	3.5			2.6	19.9			5.6	7.9			1.7	6.6
115480799	0.266427	0.465869	4	1.00055	0.977732	1.125	1.05719	0.950116	2	2	14.9	17.2	15.1	1.7	21.7	26.1	24.4	5.6	39.1	4.6	4.8	3.3	23.2	31.3	3.1	5.8	36.3	19.9
115438847	0.283896	0.483897	9	1.05629	1.01095	1.12498	1.11734	0.950708	5	4	15.9	10.7	7.5	3.8	1.6	11	9.3	12.1	10	6.2	12.4	12.3	13.5	4.2	5.6	16.9	3.6	4.9
222637269	0.046442	0.169395	1	1.178	0.967868	1.12483	0.845467	1.68593	1
125590548	0.00936195	0.0666014	4	0.798	1.09647	1.12472	1.12884	1.0038	4		8.9		2.7	3.2			3.2	4.4			4.3	4			2.6	5.4
115443949	0.309737	0.508313	1	1.083	1.08776	1.12454	0.996939	0.912576	1
222635179	0.547361	0.694529	4	1.05093	1.05945	1.12448	1.08461	1.0845	1	3		0.5			2.5	0.3			6.5	7.8			2	4.6			1.3	14.1
115473197	0.495342	0.66139	1	1.026	1.22272	1.12433	1.12636	1.07038		1
115475029	0.00587279	0.0508581	5	1.01404	1.05618	1.12395	0.978396	1.03425	2	3	11.5	2.3	0.8	0.8	1.7	1.1	5.8	16.3	2.6	11.3	5.6	21.5	0.5	7.1	9.3	4.2	10.6	4.9
115487964	0.20256	0.406443	1	1.03	0.918824	1.12391	1.01269	1.04271	1
50508461	0.150132	0.341455	1	1.03	1.12495	1.12387	0.954995	0.995903		1
115485299	0.00184292	0.0246333	14	0.935901	0.991045	1.12381	0.975671	0.881336	8	6	4.6	1.6	3.5	8.3	5	4.2	26.5	25.1	7.8	9.2	7.2	5.5	14.4	8.1	6.8	9.6	7.3	11.9
222629975	0.109699	0.283467	11	1.01537	1.02167	1.12379	0.98735	1.02453	4	7	6.2	18.2	6.2	6.5	11.8	13.8	6.7	15.1	11.1	19.3	9.5	4.3	10.1	10.4	6.1	9	6.4	11.2
297598312	0.380787	0.570253	1	1.001	1.06697	1.12352	0.993173	1.02981	1
115471679	0.499808	0.664269	1	1.005	1.08081	1.1235	1.16144	1.11244		1
115444481	0.0335124	0.140309	8	1.00458	0.976822	1.12323	0.967754	0.953808	4	4	54.3	2.7	12	10.7	3.1	8.1	18.5	13.6	9.9	1.8	15.4	8.6	1.7	3.1	4	15.3	2.5	4.7
108707348	0.0240841	0.116251	3	1.05035	0.986765	1.12311	0.999379	1.02936	2	1	3.7		6.3	1			5.1	1.8			0.9	0.8			6.6	3.2
218191916	0.482054	0.650395	2	1.03584	1.00154	1.12289	0.915487	0.995323	1	1
115485941	0.56241	0.704709	2	1.084	1.13231	1.12282	1.08264	1.12419	2		7		1	1.9			8.2	11.7			1.4	4.8			7.1	6.9
115464589	0.825775	0.883176	1	1.17	0.952439	1.12274	0.934227	1.08594	1
115455493	0.437581	0.614269	7	0.985817	1.11564	1.12264	1.11305	1.11842	6	1	16.8		7.8	8.6			4.8	10.9			6.1	10.9			11.3	33.7
115444811	0.035641	0.144716	1	1.13	1.21649	1.12214	1.08191	1.18136	1
222624156	0.00123845	0.0189017	43	0.989999	0.987432	1.12198	1.03029	1.00503	26	17	7.7	4.6	5.5	8.5	7.7	6.2	11.7	9.5	7.8	8.5	6.4	6.4	6.7	7.9	5.5	9.1	5.4	5.2
23495741	0.0324521	0.137052	11	1.03543	1.20979	1.12197	1.17208	1.03321	3	8	3.7	3.7	1	4.5	5	5.7	3.8	6.6	7	5.1	5	1.1	11.7	5	17.4	3	11.2	9.3
115474241	0.0667116	0.210736	6	1.012	1.01389	1.12184	1.01641	1.03665		6		2.4			4.2	3.4			7	12.7			6.6	7.9			1.8	7.8
115443751	0.569319	0.711258	4	1.161	0.868822	1.12173	0.907955	0.991272		4		21.4			4.4	7.8			10.1	0.7			9.8	2.9			18.4	6.3
115452055	0.582774	0.721386	2	1.09808	1.03012	1.12163	1.06045	1.02433	1	1
125542023	0.206884	0.410208	6	0.978241	1.12288	1.12148	1.06381	1.11504	3	3	14.5	5.1	10.2	3.3	1.2	15.9	13.9	4.2	20.2	21.9	4.3	1.8	4.9	5.8	2.3	4.2	5.6	4.5
115445531	0.015132	0.0878923	2	0.934	0.898192	1.12092	1.07973	0.863257	2		11.6		5	19.9			3.5	9.3			5	13.5			5.4	6.9
47900421	2.29851e-05	0.00115032	8	1.01247	0.990163	1.12076	1.0651	1.01539	4	4	5.4	6.1	9.6	7	4.4	6.5	1.5	5.5	4.2	6.3	5.7	3.2	2.1	3.7	12.4	2.6	5.3	4.5
115453111	0.113374	0.288871	3	0.975575	0.987098	1.12052	0.949157	0.919886	2	1	9.8		8.5	25.1			0.3	11.7			18.5	33.2			18.8	7.3
115439637	0.304519	0.502743	12	1.04227	0.935929	1.12052	0.920119	0.948301	5	7	7.6	5.7	16.9	13	13	1.9	8.3	16.5	4.1	14.4	7.1	13.4	7.4	9	7.1	13.9	5.1	5.7
222619053	0.0160537	0.0912747	8	1.07111	1.21406	1.12038	0.994095	1.01733	4	4	7.8	14.6	12.5	9.1	6.3	15.7	4.8	1.1	9.3	15	6.3	5.9	6.3	14.6	3.4	1.4	16.9	11.6
22655793	0.237561	0.438339	2	1.015	0.995867	1.12015	0.941127	0.991308		2		5.5			1.7	9.3			2.3	3.7			11.4	13.5			2.7	10.8
34394566	0.0156542	0.0900744	1	0.69	1.00745	1.12015	1.13135	1.03584		1
55771379	0.460507	0.63162	5	0.985121	1.15123	1.11999	1.08705	1.14676	4	1	1.1		4.8	5			4.7	12.8			2.3	3.2			17	7.8
115454875	0.571418	0.712864	1	0.996	1.06997	1.11993	1.02347	1.01135		1
40253250	0.584218	0.722343	3	1.018	1.07297	1.11976	1.09692	1.07604	3		0.4		14.1	6.5			6.2	6			13.6	19.3			9.9	12.3
222618593	0.533098	0.683553	1	0.864	0.522787	1.11962	0.814755	0.795723	1
125543902	0.0518221	0.180894	2	0.848	1.19577	1.1195	0.859301	1.03635	2		7.6		48.4	24.1			32.6	29.4			21.1				64.8	1.7
115456241	0.00380894	0.0383927	9	0.895187	0.998093	1.11936	0.961157	0.881469	5	4	8.7	6.5	13.8	14.7	4.9	3.2	13.6	11.6	3	17	9.2	10.1	2.1	14	20.9	20	15.2	3.4
115469358	0.000717464	0.0131403	2	0.989266	1.11515	1.11935	1.03155	1.01517	1	1
115476928	0.0858556	0.247338	12	0.901499	0.983612	1.11895	1.00676	1.0321	5	7	12.5	19.5	12.7	8	8.6	26.3	5.8	5.2	16.1	14.8	9.8	14.9	1.6	7.5	8	9.9	13	12.7
115434904	8.40625e-06	0.000634746	45	1.03495	0.970901	1.11867	0.990317	1.01954	23	22	4	7.1	10.4	12.2	7	10.9	11.6	10.9	6.1	15.7	13.3	11.3	10	13.7	6.1	9.4	9.1	8.1
115474273	0.00200158	0.0261299	57	0.957912	1.08928	1.11843	1.10264	1.01939	28	29	5.5	5.3	8.2	7.8	9.1	8.6	8.5	5.5	12.1	13.2	9.1	12.2	10.4	8.9	8.8	9.8	6.6	7.3
115458014	0.699219	0.800169	1	1.012	1.11376	1.11833	1.19982	1.11688		1
125570679	0.0941544	0.26027	27	1.075	1.04633	1.11794	1.02067	1.06769	18	9	5.6	5.2	6.3	4.5	5.8	5.3	7	6.7	8.1	6.7	6.2	6.3	3.7	7.9	4.5	8.5	8	5.7
115434032	0.0809062	0.238205	3	0.990968	1.09213	1.11789	1.07849	1.11338	1	2		3.2			6.2	4.3			1.2	9.3			0.1	1.8			3.9	4.7
55295844	0.575828	0.715311	1	1.162	1.05741	1.11781	1.04399	1.15644	1
115448529	0.299475	0.497878	4	1.0154	1.04764	1.11776	1.0562	1.05115	2	2	1	11	4.4	7.5	1.8	22	21.1	8.8	17.7	18	6.4	4	2.3	0.4	6.3	3.6	5.1	3.4
115480377	0.587034	0.724192	24	1.03262	1.17623	1.11766	1.128	1.11027	11	13	6.9	8.4	4.6	6.2	8.7	3.3	3.6	3.9	4.7	9.1	8.8	6.7	1.9	5.6	9.5	7.6	6.5	8.6
108864611	0.0212066	0.107254	2	0.984355	0.96089	1.11757	1.0127	1.07383	1	1
115470002	0.0307248	0.132505	13	0.936535	1.0467	1.11752	1.0446	0.987804	8	5	4.8	11.3	8.7	11.3	8.2	2.2	7.4	20.4	8.6	3.7	7.1	2.9	5.1	11.1	10.2	14.1	2.4	7.4
218189885	0.339563	0.53106	1	1.062	1.13274	1.11748	1.07446	1.11892	1
50251713	0.468863	0.639266	1	1.088	1.136	1.11744	1.06863	1.08322		1
115454207	0.214607	0.417007	1	1.043	1.03975	1.11743	0.989379	1.07068	1
115442143	0.35744	0.549632	7	1.07096	1.00364	1.11731	1.03722	1.03686	4	3	0.7	0.9	6.9	2.5	0.3	17.7	5	11.1	12.2	6.8	3.5	2.6	10.6	5.6	2.2	2.1	4.5	3.8
115444549	0.1111	0.285308	5	0.999819	1.05559	1.11724	0.988392	1.02072	2	3	9	1.2	18.5	4.6	6.1	1.1	13.1	1	6.6	10.1	8.6	27.6	1.7	3.4	0.1	0.9	5.5	3.4
13324792	0.0245262	0.116564	6	0.973112	1.05968	1.11717	1.01851	1.03571	2	4	5.3	3.3	4.7	5.2	3.9	11.4	5.2	5.6	6.4	7.9	10.1	4.4	1	2.2	9	7.4	3.1	2.9
115456219	0.117129	0.295848	12	1.0443	1.05687	1.11701	1.11111	1.07233	7	5	2.4	7.7	3.4	3.5	2.6	5.5	4.8	6.8	2.3	16.2	5.4	6.8	7.4	4.4	3.5	2.8	1.7	5.8
115460204	0.0606744	0.201655	1	0.973	0.998687	1.11696	0.998455	1.03849	1
115480413	0.0935691	0.259175	3	0.949944	1.04619	1.11689	1.02129	1.06902	1	2		8.4			11.5	9.9			1.9	9.1			7.1	11.9			5.4	13.7
115467840	0.574964	0.715061	1	0.993	1.14453	1.11678	0.976463	0.981784		1
115473331	0.000386402	0.00879933	35	0.997479	0.978595	1.11671	0.985111	0.95717	19	16	4.5	5.4	6.1	3.8	9.6	9.8	7	8.1	3.9	9.9	6.1	8.4	9.3	9.2	8.4	5.5	10.4	7.5
115440455	0.682041	0.791668	4	1.16784	1.03758	1.11645	1.19988	1.21866	2	2	4.9	0.9	5.9	2.6	0.4	11.6	4.1	5.4	9.6	19	3.5	0.6	5	7.3	3.2	7.2	7.5	6
218199282	0.0922886	0.257934	1	0.921	0.965811	1.11628	0.978182	1.06192	1
115451201	0.993728	0.996766	1	1.081	1.0507	1.11616	1.07308	1.0849	1
218199459	0.971119	0.98115	1	1.066	1.12278	1.11584	1.1227	1.08118		1
218184229	0.208037	0.411175	6	0.992792	0.980688	1.11575	1.07905	0.906072	1	5		1.4			6	16.3			14.4	5.7			9.6	4.6			3.2	8.5
115436430	0.0292377	0.128276	6	1.01799	1.0775	1.11569	1.03122	1.03372	3	3	3.4	1	11.1	3.6	23.1	13.5	1.1	4.3	3.4	10.8	0.2	10.3	23.8	11.1	3.4	2.8	14.3	6
51090748	0.70659	0.80582	4	1.13549	1.04705	1.11549	1.13491	1.07308	1	3		3.1			5.5	3.7			3.9	5.2			1.7	12.4			5.1	1
50510292	0.856534	0.904284	3	1.085	1.08632	1.11546	1.14104	1.06922	3		2.4		0.5	6.1			0	9			3.6	3.1			1.4	5.1
218188569	0.449168	0.623619	1	1.028	0.934743	1.11546	0.982143	1.0036		1
222632694	0.118416	0.297307	3	1.113	0.814852	1.11535	0.868804	1.2208		3		25.7			6.7	70.4			23.2	114.6			44.1	25.8			27	91.5
125543187	0.000635487	0.0122652	2	0.983494	1.01105	1.11508	0.978344	1.03105	1	1
218189024	0.0927267	0.258474	1	0.961	1.04337	1.115	1.06076	1.05294		1
115470953	0.0112559	0.0740575	12	1.01564	0.971562	1.11496	1.04586	0.995051	4	8	15.2	4.9	6.8	2.8	5.6	11	14.6	18.8	11.5	4.3	9.3	13.9	4.5	7.1	11.5	9.7	6.7	3.4
115434088	0.364973	0.555461	1	1.044	1.12547	1.11473	1.05577	1.05339	1
125536023	0.0380719	0.151303	26	1.00446	0.997465	1.11462	1.0394	0.946511	21	5	6.8	5.5	6	17.1	3	10.6	10.7	13.7	10.4	5.9	9.3	12	2.1	4.3	8.3	11	3.6	7
77552966	0.38517	0.574419	4	1.04	1.04909	1.11399	1.14237	1.01962	4		4.7		5.2	4.3			17.5	16.4			18.7	14.3			16	4.2
115467214	0.331946	0.524031	2	1.00729	0.927227	1.1139	0.926067	1.27137	1	1
13560275	0.0397806	0.15557	6	0.953258	0.960203	1.11353	1.02209	0.835446	4	2	6.3	1.6	2.5	8	10.6	8.2	8.9	2.8	3.2	49.5	3.2	0.5	0.5	8.6	2.8	8	20.1	10.2
115474425	0.0533378	0.185433	5	0.986541	1.05973	1.11326	1.10243	1.09812	2	3	4.8	1.4	2.7	6.9	7.4	1.4	4.5	10	0.8	2.9	3.9	17.9	4.9	3.3	3	7.9	4.5	1.2
115473077	0.00877722	0.0643085	14	1.06549	0.996741	1.11298	1.04314	0.982692	8	6	9.9	5.7	4	5	3.2	5.4	13	16.1	5	11.4	6.3	4.1	4	3	7	10.3	3.2	2.7
218184348	0.43611	0.613228	1	0.953	0.975272	1.11261	0.926289	1.03215		1
115435714	0.316439	0.512978	11	0.963	1.06879	1.1126	1.02984	1.00791		11		5.2			10.1	8.8			11.1	16.3			5.5	12.4			4.1	7.7
222635219	0.0796745	0.236659	1	1.03	1.11095	1.11238	0.97336	1.00524	1
115467372	0.0768058	0.230847	6	1.06877	1.02767	1.11226	0.989173	1.06343	3	3	1.3	8.6	5.5	7.2	2.1	17.9	6.3	5.3	18.8	8.4	3.3	11.1	0.4	6.2	0.7	0.9	3.2	4.6
115438975	0.00312433	0.0336178	31	1.0035	1.03055	1.11206	1.06781	1.06591	17	14	5.5	8.3	8.8	5.7	11.6	8	4.9	10.3	11	15.8	7	5.9	8.2	12.3	9.5	10.5	8.6	8.2
332806312	0.0953178	0.261804	1	1.066	1.18834	1.11205	1.17783	1.17794	1
218200356	0.00135708	0.0199346	1	1.006	0.840475	1.1119	0.905477	0.981169	1
222625433	0.728266	0.819466	5	1.00517	1.05259	1.11187	1.13313	1.07801	3	2	2.1	11.9	6.3	0.2	6	19.7	3	1	30.8	7.3	5.7	3.2	13.9	30	1.5	0.3	9.4	5.5
115486269	0.0289225	0.127563	11	1.04849	1.00315	1.11169	1.01647	1.04149	5	6	11.3	4.4	10.5	11.2	6.5	2.5	6.2	6.3	2.2	2.7	13.7	10.1	2.9	0.7	5.4	5.3	5.4	0.4
45735886	0.0619085	0.203671	18	0.990672	1.01676	1.11148	0.950936	1.0304	10	8	7.9	3.7	6.4	5.7	2.6	2.9	3.3	10.4	5.7	9.9	11.9	7.6	6	4	3.9	9	2.1	8.4
218188924	0.908486	0.93858	1	1.025	1.05245	1.11105	1.02826	1.0235		1
115440617	0.685833	0.793556	17	1.04277	1.01179	1.11101	1.05962	1.07231	8	9	3.9	4	4.6	4.4	6.3	6.8	3	3.8	4.3	13	4	6.2	6.5	5.7	5.4	12.7	9.8	7.9
115459032	0.878337	0.918814	7	1.11624	1.03544	1.11097	1.12102	1.13726	6	1	8.7		15.9	4.4			9.6	19.4			6.1	5			16.8	9.5
297608540	0.0440074	0.164674	1	0.948	1.04099	1.11085	1.06479	0.942064	1
222635170	0.180427	0.379364	1	1.1	1.20949	1.11048	1.18747	1.14734		1
294956506	9.55275e-06	0.000685251	18	0.963282	0.984362	1.11045	0.988964	0.973411	12	6	10	0.5	5.2	6.5	4.4	6.3	6.4	10.9	5.5	9	9.5	7	1.8	9.8	10.2	9.9	4.1	2.5
222616179	0.42153	0.601283	1	1.004	0.973976	1.11041	0.981753	1.0085	1
115438554	0.187933	0.387202	2	0.953	0.971873	1.11032	0.93	0.961701		2		10.6			17	16.4			15.9	52.5			17.8	25.9			9.2	3.7
218193666	0.20372	0.407629	3	0.972	1.03719	1.11013	1.04703	0.97951		3		8.6			8.8	5.5			1.8	14.1			4.3	4.9			9.8	14.4
115458702	0.31067	0.508606	1	1.025	1.04951	1.10996	1.00741	1.02689		1
125580167	0.167193	0.362677	1	0.95	1.01525	1.10996	0.99738	1.06677		1
77553345	0.270278	0.470391	2	0.96	0.962882	1.10948	0.9919	0.947705	2		5.6		12.4	5.1			12.6	13.1			0.8	3.9			2.4	16.1
115442155	0.710537	0.808393	2	1.11963	0.895497	1.10942	1.008	0.949028	1	1
115447567	0.000438162	0.00967103	14	1.016	0.980648	1.10933	0.965937	1.02954	8	6	4.1	7.1	15	8.8	11.8	9	9.3	7.3	2.8	8.5	10.9	10.2	3.5	3.3	7.1	4.8	4.7	7.4
115440557	0.477301	0.646337	2	1.072	1.01904	1.10928	1.03823	1.03423	2		3.8		9.8	2.8			17.1	11.9			11.9	5.5			1.9	3.1
115474927	0.592686	0.728144	3	1.0814	0.895942	1.10918	0.994728	0.945069	2	1	1.6		1.1	5.5			6	7.2			5.2	0.1			5.5	0.4
125590242	0.0476482	0.171901	6	1.06779	0.994354	1.10913	1.01689	1.05599	4	2	9.5	3.9	1.3	3.3	4.4	4.7	7.8	13	4.7	8.1	6.4	3.4	7	8.6	2.2	23.1	8.6	2.7
115455463	0.324328	0.519132	2	1.133	0.973834	1.10895	1.19514	0.961919		2		0.7			3.5	10.1			16.4	0.4			0.3	6.2			0.8	4.5
222640956	0.0897286	0.253573	3	0.911342	1.0131	1.10885	1.03144	0.976375	2	1	8.8		1.1	14.6			5.3	4.5			11.1	2			7.2	15.1
115448029	0.373707	0.564212	5	1.014	0.958103	1.10854	0.977531	0.952743	2	3	0.2	13.7	0.6	5	26.2	10.9	5.3	0.4	20.2	2.9	1.1	3.3	2.8	5.7	0.2	3.1	9.9	2
115483707	0.595612	0.730138	1	0.987	0.968912	1.10851	1.20018	0.936666		1
149391087	0.834856	0.890454	2	1.08223	1.0727	1.10843	1.07002	1.02421	1	1
115465151	0.0909926	0.255969	4	1.05795	0.959558	1.1081	0.967426	0.956262	2	2	1.3	2.1	22.8	6.6	10.4	10.1	0.4	34	7.2	13.6	5.5	0.4	0.4	9.5	5.2	2.4	5.4	15.2
218188577	0.00755034	0.0584472	2	0.996785	0.924906	1.10809	0.780295	1.08819	1	1
115437210	0.0352028	0.143908	1	0.893	0.953442	1.108	1.06906	0.980914	1
218193298	0.0634217	0.205547	7	0.902	0.955745	1.10798	0.975192	1.00896	7		8.9		12.4	1.7			6.7	8.3			7	4.7			7.5	7.8
115479815	0.0108396	0.0722195	3	0.948636	0.989061	1.10776	1.29196	0.980724	2	1	8.6		7.2	4.7			3	2.4			2.9	8.2			1	12.5
125529079	0.155264	0.34805	6	1.15756	1.06038	1.10771	1.07892	1.28395	3	3	14.1	14.3	1.9	16	1.5	2.8	19.7	1.4	5.9	6.2	16.4	6.3	4.1	4.6	16.4	12	5	7.7
115476012	0.8408	0.894194	9	1.07197	1.08254	1.10771	1.10414	1.08525	4	5	3.8	4.3	2.9	1.6	11.9	2.5	5.1	6.1	5.8	6.4	5.4	3.7	11	5.9	3.1	4.1	1.8	5.8
78708012	0.0069312	0.055865	4	0.990479	1.06438	1.10723	1.05406	1.07153	1	3		2.4			2.3	9			19.7	2.4			2.6	3.1			4.1	3.9
115452931	0.795652	0.862808	1	1.094	1.17125	1.107	1.21005	1.15022	1
115442491	0.3273	0.520387	1	1.013	0.994831	1.10696	1.00242	1.04238	1
22748335	0.162069	0.356983	1	1.056	1.20171	1.10685	1.17898	1.08139	1
115489290	0.178752	0.377131	1	1.427	1.01887	1.10685	0.982041	1.17013	1
115468824	0.0266175	0.121229	6	1.00194	1.0084	1.10668	0.964704	0.971075	2	4	1.1	8.6	3.6	2.2	3.6	1.1	13	5.8	4.8	6.2	2.6	5.3	3.3	10.5	1.2	6.7	11.3	10.2
122222548	0.00376865	0.0381653	38	1.018	0.988009	1.10656	0.960817	0.99268	24	14	6.5	8	10.3	7.4	3.5	6.7	6.2	9.3	7.1	11.9	9.8	4	8.6	7.5	9.5	8	8.2	7.4
115450891	0.2467	0.448871	9	1.03468	0.948804	1.10628	0.928441	1.00912	4	5	23	6.5	21.2	10.6	4	6.6	14.2	55.7	0.7	2	23.2	4.8	10	5	15.2	9.8	10.7	7.2
149392361	0.477389	0.646337	3	1.06152	1.08121	1.10622	0.967409	1.2791	1	2		8.7			18	7.9			21.3	1.9			12.1	12.1			14.9	3.4
115488928	0.120524	0.300561	8	1.05876	1.09559	1.10618	0.996593	0.990865	2	6	45.5	6.3	35.9	45.9	15	14.5	38.5	31	9.1	17.2	13.9	21.2	8.7	6.2	23.1	32.6	17	6.2
115448323	0.789526	0.858328	20	1.02205	1.04695	1.10615	1.08189	1.19219	12	8	5.3	5	14.1	8.2	7.1	8.7	11.5	12.6	9.2	11.7	7.9	12.9	4.8	3.5	15.8	24.9	11.9	1.1
115459980	0.180233	0.379328	2	1.0041	0.932522	1.10601	1.05571	1.02484	1	1
115455973	0.286571	0.486967	9	1.00323	1.10862	1.10598	1.10408	1.01236	5	4	2	3.9	4.5	3	2.9	4	8.4	2.2	3.4	1.6	3.6	7.5	1.9	1.4	5.4	4.1	1.4	1.5
218201535	0.162423	0.357048	1	0.968	0.972853	1.10597	0.961881	1.02506		1
125597202	0.591808	0.72792	2	1.07998	1.07173	1.10594	1.08917	1.02107	1	1
115456751	0.453613	0.626299	1	0.938	1.00076	1.1055	1.02834	0.985144		1
125537712	0.504558	0.667369	5	1.04111	1.09177	1.10526	1.11404	1.16069	4	1	1.4		7.4	14			12.7	5.5			9.3	4.5			8.4	14.3
222613259	0.329552	0.522235	5	1.02999	1.05213	1.10526	0.977301	1.11321	3	2	3.2	3.7	3.4	14.6	18.9	16.5	1	13.6	8.9	30	6.7	7.7	14.7	5.3	4.5	2.5	11.7	12.6
115455279	0.320109	0.516182	1	1.108	1.0596	1.10491	0.980302	1.0353	1
222630224	0.186495	0.38516	2	1.037	1.04398	1.10447	1.05339	1.04619	2		1.6		0.1	2.6			2.7	4			3.6	10			2.2	5.7
115444243	0.988683	0.994227	3	1.09193	1.19871	1.10431	1.18174	1.11657	2	1	11		5.4	87.7			110.8	8.7			32.6	46.3			20.9	21.5
115448237	0.0998799	0.268174	5	1.09431	0.959797	1.10394	0.960669	0.965431	2	3	13.5	3.1	20.9	5.2	0.6	0.3	5.5	39.5	0.1	4.3	26.5	0.7	1.1	8.6	26.8	5.6	5.3	0.9
297600878	0.422391	0.601778	4	1.06425	1.10002	1.10378	1.07042	1.04876	2	2	1	6.3	9	0.7	6.1	7.1	3.6	0.7	0.4	13.7	5.9	9.1	9	6.5	0.8	7	1.5	21.6
218197665	0.162762	0.357048	4	0.964	0.972537	1.10367	1.01777	1.00874	4		0.8		2.9	2.2			4.4	7.6			1.9	7			2.4	8.3
115483126	0.552946	0.698445	4	1.09	0.998887	1.10362	1.03306	1.06479	4		14.4		11.3	18.9			18.1	26.5			1.8	3.4			4.9	20.2
115452067	0.0120762	0.0778658	4	1.09275	1.00287	1.10335	0.89368	1.02004	3	1	3.8		25.1	7.2			13.6	23.9			5.1	0.6			5.9	14.4
115466046	0.686027	0.793556	1	1.099	1.0522	1.1032	1.19228	1.05434		1
115487636	0.0472974	0.171354	4	0.946987	1.00103	1.10319	0.968399	0.992117	3	1	2.4		31.2	0.3			6.3	11.6			15.1	12.6			0.6	15.5
125533553	0.688585	0.794682	1	1.092	0.996268	1.10309	1.01016	1.04538	1
115444859	0.621687	0.747828	1	1.036	1.10848	1.10302	1.06801	1.10179	1
115478909	0.0304601	0.131916	16	1.0264	1.03799	1.10285	1.04132	1.02585	9	7	4.9	7.4	6.1	10.2	8.9	10.9	4.3	6	2.9	5.1	1.9	6.9	8.3	6.9	3.4	8.8	10.5	11.5
33338559	0.0514809	0.180435	9	1.102	0.94347	1.10284	0.848149	0.928004		9		10			8	5.3			7.9	21.9			8.4	11.8			10.4	4.9
115446749	0.541999	0.690984	3	1.055	1.01076	1.10279	1.03741	1.066		3		8.9			0.1	3.4			1.5	17.6			0.5	2.5			12.8	4.4
115444851	0.340478	0.531719	2	1.264	0.796924	1.1024	1.35341	1.13675	2		76.5		10	80.3			5	50.1			45.9	60.2			43.5	33.8
222635942	0.74736	0.831818	3	0.830908	0.955095	1.10209	0.951168	0.904603	2	1	30.2		18	89			58.3	32.7			22.7	57.3			28	15
222612544	0.0934812	0.259175	1	0.927	1.0345	1.10186	1.00739	1.03944		1
50428682	0.0918649	0.257581	6	1.04098	1.1724	1.10178	1.10598	1.03088	3	3	2.7	3.6	20.5	10.1	28.9	2.6	14.2	4.1	9.9	10.4	1.3	0.5	3.5	8.5	8	0.2	1.1	1.4
222623906	0.318776	0.514634	1	1.004	1.13023	1.10178	1.00111	0.950495		1
5381216	0.525051	0.680172	6	0.986088	1.03541	1.1017	1.0813	1.05706	4	2	0.3	2.6	2.5	2.7	3	13.3	6.8	2.4	1.9	15.7	6.7	1.4	3.9	0.3	3.2	5.2	2.8	4.3
115468894	0.823057	0.881642	4	0.992	1.03066	1.10165	1.04368	1.02788		4		3.5			8.4	21.3			13.2	10.1			5.2	12.7			10.3	12
222616995	0.00503464	0.0459091	5	0.986949	0.999367	1.1016	1.00085	0.972467	2	3	2.2	3.5	0.6	2.2	3.5	0.8	25.7	33.8	7.8	4.7	20.7	21.3	1.4	16.9	6.8	14.9	13.4	4.1
13442816	0.219617	0.421741	1	1.036	1.23199	1.10149	1.19291	1.15241		1
215741122	0.641681	0.760406	7	0.984	1.02584	1.10137	0.995488	1.05245		7		7.7			15.5	10			14.2	24.2			12.8	11.3			7.6	6.2
52077016	0.0341773	0.141851	3	1.06696	0.929646	1.10124	0.934099	1.08778	2	1	2		8.8	5.5			7.2	1.1			3.9	3.9			6.2	4.3
297597917	0.806035	0.869685	3	0.995223	0.98304	1.10077	1.0146	0.979231	1	2		20.1			2.6	25.3			6.8	16.6			3	10.6			1.9	5.1
115485789	0.064666	0.207548	3	0.976	1.01715	1.10076	1.02899	1.0165		3		4.3			8.4	5.2			2	0			2.4	2.7			1.6	2.8
297604017	0.630442	0.752501	1	1.021	1.1399	1.10055	1.07626	1.0675		1
115481540	0.0367171	0.14783	21	0.919189	0.957996	1.10034	0.864239	0.8566	10	11	7	11.8	8.1	10.1	7.4	8.9	4.1	13.3	9.6	7	5.4	7.6	8.8	8.2	8.2	10.5	10.9	7.4
115447545	0.544416	0.692665	2	1.078	1.16398	1.1003	1.04191	1.09982		2		11.9			9.5	6.6			10.1	1.1			10.2	12.9			0.8	8.7
218192769	0.00490679	0.0449337	1	1.46	1.306	1.10013	1.07502	1.47599	1
125603982	0.249431	0.45183	4	1.04397	1.12502	1.10004	1.12828	1.18323	3	1	1.1		7	3.4			3.9	5.5			5.1	4.3			0.4	0.3
11066954	0.0508583	0.179275	5	1.04213	0.985858	1.10003	1.12083	1.0254	3	2	1.7	2.4	7.6	5.7	2.6	1.3	0.4	13.5	1.5	3.1	2.9	0.4	0.7	3.7	5.7	5.8	4.9	0.4
53370648	0.219944	0.421741	1	0.941	1.07079	1.09996	1.15235	1.09591	1
51090591	0.405847	0.589208	2	0.875	0.955654	1.09995	0.947155	1.02378	2		18.6		4	3.3			4.9	15			23.1	0.4			6.7	5.1
115470251	0.201943	0.405771	4	1.04016	0.991537	1.09993	1.01891	1.03418	2	2	2.3	2.5	9.8	5.9	3.9	10.9	14.5	9.7	2.2	3.9	12.7	13.6	3.5	2.3	10.4	9.2	10.6	8.6
56201964	0.883966	0.922248	1	1.034	0.994455	1.0999	1.01228	1.04623	1
115485513	0.038817	0.153415	78	1.08322	0.970488	1.09952	1.02191	0.972129	51	27	12.9	7.2	13.8	9.3	8.1	8.9	14	14.1	9.1	12.8	12	11.1	10	16.2	9.6	10.6	10.9	12.4
115449135	0.128168	0.310952	5	0.985836	0.981545	1.09947	1.2446	0.957479	1	4		7.4			8.2	10.7			9	27			6.5	12			10.9	5.6
125543152	0.254774	0.456899	1	0.978	1.05945	1.09941	1.03437	1.05945	1
15778436	0.495239	0.66139	3	1.095	1.05165	1.09934	1.02092	1.06239	3		2.6		7.6	6.5			3.4	10.2			7.7	3.5			1.9	8.8
115458342	0.109665	0.283467	7	1.009	1.01653	1.09927	1.03126	1.03372	6	1	6.2		8.8	11.1			10.6	9.3			7.5	7.5			6.5	6.7
115437144	0.00834894	0.0623449	1	0.931	0.891944	1.09927	0.896413	0.92198	1
115466684	0.0209651	0.106633	11	1.05165	0.934881	1.09919	0.932686	0.867262	3	8	3.3	1.9	1.4	0.4	2.3	5.5	9.2	1.2	3.8	4.5	0.7	6.5	6.4	7.8	5.6	16.6	5.6	4.1
222619134	0.291691	0.492329	1	0.906	1.01553	1.09909	1.03899	0.968813		1
115465817	0.220909	0.423049	1	1.052	0.991995	1.099	0.963315	1.16371		1
115478014	0.0050891	0.0462518	2	1.141	1.12398	1.099	1.08548	1.06249	2		23.5		9.9	15.1			7.2	11			5.5	3			8.2	0.4
53792166	0.447275	0.621899	4	1.03734	1.1003	1.09896	1.12836	1.05438	3	1	8.4		3.3	10.1			6.8	6.9			1.4	4.1			3.4	9.3
222618994	0.0656758	0.209539	1	0.982	1.10172	1.0989	1.06197	0.99949		1
115444699	0.180228	0.379328	1	0.894	0.981853	1.09887	1.09802	0.996714		1
115450549	0.0170551	0.0950891	4	0.975705	0.815387	1.09885	1.0198	0.802559	2	2	14.6	3.5	3.7	4.1	9.8	4.5	14.7	10.9	11	23.6	23.7	35.1	3.3	1.1	28.5	5.2	24	0.9
222640251	0.469665	0.640058	5	0.982	1.03632	1.09884	1.06521	1.08015		5		15.1			16	1.2			4.3	22			6.5	7.3			1	7
62734570	0.815505	0.876388	1	1.264	1.17213	1.09869	1.11575	1.12558	1
125537077	0.252423	0.454768	6	1.01278	1.06555	1.09847	1.04713	1.08234	3	3	7	4.2	1	2.5	0.1	9.6	7	9.6	0.5	5.7	6.7	4.6	5.9	2.7	4.1	1.4	3.9	0.9
149392262	0.172155	0.369002	32	1.5069	0.698379	1.09833	0.777224	0.853352	8	24	4.3	25.8	29.8	25.1	45.3	16.6	4.9	7.1	7.1	20.4	14.5	4.5	31.8	18.2	20	5.2	31.6	19.5
222635414	0.571736	0.713055	2	1.02483	0.974215	1.09826	0.911305	1.11467	1	1
29837189	0.151474	0.342588	1	0.906	0.850985	1.098	0.932441	1.00756	1
125596332	0.374989	0.565505	9	1.02702	1.04615	1.09799	1.05128	1.06897	4	5	2.8	5.4	5.6	4.3	0.7	5.8	0.9	1.4	0.2	5.1	4.7	9.8	16.6	6.3	2.5	1.3	3.9	8.1
222623241	0.878467	0.918814	11	0.983433	1.07256	1.09798	0.970653	1.10484	3	8	6.2	6.5	4.5	38.6	7.6	11.3	21.1	16.6	12.2	13.7	12.3	31.3	25	23.3	39.1	7.3	10.4	7.9
115460394	0.00708355	0.0566955	30	1.06691	0.982098	1.09784	1.03371	0.969879	8	22	10	9.2	7	7.8	9.1	10.8	5.7	13.2	10	12.1	3.4	6.4	11.8	13.8	7.4	7.5	11.1	10.7
115471663	0.121957	0.30163	3	1.267	0.944987	1.09772	1.04632	1.06242	3		1.2		1.1	6.6			0.5	2.1			8.7	2.7			5.5	4.2
15528683	0.0115305	0.0754216	3	1.2438	1.21423	1.09717	1.1848	1.24904	2	1	0.5		6.9	0.7			4	6			3	1.3			5.6	3.1
115474063	0.10141	0.270536	2	0.855	0.993173	1.09716	1.13746	0.891863	2		6.1		1.1	4			29.1	39.2			0.2	1.6			2.8	7.5
125591017	0.243021	0.444334	4	1.21617	0.984747	1.0971	1.00734	1.00924	2	2	2.9	28.5	14.7	19.6	11.7	28	16.8	11	2.3	6.6	2.2	15.4	7.1	16.4	4	3.4	20.9	30.5
115487440	0.0461953	0.169196	3	1.026	1.08629	1.09702	0.975815	1.196		3		10.7			7.4	8.7			5.5	4			1	6.6			1.8	15.2
297725183	0.275871	0.477039	1	1.024	1.03022	1.09698	1.13172	1.11753		1
115488558	0.968288	0.979208	8	1.09323	1.13901	1.09698	1.09791	1.12465	2	6	5.2	9.9	5.7	0.3	7.5	9	10.1	3.1	9.4	9.4	15.8	2.8	4.8	17.1	9.9	30.3	10.9	3.2
125598459	0.000180766	0.00536565	25	0.979285	0.984478	1.09692	0.970849	1.01266	15	10	3.9	4.8	4.8	4.7	5.8	10.2	3.7	5.5	3.3	6	3.3	5.6	6.3	6.1	5.4	4.7	4	6.2
115474811	0.0562844	0.191522	13	0.993871	1.02155	1.09689	1.0552	0.992052	8	5	6.6	8.6	6.3	5.1	8.9	0.7	4	9.1	6.2	11.5	5.1	5.3	6.8	3.5	1	9.1	14.6	6.7
115453107	0.573614	0.713857	4	1.031	1.0385	1.09674	0.959946	1.02725	4		0.8		4.1	12.6			4.9	4.8			2.2	14.2			4.1	18.5
115465579	0.476315	0.645688	13	1.05003	0.931961	1.09666	1.02579	1.04328	4	9	2.5	8.3	52.4	25.5	47.3	30.3	15.9	50.3	30.5	29.4	5.5	4.4	7	11.7	3.8	6.7	6.9	10.5
115489354	0.60213	0.734527	1	1.093	1.07125	1.09659	1.04145	1.04986	1
222641521	0.0436877	0.16422	2	0.883759	0.989939	1.09656	0.972666	1.00103	1	1
222640334	0.229414	0.431556	3	0.983152	0.969494	1.09654	1.01448	0.990279	1	2		0.6			2.3	4.6			0.9	0.2			0.9	1.4			5.4	3.9
218198480	0.00818764	0.0617156	16	1.02947	1.01772	1.09654	1.02658	1.05882	10	6	8.6	2.8	8.9	7.1	6.6	1.8	10.9	15	0.7	6.5	10.8	10.8	3.8	3.6	11.9	5.4	4.4	4
218196890	0.00288846	0.032288	4	1.04386	0.982163	1.09652	0.894077	1.00886	2	2	1.2	10.3	10.1	8.8	1.2	0.7	5.3	4.9	4.5	2.2	13.7	10.4	1.5	11.6	8.1	5.4	3	5.4
218184591	0.430146	0.608705	7	1.06609	1.0145	1.0965	1.1234	0.986694	3	4	5.3	9.3	34.4	16.1	27.8	19.9	16	28	7.2	4.2	1.9	3.1	11.5	2.5	18.2	0.2	16.3	7.5
32487866	0.230107	0.432104	3	1.00847	1.00082	1.09642	1.02462	1.01312	1	2		5.3			1.9	8			5.8	5.4			0.5	1.1			2.9	7.3
222618637	0.14166	0.329036	2	1.136	0.847276	1.09622	0.846447	1.03237	2		2		17.5	11.9			5.7	9.4			1.8	12.4			0.8	3.5
391875	0.0731928	0.224215	5	0.987	0.974999	1.09616	1.01097	1.04149		5		4.4			2.6	11.4			1	14.6			4.1	7.7			10.9	5.5
125577046	0.294169	0.493994	5	1.18191	1.0681	1.09609	1.01062	1.06227	4	1	12.6		3.9	3.1			3.3	8.8			3.6	1.8			3.5	5.2
222631026	3.47784e-05	0.00152741	170	0.992479	0.962455	1.09607	1.03797	0.894155	94	76	12	8	10	9.2	12	11.8	13.4	15.2	14	15.3	11	15.3	11.9	12.6	10.3	13.5	10	9.7
50838966	0.373982	0.564212	3	1.02746	0.996702	1.09596	1.00054	0.982676	2	1	3.9		8	8.6			6.3	5.4			6.9	20			8.9	0.5
115459058	0.279003	0.48087	2	0.996	0.963985	1.09579	1.02925	1.05191		2		2.1			0.4	9.1			4.8	5.3			7.5	10.5			14.5	5.3
115448305	0.491879	0.658696	1	1.006	1.03849	1.0955	1.02123	1.04799		1
115466906	0.0235298	0.114622	26	0.965623	0.997196	1.0953	1.04917	0.957096	9	17	11.3	9.5	6.2	12.4	8.9	3.7	17.3	24.5	7.3	6.3	9.6	9.4	7.3	6.7	12.4	4.1	14.1	2.8
108864577	0.765979	0.843164	6	1.038	1.0755	1.09519	1.06	1.05683		6		3.8			21.8	5.5			8.1	17.1			2.9	6			11.2	2.9
41052913	0.282253	0.483392	52	1.03174	1.00439	1.09495	1.06614	1.02383	32	20	5.7	7.8	4.9	9.5	7.7	9.9	7.7	4.9	7.6	16.6	7.5	10.6	7.2	9.1	7.2	8.5	9	8.3
222630209	0.254038	0.456146	4	0.914877	0.979164	1.09483	1.29835	1.14512	3	1	6.1		8.5	0.9			5.9	1.2			9.3	0.1			1.6	10.9
115462939	0.651814	0.767973	1	0.992	1.08789	1.09462	1.03823	1.01831	1
115457718	0.366893	0.557397	1	0.91	0.94025	1.09461	1.23836	0.751989		1
115436056	0.064646	0.207548	5	0.944974	1.03487	1.09459	1.04747	1.09417	2	3	7.3	26.5	9.9	6.9	11.4	15.4	7.4	13.1	9.6	9.2	0	17.3	12.4	2.4	4	3.1	8.6	9.5
218187401	0.0259186	0.120263	16	1.06749	0.974357	1.09432	1.03333	1.02259	10	6	5.7	9.9	15.8	7.8	8.7	1	6.7	14.4	5.1	15.4	11.8	11.5	4.1	7.5	10.5	5.7	1.5	3.1
115453511	0.19783	0.401064	15	1.046	1.04051	1.09432	1.01885	1.0048	4	11	17.1	2.9	1	7	5.2	6.7	15.8	23.3	5.7	5.5	9.6	11.8	1.9	5.5	5.3	11	7.6	4.3
218188556	0.52141	0.67717	2	1.025	1.09046	1.09427	1.07569	1.04115		2		8.7			3.5	0.4			13.3	9			11.1	12			0.2	9.7
19881712	0.940876	0.959234	4	0.997	1.02585	1.09398	1.03161	1.08849		4		2.5			8.1	11.5			13.3	3.8			4	4.6			5.2	1.5
149391943	0.341889	0.533149	2	1.03	0.950663	1.09387	1.09397	1.02735		2		15.1			13.6	18.5			21.1	42.3			4.9	2.8			5.8	2.3
115465045	0.0645567	0.207548	3	0.952911	1.06376	1.09383	1.06171	1.0917	1	2		2.7			0.3	9.3			1.2	8			1.1	0.5			1.4	1.9
38347165	0.0345243	0.142503	11	1.04181	1.01703	1.09379	0.997953	1.021	5	6	7.2	2	3.6	3.8	8.1	4.5	6.2	10	4.2	7.1	8.7	15	6.4	10.2	3.5	1.1	5.1	6.5
115468476	0.929761	0.952784	6	1.04859	1.01644	1.09353	1.02398	1.08917	5	1	10.8		12.2	23.3			7.3	19.4			10.7	24.2			20.7	13
222622636	0.397097	0.584309	2	0.986	1.02794	1.09346	1.01395	1.0233		2		8.5			21.2	4.9			16.8	3.3			7.8	7.7			15.5	6
56784185	0.507461	0.668333	1	1.036	1.07529	1.09344	1.00939	1.0307		1
51535758	0.652643	0.76853	9	1.17639	1.05205	1.09299	1.07596	1.09411	3	6	0.9	5.1	0.7	1.5	16.9	4.1	2.1	0.5	4.6	8.7	3.1	0.1	11	9.1	0.6	0.7	10.7	9.5
218191573	0.00134986	0.0199346	11	0.948239	0.986742	1.09281	1.05939	0.932873	4	7	5.5	5.8	8	7.6	2.3	4.7	2.8	2.3	6.7	3.2	4.6	8.7	1.4	4.5	7.3	4.5	3.1	2.4
116309795	0.178515	0.376925	5	1.041	0.971452	1.09259	1.05398	0.949144	3	2	6	5.8	5.2	21	9.5	0.5	6.7	6.2	0.6	0.8	0.1	4.8	4	3.2	4.1	9.4	6	7.1
222622363	0.112929	0.288494	3	0.920579	1.06628	1.0925	1.01658	1.03013	2	1	6.5		3.9	3.8			0.3	7.8			3.3	18.8			3.7	3.5
215737172	0.237144	0.438339	1	1.124	0.94943	1.09249	1.06243	1.01557		1
115455985	0.752197	0.834426	5	1.04935	1.05364	1.09226	1.06465	1.09078	2	3	9.9	1.8	3.7	18.2	5.8	0.8	10.7	8.1	5.3	1.6	12.4	3.2	2.3	3.6	5.9	11.5	0.5	5.1
115477294	0.0648773	0.208071	1	0.953	1.0353	1.0922	1.02521	0.973392		1
125547293	0.401999	0.587327	22	0.925	1.05168	1.09215	1.00142	0.841499		22		9.2			8.1	8.8			19.1	20.4			6.6	13.8			6	12.3
218197365	0.303334	0.502063	7	0.90565	0.92318	1.09195	0.981446	1.0222	4	3	20.8	0.3	6.1	29.3	1.4	6.4	17.2	18.8	11.5	4	31.3	115.4	4.9	5	18	22.5	3.2	4.4
222635861	0.856591	0.904284	5	1.027	1.04945	1.09193	1.06271	1.05836		5		3.8			4	11.2			2.3	8.5			7.1	2.8			1.5	4.6
115111257	0.0661589	0.210146	3	1.08149	1.07139	1.0919	0.971872	1.12684	2	1	5.4		6.9	1.1			0.9	13.5			6.9	4.4			24.6	31.5
222622326	0.864389	0.909809	1	1.035	1.13689	1.09185	1.02521	1.03741		1
115480447	0.10682	0.279485	1	1.068	1.15977	1.09181	1.00876	1.1489	1
115486079	0.230787	0.432815	6	0.955462	1.03802	1.09181	1.05515	1.03172	3	3	3.1	3.7	0.6	2.7	5.1	7.2	5.8	4.8	4.7	8.2	1.1	9.4	12.1	15.6	0.8	6.8	1.3	4.2
149391267	0.159824	0.353127	6	0.976738	1.02432	1.09167	1.05445	0.998588	2	4	1.3	5.6	2.7	3	7.2	2.8	3	1.2	10.2	6	0.3	0.8	12.1	5.8	2.9	0.4	10.2	7.2
115480101	0.48094	0.649503	3	1.12946	1.07396	1.09164	1.01422	1.08378	2	1	5.4		4.1	3.4			4	7.9			2.7	4.8			7.4	4.3
115483753	0.422726	0.601856	2	1.012	1.00727	1.09151	1.04211	1.08247		2		0.2			0.9	3			2.8	5.6			0.8	3.1			2.7	0.4
115466896	0.740545	0.826909	24	1.088	1.18076	1.09143	1.08841	1.05648	24		7.8		5.8	9.5			5.3	12.1			7	7.4			8	8.6
115481216	0.00201964	0.0261299	7	1.20045	1.15068	1.09131	1.00796	1.42725	4	3	4.5	2.1	7.5	24.2	5.8	1.1	1.3	10.4	3.1	14.5	5.8	13.2	6.7	0.6	13.7	20.2	4.6	7.6
222615983	0.0156286	0.0900475	13	1.33505	1.40431	1.09124	1.18585	2.45918	2	11	1.4	12	5.1	2.3	5.5	13.5	0.5	1.5	3.1	8.1	6.3	10.6	5.3	5.8	0.2	0.6	14	5.8
115469028	0.287583	0.487882	3	0.989	0.962078	1.09113	1.08892	0.968851		3		17.5			3	1.3			3.9	1.8			11.5	6.7			19.4	29.1
108707485	0.248231	0.450795	2	1.509	1.25229	1.09099	1.06486	1.19382		2		30.2			15.8	27.4			19.9	36.3			27.6	9.4			4.3	11.7
222618651	0.185125	0.384546	10	1.08	1.07898	1.09093	1.03738	1.0634	10		4.1		9.7	3.2			8.1	8.1			7.8	13.3			3.5	4.9
115475700	0.0233585	0.114504	19	0.967913	1.00149	1.09082	0.989424	1.01792	11	8	7.3	8.8	7.5	10.2	7.7	7.2	3.3	12.6	8.2	10.3	4.3	8.9	5.5	5.5	1.2	3.4	9.7	10.2
218195153	0.463447	0.634842	2	1.049	1.0989	1.09071	1.01325	1.10164	2		13.3		13	5.6			1.8	7.7			7.8	0.4			15.4	8.7
116317784	0.354065	0.546508	1	1.007	1.00135	1.09047	0.95639	1.0346		1
115472311	0.498667	0.663861	1	1.253	1.09733	1.09016	0.996464	1.1845	1
115437452	0.238242	0.43839	7	0.973	1.01631	1.08985	1.04479	0.989871		7		8.7			8.5	3.5			8.1	10			9.8	10.8			11.1	4
20204	0.828909	0.885707	9	1.05	1.04186	1.08959	1.0859	1.03158		9		7.6			8.1	13.6			14.1	32.8			3.5	26.2			5.9	19
115466260	0.338595	0.529931	2	0.939272	1.0282	1.08948	1.01376	0.943589	1	1
52353469	0.265074	0.464969	1	0.996	0.999324	1.08944	0.956105	1.00536		1
115445077	0.0167272	0.0943566	57	1.03134	1.01922	1.08943	1.00556	1.01591	14	43	3.7	7.3	5.4	5.5	9.3	10.5	5.5	8.3	10.3	9.7	5	7.8	9.9	11.6	3	9.6	10.1	9.5
115453243	0.286046	0.486714	3	0.98963	1.03776	1.08933	0.987564	1.05288	2	1	4.9		15.9	5.9			7.1	39.8			6	6.1			8.2	12
115471693	0.323752	0.519132	5	1.02071	0.948357	1.08931	0.956126	0.937865	1	4		8.8			3.8	9.8			3.2	3.1			6.5	6.5			3.4	8.4
189308765	0.0248355	0.117335	10	0.990713	1.01077	1.08924	1.01276	0.941289	7	3	9.7	3.4	3.6	6	2.5	2.1	8.2	12.1	1	3.2	10.4	7.8	2.8	2.9	8.4	19.5	3	4.7
115473645	0.538343	0.687639	1	1.069	0.906435	1.08923	1.05389	0.987769	1
115480089	0.699466	0.80024	4	1.023	1.06307	1.08915	1.07444	1.00052		4		1.1			5	5.3			2	5.6			3.6	4.9			2.6	0.8
125597031	0.543513	0.692299	6	1.05147	0.999294	1.08896	1.11942	1.01959	3	3	0.1	7.1	2	5.4	12.3	0.9	4	2.6	0.3	5.6	1.8	2.7	5.7	11.7	3.4	2.6	10.7	3.3
115455793	0.02607	0.120355	12	1.00137	1.04426	1.08823	0.970207	1.04617	5	7	1.2	1.7	14.4	5.3	8.9	6.5	9.8	13.6	8.6	2	5.1	2.4	8.6	11.1	5.7	7.5	5.8	7
125556630	0.19493	0.397432	11	1.02156	1.0354	1.08812	0.982896	1.03662	3	8	12.5	5.1	4.1	4.1	7.4	7.1	0.5	5.5	9.2	15.4	6.3	1.2	11	6.1	22.7	1.2	7.7	10.9
115448989	0.016082	0.0913154	4	0.988497	0.966641	1.08806	1.0469	0.971444	2	2	1.6	18.2	3.5	6.8	0.9	4.8	15.7	18.3	11.9	0.1	10.5	10.5	5.3	2.2	5.6	1.6	4.4	3.6
51038169	0.643963	0.76248	3	1.02642	0.954662	1.08804	0.949757	1.01527	2	1	7.4		22.1	13			5.5	6.4			12.3	4.9			23.7	30.1
110289638	0.321993	0.518078	4	0.967285	1.03432	1.08799	1.06077	1.03835	3	1	1.6		16.5	2.3			0.3	1.7			19.3	0.6			12.6	12.9
218161	0.0173751	0.0956295	48	1.05547	1.00556	1.08722	1.02204	0.966514	32	16	8.6	3.9	8	7.2	7.4	7.3	7.6	11.8	9.4	13.3	6.3	7.7	5.9	9.5	9.4	20.8	8.2	8.2
76667611	0.713407	0.80942	1	0.989	1.05845	1.08717	0.971794	1.01721		1
164510317	0.185631	0.384776	1	0.993	1.07966	1.08713	1.09664	1.0204		1
115477046	0.729267	0.819949	1	0.856	0.947636	1.08712	0.982169	1.30619		1
125543367	0.440356	0.61586	13	1.00487	0.996497	1.08707	0.991716	1.01271	8	5	7.2	3.1	7.4	8.5	2.5	4.3	1.5	10.9	5.2	2.4	9.2	13.2	4.2	11.7	3.9	6.5	3.2	2.5
115472445	0.333343	0.525149	1	1.028	1.15768	1.08689	1.04237	1.06447	1
115456077	0.325471	0.519477	2	0.7915	0.96458	1.08663	0.82717	0.878477	1	1
53791365	0.0263479	0.120546	1	0.973	0.928909	1.08634	1.11205	0.962792		1
108709561	0.750888	0.834394	7	1.03402	1.0611	1.08632	1.04562	1.06273	4	3	5.2	0.1	8	6.2	0.7	7.3	3.7	11	8	4.3	10.6	11.6	3.3	2	7.8	7.9	8.4	5.4
115475664	0.767989	0.844519	1	1.146	1.00276	1.08628	1.27842	1.07966		1
125537045	0.00492929	0.0450438	17	0.91157	0.999258	1.08624	1.06003	0.951767	8	9	4.6	3.6	8.3	2.7	10.3	4.8	4.5	6.9	14.6	8.2	6.5	7.1	4.2	10.7	9.7	6.3	10.4	8.9
47497763	0.776114	0.850189	1	1.098	1.03406	1.08612	1.12909	1.05579		1
222637352	0.143482	0.331303	9	1.0134	1.0948	1.08603	1.07726	1.11759	3	6	0.2	4.3	5.3	0.2	7.2	3.3	6.9	9.6	6.5	8.2	6.4	4.1	5.4	5.5	1.5	13.2	4.1	4.8
115441171	0.713427	0.80942	3	1.011	1.08355	1.086	1.0865	1.00431	3		3.2		3.6	7.7			8	0.3			2.8	3.8			0.9	5.9
115436236	0.594688	0.729628	2	0.999	1.1375	1.08598	0.966391	1.02159	2		4.1		3.1	0.1			3.1	5.3			0.2	7.9			2.3	0.9
115454419	0.332978	0.524958	1	0.995	1.05485	1.08596	1.09041	1.05814		1
3288883	0.616889	0.743931	2	1.02	1.06649	1.0859	1.10411	1.09169		2		2.4			4	8			2.5	2.5			3.6	0			2.2	9.4
108712243	0.286103	0.486714	4	0.973	1.04341	1.08585	0.986378	0.991753		4		9			8.3	12.5			5.9	6.5			5.5	13.9			9.7	3.6
62734611	0.39253	0.580766	1	1.126	0.547293	1.08582	0.772533	0.849794	1
115474917	0.0297588	0.129901	6	0.956462	1.05265	1.0856	0.995148	1.01613	3	3	16.3	6.3	47.1	3.2	3.3	1.2	0.3	11.4	1.7	5.6	30.9	24.9	8.4	1.6	48.9	12.7	4.6	15.5
115479377	0.707644	0.806309	7	1.02719	0.934474	1.08558	1.00623	0.969013	4	3	4.3	12.7	3.9	8.6	8.5	22.5	3.2	5.2	2.1	15.5	5.5	3.7	8.4	4.1	2.7	5.6	1.8	12.3
115465249	0.180117	0.379328	4	0.986	1.04198	1.08523	0.998455	0.988117	4		11.8		16.7	12.3			9	15.6			3.7	5.3			5.7	9.8
297727869	0.0038412	0.0386274	9	1.01942	1.00969	1.08498	0.931187	1.04304	3	6	1.1	6.2	3.3	1	10.4	5.1	5.7	11.6	8.7	13.9	9.2	3.5	18.9	9.9	7.5	5.6	8.9	7.2
125572052	0.364067	0.555457	1	0.94	1.03401	1.08487	0.973995	1.01469		1
77556476	0.217421	0.420202	5	1.08711	0.997379	1.08487	1.03674	1.09803	2	3	11.7	1.8	14.1	15.2	2.1	14.7	5.5	2.3	0.4	2.3	4.2	14.3	5.3	2.1	7.2	18.9	7.1	6.5
52353677	0.512273	0.670362	3	1.03048	1.12194	1.08478	1.18167	1.01865	2	1	15.2		8	24.9			4.9	28.5			21.2	21.3			20.2	23.6
115440691	0.376231	0.56649	50	1.07095	1.0182	1.08462	1.05486	1.01514	33	17	9.5	4.3	6.3	6.3	5.8	4	8.4	8.9	6	5.7	8.1	5.4	5.8	7.3	8.8	10.2	10.1	4.9
125582559	0.188534	0.387883	3	1.21043	1.09708	1.08451	1.16677	1.18447	2	1	10.2		6.9	10			3.7	0.8			14.9	8.9			19.4	15.2
50540701	0.00738138	0.0578679	7	0.967733	0.998582	1.08448	0.998899	0.951934	4	3	6.1	5.2	5.9	0.7	8.5	15.1	2.4	1.9	0.4	2.3	3.4	3.9	7.6	1.5	0.6	3.8	0.7	1.4
125559716	0.12037	0.300505	2	0.964	1.01133	1.0844	1.028	1.01949		2		0.6			1.7	2.6			8.5	12.6			1.9	5			0.9	6.3
115459418	0.78075	0.853096	1	0.945	1.01376	1.08431	0.971935	0.959334	1
115447981	0.0139754	0.0851403	25	1.02649	0.999039	1.08424	0.972094	0.991949	15	10	5.2	4.1	12.7	4.1	7.5	7.1	5.8	4.7	10.6	3.9	9.3	11.7	4.9	4.7	9.9	12.9	3.9	3.8
218187936	0.435904	0.613228	1	0.92	1.02536	1.08405	1.03849	1.03505		1
115445891	0.121308	0.301624	8	0.997434	0.956921	1.084	1.00277	0.979241	5	3	6.3	11.4	13	4.2	3.4	12.6	2.4	19.5	43.2	4.6	9.3	3.5	8.5	7	9.3	4	1.8	21.4
115452335	0.0244618	0.116564	1	0.87	0.983421	1.084	0.981144	0.898731	1
125559841	0.710376	0.808393	9	0.991975	1.12404	1.08399	1.03614	1.1379	3	6	49.1	3.3	10.9	45	9.4	14.2	35.7	0.1	4.6	16	40.9	13.2	3.4	7.4	14.1	3.8	8.5	6.5
222630298	0.662375	0.776167	1	1.053	1.07871	1.08395	1.06698	0.987064	1
115477595	0.921389	0.947574	2	1.17123	1.27636	1.08391	1.16669	1.16429	1	1
115440961	0.0769319	0.231064	2	1.03145	0.981694	1.08385	1.02143	1.01282	1	1
115453455	0.0985131	0.266366	12	0.970484	1.01808	1.08371	1.02547	0.994484	4	8	1.8	15.3	2.7	4.2	14.6	13.5	4	4.9	13.7	12.7	3.8	3.9	3.1	10.2	4.8	6	10.3	12
297605951	3.97319e-05	0.00171006	34	0.963489	0.968848	1.08364	1.02956	0.942523	19	15	6.7	2.6	2.8	7.2	7.8	3.7	6.4	5.1	10	4.9	6.2	7	6.7	10	8.9	13.6	5.5	10.8
37718855	0.0562906	0.191522	4	1.07404	0.965733	1.08363	0.972623	1.08633	3	1	5.2		1.7	4.1			1.4	10.4			15.4	7.7			0.3	8.3
115446097	0.00206764	0.0265645	5	0.920117	0.641429	1.08362	1.03416	0.656857	4	1	5.4		10.4	29			1.3	6.1			10.5	27.8			21.4	21.3
218197466	0.208101	0.411175	1	1.069	1.09198	1.08353	1.05277	1.15464		1
149391758	0.43063	0.609081	11	1.05132	1.00779	1.08339	1.03221	1.02168	6	5	3.2	6.8	5.9	9.9	6.1	4.8	7.4	7.8	5.3	21	4.9	5.9	4.1	5.7	6.1	11.5	0.9	4.2
115459420	0.322531	0.518555	18	1.03615	0.97539	1.08338	1.02626	1.00661	8	10	5.6	6	14.9	2.9	4.7	10.9	2.6	9.3	2.6	10.2	5	6	4.7	6.1	14.6	7.1	3.9	3.3
115435272	0.0611145	0.202429	5	1.053	0.916736	1.08318	1.00466	0.919946	5		9.5		7.4	5.3			11.1	6.6			0.7	9.5			1.2	4.8
125553118	0.450656	0.624677	2	1.164	1.1114	1.08298	1.08002	1.01773	2		6		2.2	1.3			1.1	10			3.6	15.5			8.9	6.9
115448119	0.00314938	0.0338028	3	0.910217	0.93969	1.08289	0.918501	0.936374	2	1	4.5		0.6	4.6			4.4	8.4			0.4	7			3.4	2.7
125550862	0.591364	0.727625	2	0.963	1.28884	1.08266	0.840612	1.23096	2		26.1		15.3	97.4			86.7	6.7			17	64.3			22.2	32.3
115451739	0.546088	0.693937	1	1.265	1.1495	1.08258	1.17232	1.17145	1
19401702	0.00907854	0.0653932	2	1.047	0.999445	1.08247	0.952489	1.00833	2		12.2		8.5	1.3			0.5	10.7			10	1.2			9.4	10.5
209572803	0.00549112	0.0486292	4	0.887385	0.879544	1.08238	0.857702	0.872331	2	2	3.1	6.4	11.1	3.1	7.3	6.6	14.5	1.3	11.7	32	15.1	5.4	13.5	7.2	10.6	16.1	11.2	34.9
115452651	0.206165	0.410208	1	0.99	1.14641	1.08226	1.06092	1.11845	1
115448999	0.579895	0.718649	1	1.021	1.1411	1.08221	0.933535	1.02095		1
108705699	0.147158	0.337436	1	0.955	0.946789	1.0822	0.971714	1.02247	1
108709466	0.0209472	0.106633	45	1.04623	0.979108	1.08216	1.00708	0.953446	21	24	6.9	8.6	10.6	10.9	7.5	9.6	6	13.9	7.7	6.7	7.2	8.6	9.8	8.3	11	11.9	9	6.8
115459038	0.36088	0.552282	2	0.97404	0.986995	1.08213	1.05908	1.11706	1	1
115444083	0.701119	0.800853	1	1.039	1.13867	1.08199	1.05057	1.081		1
115477769	0.754786	0.836621	1	1.07	1.02596	1.08199	1.13519	1.07304	1
115474285	0.0276936	0.124419	16	0.967702	1.11195	1.08197	1.07556	1.03886	6	10	10.8	17.1	6.8	12.6	6.8	10.4	6.8	18.1	14.1	15.4	0.8	3	11.2	8.2	3.8	16.7	11.8	7.6
75142929	0.803221	0.867737	3	1.024	1.07098	1.08195	1.06621	1.07781		3		0.5			7.1	0.9			1.9	0.9			4.6	0			1.7	5.5
125578565	0.876035	0.917162	1	1	0.984061	1.08192	0.996632	1.0494		1
115434636	0.418551	0.599483	1	1.043	1.0257	1.08187	1.12842	1.10356	1
297609803	0.387662	0.576337	1	0.957	1.01393	1.08183	0.981144	0.984293		1
115440405	0.41123	0.593312	1	1.07	1.12599	1.08173	1.03042	1.19565		1
41052611	0.127493	0.309842	13	0.998928	0.931859	1.08167	0.90568	0.98718	8	5	14.2	14.4	22.4	10.5	15.9	11.3	16.4	8.2	13.3	33.1	19.9	11.5	2.3	11.5	9.1	13.3	15.9	3.8
115455737	0.418533	0.599483	1	1.035	1.02814	1.0815	1.10583	1.01946		1
297607359	0.849985	0.899959	1	1.118	1.14579	1.08149	1.09092	1.17749	1
11466814	0.0480017	0.172824	2	0.98	0.949838	1.08146	1.10205	0.879931		2		0.2			10.9	4.1			7.6	2.9			5.6	1.7			3.9	7.7
222625584	0.170891	0.367207	3	0.950494	0.969712	1.08139	0.925421	0.984873	2	1	3.3		10.7	8.4			6.3	2			0.7	2.3			8.9	1.8
218184505	0.65608	0.770498	1	1.015	1.04271	1.08127	1.1088	1.06588		1
125601574	0.445845	0.620807	6	0.996915	1.01348	1.08102	1.04468	0.999566	2	4	7.4	14	2.8	12.6	7.9	10.1	7.4	12.1	19.1	28.6	5.3	2	5	3.6	8	13.9	25.7	27.5
115438939	3.84214e-07	0.000127219	109	1.03737	0.977993	1.08091	0.941954	1.0095	67	42	7.5	6.5	9.4	9.9	7.8	6.3	8.1	6.9	10.7	7.9	7.3	10.1	9.8	9.1	6.6	8.8	7.7	6.3
115468356	0.462894	0.634287	1	0.988	1.01177	1.08088	0.929416	0.993889		1
115434860	0.816973	0.87709	1	1.039	1.01967	1.08073	1.05799	1.07021	1
218201724	0.325242	0.519421	1	1.016	1.08197	1.0807	1.04262	1.01148		1
218198644	0.0828243	0.242336	12	1.02521	1.02968	1.08067	1.03426	1.02251	8	4	8.8	2.9	7.1	5.8	6.4	4.8	11.4	2.3	7.4	10.3	9.9	9.5	5	5.5	8.1	7.3	9.9	10.7
218189085	0.522757	0.678102	4	0.9827	0.993081	1.08047	0.99683	1.00954	2	2	27.9	21.4	40.9	23.5	5.4	1.1	14.1	11.8	6.3	30	36.2	18.7	13.4	7.1	36.8	5.6	3.7	4.5
115453689	0.632557	0.753936	1	1.151	0.984423	1.08047	0.944182	0.999962	1
115469010	0.104101	0.274771	11	1.03483	1.01326	1.08045	1.01278	1.00829	6	5	7.4	7.8	11.4	9.8	7.4	3.8	9.7	10.4	3.9	5.4	7.2	8.1	4.5	1.7	4.4	7.6	2	6.1
115444457	0.00911055	0.065458	22	0.994346	0.998063	1.0804	1.01081	1.02528	13	9	4.8	3.3	3.2	4.4	10.4	8.9	5.2	6.8	2.7	6.3	4	7.9	3.6	5.8	8.8	13.1	11.1	5.1
57899210	0.217979	0.420202	3	0.937388	1.01506	1.08036	1.03662	0.977216	1	2		7.8			3.8	13.6			10.8	29.2			0.8	17.5			15.6	23.9
222628276	0.00162332	0.0226844	18	1.01549	0.938097	1.08022	1.07816	0.978971	5	13	3.3	11.3	10.7	2.4	11.1	11.5	5.6	7	6.8	14	8.3	4.3	12.2	7.3	2.5	8.6	4.7	4.5
218190822	0.269418	0.469273	2	0.987988	1.10591	1.08021	1.16125	1.07173	1	1
115456509	0.914109	0.942353	3	1.04298	1.08831	1.08009	1.0355	1.067	2	1	6.1		15.7	28.8			1.9	19.1			17.7	18.7			11.3	27.1
115463095	0.223639	0.426469	2	0.992	1.12733	1.07993	1.00209	1.05894		2		13.6			5.8	14.1			4.5	10.6			10.1	5.3			29	1.2
297596558	0.141195	0.328715	2	1.191	1.31349	1.07988	1.42223	1.10648	2		13.5		3.4	6			5.7	0.4			3.3	2.1			11.4	1.1
38344252	0.337234	0.528763	2	1.044	1.11598	1.07987	1.0851	1.09997	2		7.3		9.9	0.7			15.7	6.1			2.4	0.4			0.2	9.7
125528646	0.157813	0.350298	1	1.077	1.01949	1.07973	1.04208	0.983754	1
218188558	0.387414	0.576167	1	0.925	0.921956	1.07969	0.841629	0.929235		1
125542475	0.416507	0.597947	16	1.09004	1.07723	1.07963	1.11355	1.13408	8	8	3.2	5	13.7	4.5	6.7	3.7	5	8.1	11.8	10.7	8.8	11.1	4.9	9	13	8.4	6.1	7.6
222624596	0.137406	0.324195	3	0.986929	0.985203	1.0796	0.909143	1.04784	1	2		6.1			8.4	21.1			7.2	12.8			8.1	13			2	15.1
218190341	0.471358	0.64119	1	1.108	0.988526	1.0795	1.00856	1.0839		1
125552174	0.252576	0.454768	12	1.05172	1.04348	1.07948	1.10289	0.952531	10	2	5.7	2.4	3.6	2.9	7	1.8	7.1	9.1	15.8	1.7	6.8	5.8	6.1	3.1	4.5	7.3	1.1	4.1
115473445	0.000383559	0.00878104	3	0.944021	0.894173	1.07942	0.964596	0.884691	2	1	1		0.2	1			1.6	0.9			1	2.5			3	5.2
218195102	0.611099	0.740059	1	0.973	0.91146	1.07932	0.986884	0.988266	1
115474857	0.255286	0.457432	2	0.978	1.01415	1.07907	0.97142	1.046		2		3.6			8.1	2.5			1.4	1.3			0.6	8.7			1.8	3.1
115436118	0.0933238	0.259139	17	1.12924	1.03401	1.07902	0.990344	1.01495	8	9	6.8	6.1	4.2	14.3	7.9	12.4	3.8	15.3	10.5	1.8	8.5	5.8	11.5	7.2	8.7	6.7	1.6	7
115457714	0.174806	0.372643	2	0.969	1.02164	1.07895	1.07791	0.919609	2		4.8		2.7	1.2			4.1	1.3			5.5	9.2			1.4	15.8
108708038	0.266486	0.465869	19	1.03574	1.00175	1.07893	1.00915	1.03548	11	8	6.4	4.4	7.8	7.3	7.8	6.4	3.2	4.4	5.7	10.2	7.4	8.4	6.1	4.3	8.5	9.5	8	4.9
115461074	0.320455	0.516182	2	1.037	0.938206	1.07879	0.941766	0.990798		2		6.2			10.6	5			4.5	31.1			7.2	13.4			7	1.7
115477487	0.258147	0.459497	3	1.05068	1.07846	1.07849	1.17399	1.14066	1	2		2.2			0.3	3.4			0.9	32.5			9	9.6			2.9	6.9
115460472	0.315502	0.512354	3	1.04467	0.943836	1.07841	0.829715	1.02683	1	2		32.6			11.2	6.9			20.4	16.5			35.3	9.2			1.9	12.9
115477683	0.0315957	0.135311	16	1.01427	1.00626	1.07799	1.012	1.03224	6	10	7.8	6.7	8	5.3	7.1	8	11.3	3.7	7.4	10.6	4.4	14.7	8.3	7.9	5.2	2.1	2.9	3.3
218197722	0.378821	0.568221	8	1.02346	1.02312	1.07799	1.05389	1.00665	4	4	3.2	3.3	3.8	4	8.1	11.8	5.7	4	2.2	15.4	5.8	8.4	8.4	7.8	14.2	2.7	5.7	4.4
125550338	0.424384	0.603418	1	1.022	0.82434	1.07793	0.812524	0.977511	1
115440607	0.217917	0.420202	19	1.07329	0.925534	1.07792	0.928656	1.0124	12	7	6.8	9.2	24.2	9.1	17.3	2.2	10.4	16.7	12.2	31.9	17.8	18	10.8	19.6	23.2	30.3	21.5	10
34395211	0.0440179	0.164674	3	1.03293	0.976381	1.07781	1.05003	1.03737	2	1	2.4		7	2.5			5.2	0.4			3.1	8.2			3.1	5.9
222641509	0.151286	0.342522	1	1.079	1.12899	1.0778	1.13047	1.30524	1
115440501	0.844192	0.896515	4	1.05343	1.02859	1.07774	1.10206	1.06383	3	1	0		7.5	3.4			0.3	2			27.1	0.4			3.6	15.9
125583373	0.364584	0.555461	2	1.151	1.16698	1.07766	1.03557	1.03841		2		2.2			6.7	7.2			19.2	1.5			21.9	14.4			4.7	5.7
222635638	0.252563	0.454768	1	0.951	1.093	1.07732	1.08517	1.0615		1
125525861	0.0234976	0.114622	1	0.871	0.899973	1.07727	1.06243	0.889308	1
125543079	0.454585	0.627295	10	1.01987	1.04114	1.07726	1.00633	1.03378	3	7	0.6	6.1	0.9	6.4	7.4	3.5	5.6	7.1	8.5	18.3	2.5	1.2	8.8	5	0.7	1.7	6.7	5.9
222635440	0.05084	0.179275	10	1.00131	1.03875	1.07696	1.00563	1.05571	7	3	4.4	1	4	7.7	7	6	10.9	18.4	0.1	6.6	5.6	6.3	0.4	0.4	8.9	8.7	5.5	4.3
41052630	0.0666292	0.210707	20	0.987843	0.93717	1.07687	0.924041	1.05531	11	9	8	18.4	29.2	20.1	4.1	17.1	31.1	44.2	18.2	3.2	20.9	13.3	11.7	10.9	41.8	25.3	14.3	8.1
218191132	0.721561	0.815545	1	1.051	1.1317	1.0768	1.17445	1.09988		1
218194461	0.860881	0.907478	3	1.103	1.00818	1.07658	1.05837	1.03128	2	1	10.5		4.6	5.1			6.1	0.5			5.4	2.1			9.1	3.4
222623396	0.00203628	0.0262399	21	0.985499	1.02523	1.07654	1.11736	1.03806	13	8	8.4	6.5	7.2	4.9	3.9	11.3	7.8	9.8	8.5	10.8	3.8	7.3	4	4.6	9.7	9.2	10	5.6
115472509	0.825557	0.883176	4	0.992408	1.04711	1.07652	1.08027	0.983493	2	2	5	0.9	13.7	17.9	11.5	4.4	14.8	12.5	13	21.8	5	3.9	12	11.3	1.3	71	2.2	20.1
41053042	0.0667363	0.210736	1	1.009	1.01645	1.07649	1.00727	1.01	1
222640040	0.0937769	0.25956	1	0.967	1.04846	1.07647	1.04596	1.11667		1
125528699	0.2198	0.421741	4	1.02349	0.961384	1.07643	0.931271	0.979045	1	3		13.5			5	7			4.3	2.8			2.7	0.3			2.9	11
115458588	0.0804214	0.237729	11	0.95247	1.03643	1.07633	1.03361	1.00073	5	6	3.9	6.5	5.3	3.6	3	5.5	5.7	16.7	2	5.2	16.5	4.3	6.7	6.1	8.1	3.3	5.9	7.5
115465169	0.0138235	0.0846086	2	0.915499	1.14335	1.07616	0.82973	0.895943	1	1
222616957	0.303556	0.502094	1	1	0.993982	1.07615	1.04526	1.10284	1
222615977	0.119318	0.29892	33	1.07441	1.03413	1.07612	1.02819	0.96839	22	11	10.3	6.9	6.2	7.5	3.7	10.1	6.5	7.6	6.7	5.1	9.8	4.7	7.5	6.4	10.8	8.3	6	5.3
115453593	0.336977	0.528604	15	1.022	0.947256	1.07612	1.00568	0.956995		15		5			5.9	4.6			3.4	15.6			4.3	9.7			8.2	12.1
115439157	0.252607	0.454768	3	0.989	0.898348	1.07593	0.917995	0.940057	3		6.2		4.8	5			15.2	19.1			17.9	23.7			1.9	9.3
125559563	0.751994	0.834426	2	0.972	1.30684	1.07532	1.02474	1.16139		2		8.7			1.8	20.1			14.4	15.6			15.6	3			23	14.3
115446391	0.375459	0.565903	1	0.908	0.965623	1.07526	1.06043	1.06956	1
115469156	0.31018	0.508383	3	1.00169	1.00196	1.07523	0.980152	1.05028	1	2		4.3			4.1	4.3			4.1	4			1.1	0.2			3.1	0.9
222635168	0.0758456	0.22908	7	0.989118	1.05501	1.07488	1.02705	1.02646	5	2	3.6	1	6.1	3.6	6.9	4	4.5	6.5	4.9	8.2	3.3	8.5	8.8	4.2	5.2	4.2	2.6	0.8
115445279	0.711174	0.808905	2	0.980311	0.958085	1.0748	0.948418	0.961131	1	1
218198356	0.22314	0.425895	9	1.05243	1.00482	1.07459	1.00036	1.02369	3	6	1.4	3.2	2.6	11.3	10.7	1.4	2.6	3.3	2.2	4.7	0.5	7.6	3.7	2.8	2.7	4.3	8.8	6.4
115483646	0.291676	0.492329	1	1.181	0.777032	1.07454	1.03464	0.981995		1
218200514	0.943154	0.960789	1	1.073	1.09887	1.07441	1.07594	1.05404		1
28372682	0.124211	0.304445	3	0.955471	1.01473	1.07438	1.02842	1.00823	2	1	0.6		1.4	0.8			0.6	3.1			6.3	8.6			1	7
50428643	0.409467	0.59159	1	0.954	0.995756	1.07432	0.988629	0.93764	1
115457342	0.678541	0.789084	1	1.018	1.08568	1.07425	1.09302	1.15297		1
115437996	0.695971	0.798576	5	1.08759	1.04041	1.07424	0.952821	1.14765	3	2	14.5	8.8	0.4	3.6	11.9	27.1	10.3	10.2	14.4	29.4	12.2	26.6	21.7	10.1	8.2	0.1	18.6	26.6
115459790	0.0431058	0.162601	8	1.0145	1.06492	1.07424	1.04039	1.18293	3	5	10.2	9.9	7.3	1.7	3.6	2.4	10.3	9.1	8.6	3.2	8.5	9	5.2	10.4	12.9	0.2	7.5	6.8
222640362	0.681549	0.791524	4	1.041	0.959992	1.07408	0.962282	1.02243	4		2.3		12	9.7			27.8	51.2			11.9	1.1			19	7.4
218194147	0.00146762	0.020916	11	0.923415	0.980995	1.07384	1.06051	0.919746	8	3	5.6	8.2	13.5	4.9	4.7	11	17.6	15.5	4.4	2.5	9.1	9.6	0	3.7	11.1	6.1	15.1	17.7
115461086	0.257889	0.459419	8	1.03992	1.12058	1.07362	1.042	1.05747	5	3	2	6.3	1.5	6.6	2.9	3	2.6	5.1	12.7	17.4	2.8	1.3	2.5	9.1	8.2	5.3	8.1	2.4
115456725	0.22199	0.424386	1	0.961	1.03914	1.07349	1.14778	0.975963		1
125600075	0.597013	0.731023	2	1.00733	0.964063	1.07347	0.955796	0.988396	1	1
115440161	0.529944	0.682897	8	1.02803	0.931478	1.07337	0.977349	0.922747	3	5	65.1	8	1.4	22	22.3	16	17.1	17.1	5	23.6	14.3	5.1	18	12.2	7.5	16.1	19	29
115489466	0.21443	0.416935	4	0.931609	0.976293	1.07337	0.913589	0.889295	2	2	6.2	15.8	4.2	11.5	15.9	14.6	2.9	9.8	0.4	8	7.1	12	5.2	11.7	16.5	16	0.7	13.9
115459618	0.623143	0.748182	17	1.05955	0.963182	1.07331	0.973222	1.14713	2	15	0.9	10.5	8	4.8	11.2	9.5	5.8	15.9	8.3	13.8	0.6	7.4	7.8	7.4	7.3	12.7	8.9	5.1
115448083	0.0235689	0.114622	5	0.949279	1.02485	1.07299	1.01178	0.980592	3	2	5.3	6.5	3	2.5	5.6	2.2	6.2	7.7	5.5	4.1	3.1	6.1	1.6	7.6	0.6	1	5.1	0.7
215737754	0.713297	0.80942	1	1.09	0.981026	1.07278	1.07387	1.20103		1
2267006	0.000484824	0.0102741	60	1.0384	0.920422	1.07272	0.944409	1.01848	42	18	8	7.4	10.4	12.7	13.7	4.1	7.7	12.8	8	5.2	9.7	10.1	9.6	12	9	12.8	9.6	8.9
222636178	0.141483	0.328803	2	0.978	0.966809	1.07269	0.920908	1.06686	2		1.2		15.7	5.9			37.6	15			12.4	9.8			0.8	1.3
77556548	0.134474	0.319413	1	1.025	1.13766	1.07255	0.994113	0.78299		1
34393419	0.188399	0.387791	1	1.022	1.08971	1.07237	1.22233	1.29006	1
218199223	0.029022	0.12772	33	1.0074	1.06336	1.07232	1.04765	1.02837	19	14	3.3	6.3	3.2	7.7	6	7.2	8.1	9.9	8.7	11.2	5.4	6.2	6.2	4.3	5.1	10.1	4.6	4.7
115458490	0.686554	0.793556	2	0.966	1.02231	1.072	1.03679	1.03164	2		2.3		1.1	3.5			0.2	1.3			3.1	1.9			2.2	1.5
115473483	0.00196955	0.0260151	23	0.945	0.940372	1.072	1.0782	0.876493	23		10.3		13.1	14.1			7.3	13.3			11	10.5			12.1	17.8
125599118	0.59314	0.728144	1	1.09	1.04393	1.07188	1.05955	1.101		1
115439865	0.408653	0.591208	3	0.970208	0.993819	1.07186	0.964888	0.913719	2	1	19.2		6.2	3.1			13.3	28.3			23.9	8.2			20	0.9
185863629	0.233393	0.434858	1	1.041	1.10684	1.07181	1.2899	1.13085	1
51536248	0.207531	0.411052	2	1.01132	1.1155	1.07173	1.07549	1.17161	1	1
218194578	0.00759842	0.0587138	2	0.944018	0.979044	1.07153	1.12536	0.8995	1	1
115436616	0.0302474	0.1315	31	1.00499	1.04619	1.07135	1.04745	1.02321	17	14	4.3	7	5.1	9.7	7.7	6.3	15	7.6	10.6	14.7	8.8	6.7	10	6.1	12.3	11.7	8.5	3.4
115477825	0.0263378	0.120546	2	0.955948	0.966265	1.07129	1.01561	0.937842	1	1
115479931	0.587328	0.724192	3	0.980726	0.994689	1.07102	0.914306	0.934262	2	1	5.6		8.1	20			19	10.7			15.2	9			15.7	3
115477485	0.00676166	0.0551178	7	1.00276	1.01495	1.07099	0.955825	1.02147	4	3	7.3	3.5	6.6	1.4	0.2	4.1	5.9	8.4	0.5	3.6	9.6	11.6	4.8	6.5	4.8	9.1	1.7	1.2
218188525	0.206054	0.410208	1	1.023	1.12718	1.07095	1.15949	1.15398		1
115478212	0.324896	0.519421	3	0.949445	0.738353	1.0707	0.823451	0.902727	1	2		45.8			21.2	23.2			20.3	13			6.4	10.4			15	32.1
222619589	0.17637	0.374309	1	0.933	0.8855	1.0707	0.920661	0.930745	1
125540124	0.442745	0.617728	2	1.095	1.00048	1.07062	1.00787	0.867901	2		14.5		11.2	23.3			16.9	6.5			28.7	37.9			41.1	26.2
218188317	0.942854	0.960711	4	1.00723	1.14885	1.07061	1.10279	1.09866	3	1	5		5.5	8.7			5.4	7.5			9.2	0.4			5.4	19.5
222624297	0.0962633	0.263787	82	1.045	0.934317	1.07059	1.0185	0.952987	82		8.4		9	13.5			13.1	10.9			8.7	10.6			11.1	16.3
108862992	0.52854	0.682415	103	1.16188	1.13345	1.07041	1.04356	1.10729	51	52	8.7	5.2	7.3	8	8.1	6.4	6.4	9.5	7.3	7.1	5.1	6.8	6	6.1	7.8	6.4	5.7	7.9
125597167	0.205903	0.410208	3	0.862	0.800264	1.0704	0.915581	0.775659		3		0.8			3.9	4.9			11.6	0.4			3.3	9.8			4.7	8.1
222618670	0.219348	0.421462	1	1.258	1.16551	1.07031	1.1361	0.740474	1
125537497	0.893648	0.928152	1	1.507	0.775274	1.07025	0.70225	0.955845		1
115451479	0.0889114	0.252295	2	0.96911	1.15837	1.07024	0.950479	1.09913	1	1
115472817	0.115043	0.291433	22	1.10025	1.00661	1.07021	0.979988	1.01416	14	8	11.8	16.3	8.8	9	9.9	5.2	8.6	12.9	11.9	16	10.5	11.6	9.6	20.3	7.2	9.7	14.1	11.9
115446925	0.377074	0.567259	4	0.951103	0.809256	1.06986	0.949326	1.29435	2	2	21.4	1.2	26.8	25.5	17.5	16.5	22.1	54.7	0	27.5	11.1	43.3	26.3	6.1	18	36	13.2	6.4
115480019	0.00137734	0.0200344	12	1.03249	0.986121	1.06974	0.993306	0.993183	5	7	2.6	4.3	1.5	5.9	2.2	6.8	2.5	2.4	6.9	3.4	7.2	14	7.3	5.7	5.6	13.5	4.4	8
222639879	0.488587	0.655306	6	1.0055	1.03978	1.06967	1.0486	1.095	4	2	7.2	17.2	5.6	4.6	12.1	6.3	1.6	10.7	4.9	17.9	2.6	7.1	6.2	21.3	8.6	8.9	20.9	8.2
115459352	0.0430206	0.162422	1	0.951	1.02374	1.06939	1.03799	1.057	1
125531889	0.398302	0.585282	1	1.058	1.08661	1.0693	1.065	1.03047		1
115457942	0.459415	0.630868	1	0.884	0.881285	1.06899	0.851239	0.864493		1
115434586	0.41157	0.593312	14	1.0566	0.986309	1.06894	1.01583	1.07793	5	9	2.7	10.3	11.9	6.9	8.1	3.4	12.1	19.4	9.7	7.1	7.7	13	5.4	15.6	1.8	9.6	7.7	3.2
38345794	0.57971	0.718649	2	1.10044	1.0081	1.06893	0.974615	1.08843	1	1
115466064	0.057396	0.193751	2	1.00841	1.18696	1.06881	1.06424	1.19512	1	1
115465495	0.0261179	0.120355	4	0.988949	0.948643	1.06871	0.960265	0.982347	2	2	1.6	1.4	4.4	8.1	11.4	4	2.6	1.9	6.9	2.9	1.1	8.6	1.2	10.8	0.2	1.4	5.7	17
125536496	0.626416	0.749748	1	1.257	1.28667	1.0686	0.999168	0.815385	1
115462067	0.227239	0.429905	1	1.037	0.974998	1.06856	0.974166	1.08099		1
218195322	0.0774876	0.232381	3	0.999	1.03719	1.0685	1.0014	0.908983	3		1.3		15	2.8			10.7	0.1			7.9	25.5			1	15.7
125539090	0.420148	0.600302	2	0.968	1.02928	1.0685	1.09593	1.11708	2		2.6		13.9	27.6			7.9	13			11	10.5			6	7.9
222625370	0.280789	0.482249	3	1.05546	1.21984	1.06831	1.19033	1.02863	2	1	5.5		14.2	4.1			52.2	75.2			16.3	8.6			4.4	0.2
115449577	0.972897	0.982485	3	1.05519	1.08361	1.06805	1.05418	1.03652	2	1	7.7		3.9	5			5.8	3			0.5	11.1			3.9	4.6
115468818	0.473004	0.642414	9	1.01686	1.02501	1.06804	1.04542	1.03946	5	4	1.6	1.8	4.7	6.2	4.5	4.5	3.7	3.3	2.8	6.5	1.3	7	2.1	1.7	9.2	3.9	2.7	3.4
115456145	0.569818	0.711487	2	1.00016	1.04452	1.06798	1.03278	1.03392	1	1
115462517	0.292182	0.492432	2	0.954	1.02394	1.06789	1.02518	1.00669		2		8.8			0.6	1.4			4.9	4.2			1.6	0.9			2.9	2.4
108707344	0.0513295	0.180416	5	1.0536	0.993239	1.06783	0.933135	0.966113	3	2	1.6	4.3	12.6	9.7	11	3.6	1.6	48.1	14.5	9.8	5.5	11.3	14.9	7.6	2.1	7.9	3.7	7.8
297613618	0.28236	0.483392	18	1.016	1.14213	1.06774	1.11319	1.06149	11	7	7.8	5.8	5.8	13.6	3.5	5	8.5	7.8	4.3	14.2	14.3	14	3.9	8.3	9.8	3.2	9.6	8.7
115469194	0.0427083	0.161668	1	1.008	1.1878	1.06768	1.22037	1.00574	1
115465801	0.779338	0.852636	15	1.06466	1.01285	1.06763	1.05959	0.98268	9	6	4.2	8.1	6.2	8.7	5.3	6	5.5	5.4	12.2	13.8	5.4	3.8	4.1	6.6	6.4	12.4	11	4.8
222616170	0.226615	0.429291	1	0.913	1.03489	1.06755	1.07542	1.0853		1
115471205	0.577588	0.717028	1	0.516	0.964401	1.06749	0.72889	0.723393	1
115488654	0.092784	0.258474	1	0.885	0.704449	1.06749	0.78739	0.949587	1
115441299	0.0517254	0.180894	75	1.02335	0.998405	1.06737	1.00438	0.944404	18	57	10.9	8.3	7.1	9.1	6.1	8.4	8.8	13.4	5.6	7.6	8.7	15.6	5.9	9	13.4	13.9	6.3	7.8
115443887	0.408969	0.59145	2	0.975563	0.961638	1.06736	0.992645	0.962113	1	1
115447851	0.282626	0.483392	1	1.011	1.15048	1.06729	1.12224	0.948309	1
125539159	0.403106	0.588325	10	0.971004	0.980082	1.06719	0.997479	1.00547	6	4	9.8	11.2	4.1	5.2	11	2.9	8.1	23.4	5.4	4.4	2.2	7.7	7.8	21.7	2.1	14.6	13	12.4
297597529	0.102986	0.272937	1	0.934	1.01204	1.067	1.02488	1.02582	1
218187920	0.622031	0.747828	2	1.04587	0.956695	1.06696	0.954256	1.01569	1	1
218199747	0.56381	0.706138	1	1.013	1.03116	1.06673	1.13331	1.10077	1
115449001	0.632658	0.753936	5	1.04412	1.12447	1.06671	1.0806	1.1519	4	1	9.6		7.3	6.4			3.6	7.2			3.9	6.6			3.1	13.4
115440917	0.132907	0.317266	16	0.995147	1.02067	1.06663	1.05829	0.978952	3	13	1.9	21.1	6.5	4.3	10.4	25.4	3.9	7	24.1	13.7	8.9	5.7	20.6	13.2	5.6	0	19.7	29.2
115475824	0.264245	0.464706	13	1.07729	1.00979	1.06657	1.01502	1.02687	5	8	15.4	1.6	1.9	1.1	3.9	6.5	1.8	7.6	6.2	7.3	5.1	6.2	3.3	7.7	3.2	3.8	6.1	8.3
125532323	0.119842	0.299709	1	1.055	1.00782	1.06648	1.029	1.08669		1
115451599	0.419156	0.599949	2	0.969479	0.968616	1.06645	1.06854	1.02103	1	1
33146996	0.532733	0.683553	1	0.945	1.0404	1.06635	1.02367	1.09671	1
50251693	0.272607	0.473486	9	0.967189	1.21212	1.06626	1.07232	1.1189	7	2	6.1	5.1	6.6	2.6	3.4	4.7	11.2	5.4	6.1	8.6	3.6	5.3	1.8	1.5	3.5	6	0.6	0.3
115444077	0.0677233	0.21245	6	1.10511	1.05069	1.06613	0.969817	1.02279	5	1	17.1		3.3	9.1			11.7	16.4			7.1	14.1			13.5	10.7
218192590	0.606815	0.737564	2	1.078	1.05867	1.06604	0.898824	1.04557		2		16			7.5	41.8			22.1	31.4			12.1	7.3			23.9	19.4
115482332	0.0077134	0.059283	2	1.06849	1.05458	1.06602	1.03875	1.15905	1	1
218199221	0.0398324	0.15557	2	0.844	0.964163	1.06596	0.980726	0.887932	2		5.4		7.8	5.6			0.6	16.4			1.1	1.7			0.1	7.3
115460332	0.572857	0.71362	4	1.0235	0.967377	1.06595	0.968289	0.946891	2	2	9.3	12.8	7.6	3.4	9.3	10.1	5.5	6.1	0	6.5	0.3	0.8	32.7	15.6	8.9	11.6	5.5	5.7
115459148	0.513708	0.671221	1	0.987	1.0436	1.06576	1.01578	0.959724		1
108711789	0.453636	0.626299	2	1.006	1.07799	1.06573	1.03896	1.0895	2		6.3		5.7	9			15.6	2.2			4.4	6.7			6.5	4.2
115463895	0.399733	0.586584	1	1.025	1.13798	1.06553	1.03626	1.05883	1
115480063	0.518068	0.674868	1	1.019	1.0168	1.06536	1.05802	0.964341	1
125550352	0.13289	0.317266	1	1.034	0.985195	1.06517	1.11596	1.03589	1
297597744	0.589313	0.725516	1	0.96	0.988453	1.06517	1.00995	1.03819	1
108706419	0.713151	0.80942	2	0.921	1.0675	1.065	0.965919	1.02698		2		23.1			11.1	35.2			15.7	4.4			15.6	40.2			29	17
222641961	0.155527	0.348278	3	0.958784	0.941024	1.06493	1.08364	0.957934	1	2		12.2			5.2	12			8	10.2			6	1.8			3.2	9.3
218188667	0.263299	0.464252	5	0.983	0.941966	1.06489	1.05439	0.947758		5		10.2			3.6	22			24.9	6.6			6.5	12.6			21.3	9.9
297610955	0.113562	0.288871	29	1.03637	0.918884	1.06482	1.04176	0.969564	5	24	4.5	8.9	10	2	12	7.7	8.3	9.4	10	13.1	11.4	6.3	7.7	12.8	14	6.1	12.3	9.2
125550096	0.132387	0.316727	1	1.034	0.939388	1.06458	0.962883	0.988711		1
75243541	0.0996552	0.267865	45	0.975305	1.00275	1.06452	0.977955	0.997541	25	20	8.8	5.4	7.7	8.6	5.2	12.3	13.9	9.3	8.6	14.1	9.5	10	9.8	11	12.7	10	9.2	10.7
115467470	0.599994	0.732588	10	1.01325	0.982668	1.06448	1.00665	1.00932	7	3	3.6	0.2	1.3	2.2	0.8	3.7	2	7.1	2.2	0.4	8.5	6.5	6.3	7.6	4.6	4.5	4.8	8.8
218201396	0.339809	0.531252	1	1.055	1.11044	1.06447	1.13235	1.16076	1
222630461	0.768579	0.84473	5	0.954	1.07507	1.06399	1.03629	1.05293	5		7.4		12.9	7.2			4.9	1.1			4.7	3.1			6.9	6.2
115439443	0.333139	0.52502	3	0.981	1.06846	1.06363	1.02548	1.02685	3		2.1		4	3.3			8.5	6.1			1.6	9.2			0.9	0.2
582044910	0.0215798	0.108758	9	1.05042	0.953972	1.06352	0.950876	0.973213	2	7	7.1	4.2	7.7	9.2	13.5	11.9	10.9	3.1	4.3	6.1	6.5	9.8	5.4	6.2	7.6	10.6	5.1	1.2
115445625	0.170078	0.366192	1	1.011	1.01394	1.06342	1.10048	1.10645	1
254574853	0.246498	0.448784	4	1.07946	1.15542	1.06332	1.11047	1.20095	2	2	10.5	8.9	6.4	9.2	10.6	14.2	15.6	6	1.7	1.3	4.5	9.4	7.2	18.1	19.1	4.7	33	17.4
297605049	0.534639	0.684644	4	0.970927	0.971652	1.06326	0.96998	1.00157	2	2	1.9	14	4.8	5.2	16	4.4	6	7.1	10.3	12.7	5.9	2.1	15.5	27.5	4.3	10.9	3.5	21.8
125603988	0.303408	0.502063	1	1.025	1.0872	1.06321	1.16866	1.05779		1
11177845	0.0239273	0.116103	14	0.937935	1.02043	1.0632	1.05403	1.03563	10	4	5	7.2	5	6.2	2.3	3.1	8.7	9.1	3.6	2.2	4.7	8.3	2.3	5.7	8.7	6.2	2.3	0.3
125539240	0.675224	0.786337	1	0.981	1.0581	1.063	1.03084	1.0871		1
125558280	0.864572	0.909809	2	1.05	1.07442	1.063	1.052	1.06901	2		8.2		5.7	5.4			9.4	4.2			1.9	9.1			0.1	4.4
125525685	0.0112164	0.0740417	12	0.938484	0.888066	1.06297	1.05889	0.95117	8	4	4.8	5.8	12.2	15.3	9.8	15.6	9.2	9.6	1.5	17.1	5.5	12.7	6.8	4.6	14.3	16.7	17.4	5.7
115480914	0.340848	0.532103	7	1.05388	0.998338	1.06282	0.917036	1.03	3	4	0.7	15.3	7.7	7	14.5	14	19.3	2.8	15.8	15.4	5.6	12.2	11.8	8.7	5.8	9.2	17.5	16.7
115481716	0.0208994	0.106633	2	0.984378	0.979056	1.06278	1.00614	0.984387	1	1
115437648	0.0896153	0.253419	3	0.978975	1.06345	1.06278	1.08677	1.10493	2	1	8.6		4.1	9.7			5.5	14.3			8.5	1.6			16.5	14.3
115489586	0.0702039	0.218221	2	0.964178	1.05622	1.06276	0.983245	1.15289	1	1
115463305	0.389775	0.57848	1	0.975	0.897792	1.06269	1.06459	1.06926		1
115456103	0.707641	0.806309	3	1.131	1.07807	1.06263	1.08254	1.13198		3		6.5			7	15.6			2.8	1			5.4	15.5			8.8	12.6
115488314	0.859382	0.906786	1	1.029	1.01446	1.06256	1.0073	1.12149	1
338818374	0.547136	0.694448	1	1.058	1.11021	1.0625	1.20297	1.13678	1
115436538	0.040463	0.156931	1	0.938	1.32535	1.06247	1.339	1.24091	1
125540470	0.352752	0.545543	6	0.958185	0.961275	1.06244	0.994728	0.980242	2	4	2.3	12.6	13.3	0.1	14.7	9.8	7.8	25.2	11.4	6	2.5	11.4	20.2	14.7	0.4	1.8	7.4	6.2
12025466	0.972604	0.982419	21	1.11011	1.07233	1.0624	1.08658	1.07841	8	13	9.5	10.1	12.5	11.9	6.5	8.1	2.3	11.8	5.4	32.9	11.5	12.5	5	11.6	7.2	10.1	7.9	17.7
115477376	0.199864	0.402676	6	1.03451	1.03759	1.06224	1.01124	1.15539	3	3	6.2	6.2	3.7	8.2	3.2	0.3	6.6	12.3	6.5	12.3	9.8	15.2	6.2	9.9	0.8	1.5	29.2	11
218189966	0.608881	0.738681	20	1.09907	0.936647	1.06169	0.988052	0.952262	16	4	9.5	5.7	14	6.8	8.8	2.8	4.4	8.7	4.9	4.1	6.4	9.4	3.5	9.5	8	6.5	2	12
115461214	0.107873	0.281385	5	0.993754	0.992132	1.06164	1.03143	1.00607	1	4		6.5			7.3	6.7			7.8	12.7			6.9	7.4			13	6.6
115448789	0.0644588	0.207502	2	0.982	0.999364	1.0615	1.03788	1.06686	2		3		4.7	0.2			3.6	8.1			0.8	4.9			1.8	1.2
17298145	0.433561	0.611418	3	1.061	0.999887	1.06149	1.03823	1.01735		3		4.7			7.3	1.6			3.7	1.6			1.6	5.5			0.7	1
149390518	0.436291	0.613247	3	1.06654	1.00363	1.06133	1.02871	1.23882	2	1	3.6		8.9	12			6.1	4.9			0.6	6.5			0.5	1.9
218187739	0.790633	0.858664	1	1.177	1.19458	1.06132	1.21084	1.30119		1
222640991	0.818201	0.878189	1	1.062	1.07614	1.06116	1.07317	0.984265		1
115444393	0.76575	0.843164	4	1.02685	1.06585	1.06108	1.03396	1.10485	3	1	7		3.4	0.1			8.1	6.9			2.8	0.1			0.2	4.2
125574568	0.0287254	0.127065	2	0.749	0.847475	1.06099	0.855929	0.894104	2		5.9		23.7	10.1			32.4	4.3			15.1	10.2			15.2	7
115451211	0.19204	0.393278	1	0.974	1.08482	1.06098	1.05139	1.03192	1
218193501	0.0722121	0.222318	1	0.899	1.00449	1.06091	0.836141	1.01195		1
[truncated: 2,855 more rows]
